# Supplementary material for: Data-mining unveils structure–property–activity correlation of viral infectivity enhancing self-assembling peptides
Source: Nat Commun. 2023 Aug 23;14:5121. doi: 10.1038/s41467-023-40663-6 (PMC10447463; doi:10.1038/s41467-023-40663-6)
Supplement: Supplementary file 4 — Supplementary Data 1 [file 41467_2023_40663_MOESM4_ESM.csv]

Compound	Catalogue Number	Supplier
Fmoc-Ile-Wang resin	8.56011	Novobiochem
Fmoc-Trp(Boc)-Wang	8.56118
Fmoc-Asn(Trt)-Wang	8.56004
Fmoc-Ala-Wang	47644
Fmoc-Phe-Wang	47666
Fmoc-Val-Wang	8.5602
Fmoc-Gln(Trt)-Wang	8.56007
Fmoc-Leu-Wang	8.56012
Fmoc-Tyr(tBu)-Wang	8.56019
Fmoc-Asp(OtBu)-Wang	8.56005
Fmoc-Met-Wang	8.56014
Fmoc-Cys(Trt)-Wang	18606
Fmoc-Cys(Trt)-OH	8.52008
Fmoc-Lys(Boc)-OH	8.52012
Fmoc-Ile-OH	8.5201
Fmoc-Gln(Trt)-OH	8.52045
Fmoc-Phe-OH	8.52016
Fmoc-Asn-OH	8.52203
Fmoc-Met-OH	8.52002
Fmoc-Trp(Boc)-OH	8.5205
Fmoc-Ala-OH	8.52003
Fmoc-Val-OH	8.52021
Fmoc-Gly-OH	8.52001
Fmoc-Tyr-OH	8.52051
Fmoc-Thr-OH	8.5203
Fmoc-Pro-OH	8.52017
Fmoc-Asp(OtBu)-OH	8.52005
Fmoc-Leu-OH	8.52011
Fmoc-Glu(OtBu)-OH	8.52009
Fmoc-Arg-OH	47589
Fmoc-His(Trt)-OH	8.52032
OymaPure	2118.1	Carl Roth
N-ethyldiisopropylamine	4105.1
piperidine	A122.1
trifluoroacetic acid	P088.1
Dimethylformamide	354830010	Acros Organics
diethyl ether	123990010
dimethylsulfoxid	D/4121/PB15
Acetonitrile	10794741	Fisher Scientific
Uranyl acetate	73943	Sigma Aldrich
fluorescamine	F9015
PBS	D8537-1L
α-cyano-4-hydroxycinnamic acid	C8982
Thioflavin T	596200
Lysozyme	RM 549.70 – RM 719.40	Amresco
Proteostat	ENZ-51035-0025	Enzo Life Sciences
