# Supplementary material for: Data-mining unveils structure–property–activity correlation of viral infectivity enhancing self-assembling peptides
Source: Nat Commun. 2023 Aug 23;14:5121. doi: 10.1038/s41467-023-40663-6 (PMC10447463; doi:10.1038/s41467-023-40663-6)
Supplement: Supplementary file 7 — Source Data [file 41467_2023_40663_MOESM7_ESM.zip]

Archive with 56 entries (53 files):
- Source-Data/Manuscript/
- Source-Data/Manuscript/Fig-6B-table.csv
- Source-Data/Manuscript/Figure 4B.csv
- Source-Data/Manuscript/Figure1B.csv
- Source-Data/Manuscript/Figure2A.csv
- Source-Data/Manuscript/Figure2B.csv
- Source-Data/Manuscript/Figure2C.csv
- Source-Data/Manuscript/Figure2D.csv
- Source-Data/Manuscript/Figure2F.csv
- Source-Data/Manuscript/Figure3A.csv
- Source-Data/Manuscript/Figure3B.csv
- Source-Data/Manuscript/Figure4A.csv
- Source-Data/Manuscript/Figure4B-iv.csv
- Source-Data/Manuscript/Figure6A.csv
- Source-Data/Manuscript/Figure6B-plot.csv
- Source-Data/Manuscript/Figure6C.csv
- Source-Data/Manuscript/Figure7A.csv
- Source-Data/Manuscript/Figure7B.csv
- Source-Data/SI/
- Source-Data/SI/Fig S10.csv
- Source-Data/SI/Fig S15.csv
- Source-Data/SI/Fig S29.csv
- Source-Data/SI/Fig S35.csv
- Source-Data/SI/Fig-23-plot.csv
- Source-Data/SI/Fig-23-table.csv
- Source-Data/SI/Fig4CD.csv
- Source-Data/SI/Fig9C.csv
- Source-Data/SI/Fig9D.csv
- Source-Data/SI/FigS11.csv
- Source-Data/SI/FigS12.csv
- Source-Data/SI/FigS13.csv
- Source-Data/SI/FigS14.csv
- Source-Data/SI/FigS16.csv
- Source-Data/SI/FigS17.csv
- Source-Data/SI/FigS18.csv
- Source-Data/SI/FigS19.csv
- Source-Data/SI/FigS2.csv
- Source-Data/SI/FigS20.csv
- Source-Data/SI/FigS21-B.csv
- Source-Data/SI/FigS21C.csv
- Source-Data/SI/FigS21-EF.csv
- Source-Data/SI/FigS22-A4.csv
- Source-Data/SI/FigS24.csv
- Source-Data/SI/FigS26.csv
- Source-Data/SI/FigS27.csv
- Source-Data/SI/FigS3.csv
- Source-Data/SI/FigS30.csv
- Source-Data/SI/FigS34-38-39/
- Source-Data/SI/FigS34-38-39/Readme.txt
- Source-Data/SI/FigS34-38-39/Sequenz-Code-Key.csv
- Source-Data/SI/FigS34-38-39/summary_FTIR_library.pptx
- Source-Data/SI/FigS40.csv
- Source-Data/SI/FigS5.csv
- Source-Data/SI/FigS6.csv
- Source-Data/SI/FigS7.csv
- Source-Data/SI/FigS8.csv
