# Supplementary material for: Data-mining unveils structure–property–activity correlation of viral infectivity enhancing self-assembling peptides
Source: Nat Commun. 2023 Aug 23;14:5121. doi: 10.1038/s41467-023-40663-6 (PMC10447463; doi:10.1038/s41467-023-40663-6)
Supplement: Supplementary file 7 — Source Data [file 41467_2023_40663_MOESM7_ESM.zip › Source-Data/Manuscript/Fig-6B-table.csv]

	Sequence	Abs. Inf. / RLU s-1	Std. Dev. / RLU s-1	Inf. rel. EF-C	Std. Dev.	Log10 Inf. rel. EF-C	Std. Dev.	ß-sheet / %	Rel. ThT	ThT Cat.	Zeta pot. / mV	Std. Dev. / mV	Count Rate / kcps	Std. Dev. / kcps	Log10 Count Rate	CR/ %	Fibril	hydrophobicity fauchere
KFKFQFN	KFKFQFN	270	135	0.02	0.01	-1.74	0.23	38	1.1	0	12.7	10	51	9	1.7		1
CKAKAQANMWQ	CKAKAQANMWQ	600	134	0.04	0.01	-1.36	0.12	39	1.9	0	0.7	2.3	9	7	1	92	0
CKAKAQANM	CKAKAQANM	430	114	0.03	0.01	-1.5	0.14	34	1.2	0	-7.8	1.4	207	146	2.3	48	0
QCKAKAQANMWQ	QCKAKAQANMWQ	2767	5347	0.07	0.02	-1.14	0.13	33	1.5	0	-8.1	0.4	428	487	2.6	89	0
QCKAKAQANM	QCKAKAQANM	563	671	0.01	0.01	-1.83	0.16	35	1.4	0	-8.4	2.6	204	224	2.3	56	0
KAKAQANMWQ	KAKAQANMWQ	193	3859	0.01	0	-2.15	0.25	43	1	0	-19.6	1.7	56	45	1.7	56	0
KAKAQANM	KAKAQANM	497	2645	0.01	0.01	-2.05	0.3	33	1.1	0	-2.6	4.3	43	25	1.6		0
KIKIQINMWQRGD	KIKIQINMWQRGD	197	2183	0.01	0.01	-1.92	0.2	48	1.5	0	1.7	6.4	2783	3327	3.4		0
KCQCQCQ											11.83333		15236		4.18287			0.42429
CKIKIWIW											19.13333		3321.06667		3.52128			1.1825
CKIWIQIY											4.53667		1842.4		3.26538			1.1175
CRFRFHFH											19.6		430.16667		2.63364			0.64375
KIWIWIW											11.33333		6186.6		3.79145			1.59429
KIKIWIW											17.23333		607.7		2.78369			1.13143
RFWFWFW											13.63333		30037.33333		4.47766			1.58714
KFQFNMW											8.76333		331.6		2.52061			0.75
RINFWFW											10.8		50995.8		4.70753			1.18143
RIRFHIW											0.10699		12.4		1.09342			0.82143
CRLSLSLS											8.97667		1696.73333		3.22961			0.68875
KAQCTLP											-8.50333		97.26667		1.98796			0.47429
KAKLTCT											-2.2992		16.8		1.22531			0.29857
RVRVTVT											-3.71333		25.33333		1.40369			0.30857
CRLRVGVS											10.53333		35.06667		1.54489			0.4525
KLKLTLT											1.71333		198.5		2.29776			0.52
CKFKFPF											-1.05253		143.36667		2.15645			0.80714
RVHLGLG											-6.01		28.33333		1.4523			0.53429
