# Supplementary material for: Data-mining unveils structure–property–activity correlation of viral infectivity enhancing self-assembling peptides
Source: Nat Commun. 2023 Aug 23;14:5121. doi: 10.1038/s41467-023-40663-6 (PMC10447463; doi:10.1038/s41467-023-40663-6)
Supplement: Supplementary file 7 — Source Data [file 41467_2023_40663_MOESM7_ESM.zip › Source-Data/Manuscript/Figure 4B.csv]

Sequence	Abs. Infection at 1.3 µM	Std. Dev. Abs. Infection at 1.3 µm	Abs. Infection at 0.26 µM	Std. Dev. Abs. Infection at 0.26 uM	Abs. Infection at 0 µM	Std. Dev. Abs. Infection at 0 µM				x position	CKIKIQI	CKIKQII			Sequence	Zeta-Potential / mV	Std Dev. Zeta-Potential / mV			x position	CKIKIQI	CKIKQII
CKIKIQI	19406.66667	2632.79319	4966.66667	160	453.33333	119.30353				1	22306.66667	1016.666667			CKIKIQI	12.8	3.51			1	12.80	-3.83
CKIKQII	796.6666667	276.2245463	430	219.3931023	453.3333333	119.3035345				1	17166.66667	486.6666667			CKIKQII	-3.83	6.37			1	12.70	-1.20
										1	18746.66667	886.6666667								1	14.10	1.96
										2	4806.666667	356.6666667
										2	4966.666667	256.6666667
										2	5126.666667	676.6666667
										3	536.6666667	536.6666667
										3	316.6666667	316.6666667
										3	506.6666667	506.6666667
