# Supplementary material for: Data-mining unveils structure–property–activity correlation of viral infectivity enhancing self-assembling peptides
Source: Nat Commun. 2023 Aug 23;14:5121. doi: 10.1038/s41467-023-40663-6 (PMC10447463; doi:10.1038/s41467-023-40663-6)
Supplement: Supplementary file 7 — Source Data [file 41467_2023_40663_MOESM7_ESM.zip › Source-Data/Manuscript/Figure2C.csv]

Sequence	Log10 Infection Rel EF-C	Log10 Infection Rel EF-C, + error	Log10 Infection Rel EF-C, - error	Zeta-Potential / mV	Std Dev. Zeta-Potential / mV
CKIKIQIII	-0.01045	0.08228	0.10161	16.2	0
CEIEIQI	-1.55419	0.28541	0.40334	-24.43333	1.66667
CKIKQIINM	-0.30352	0.12088	0.16808	13.86667	0.96667
CKFKFQFNMWQ	0.06446	0.07846	0.09583	15.58333	1.45
CKFKFQFNM	0.09417	0.08579	0.10702	14.96667	0.16667
CKFKFQF	0.09083	0.07941	0.09725	17.4	2.33333
KFKFQFNMW	-0.35027	0.09972	0.12966	16.22333	6.37667
KFKFQFNM	-0.32648	0.10602	0.14056	18.4	4.5
KFKFQFN	-1.74433	0.1846	0.32761	10.11667	2.58333
CKAKAQANMWQ	-1.35939	0.1085	0.14497	2.15533	1.418
CKAKAQANM	-1.50407	0.11954	0.16549	-4.61833	3.155
QCKFKQFFNMWQ	-0.61	0.11208	0.15147	11.04333	1.45667
QCKFKQFFNM	-0.37063	0.09538	0.1224	15.11667	1.45
QCKFKQFF	-1.90709	0.26733	0.82587	3.08912	1.85088
CKFKQFFNMWQ	-0.21482	0.09893	0.12833	10.915	2.35167
CKFKQFFNM	-0.38919	0.14463	0.21836	15.05	0.15
CKFKQFF	-2.17067	0.21102	0.42669	8.055	3.50833
QCKIKIQINM	-0.40237	0.14353	0.21585	11.15	0.21667
QCKAKAQANMWQ	-1.14369	0.11353	0.15413	-4.81333	3.23667
QCKAKAQANM	-1.83488	0.13293	0.19254	-4.64067	3.716
QCKAKAQA	-1.59755	0.13985	0.20754	0.49183	0.18217
QCKIKIQI	-0.95077	0.12821	0.3938	10.99333	1.47333
QCKIKQIINM	-0.45554	0.12821	0.1827	9.99167	0.40833
QCKIKQII	-2.18898	0.24333	0.60411	9.18333	1.81667
QCKFKFQFNMWQ	-0.20861	0.07628	0.0926	16.85	4.21667
QCKFKFQFNM	-0.29064	0.08008	0.09826	16.1	0.4
QCKFKFQF	-0.11521	0.08201	0.10118	13.3	1.1
CRFRFQF	-0.46353	0.20231	0.39078	6.21833	8.315
HIHIQIC	-0.56722	0.20604	0.40571	-5.09333	1.40667
RLRLTLC	-1.28797	0.18442	0.32702	20.73333	1.06667
HLHLPLL	-1.9991	0.39121	0.39121	-5.24667	3.80667
RGECKFKFQF	-0.47764	0.1868	0.33482	22.31667	1.65
RGEKIKIQINM	-0.61337	0.16227	0.26202	16.35	1.05
KYKGAIIGNIK	-2.50804	0.40177	0.40177	-5.205	3.935
HGDKCHGDKC	-1.99062	0.29482	0.42167	-8.035	3.59833
RPRGLLLGNLR	-1.3163	0.13119	0.18886	-5.00167	3.14833
KKFQKKFQ	-1.54493	0.19879	0.37727	-6.175	3.015
PPFHPPPFHP	-1.75111	0.19595	0.36672	-9.58167	6.21833
MDQMDQMDQMDQMDQ	-2.36998	0.342	0.342	-10.69	4.28667
FDPFDPFDP	-1.6317	0.07755	0.09447	-6.68	4.22
TKTLTKTL	-1.67101	0.09565	0.12285	-13.63333	11.46667
FKFDKFKFDK	-1.33354	0.16132	0.25952	-8.02667	4.67333
KVKGVGK	-1.58656	0.175	0.29777	-7.825	4.975
SISISRRI	-1.54793	0.28773	0.40782	-9.31583	7.68417
HRRHFRHKITKKK	-1.86785	0.26877	0.84414	-4.96433	4.259
KNERIKNERI	-1.88759	0.08758	0.10982	-11.60833	4.39167
KIRGKFEKED	-1.2355	0.20192	0.38924	-7.19667	5.50333
CKFQC	-1.64337	0.08232	0.10166	-5.25333	12.13
MKFM	-1.75586	0.08333	0.10321	-9.2	6.8
CKFC	-1.95922	0.22316	0.48372	-2.07667	17.81
RGDKIRGDKI	-2.12636	0.19074	0.34818	-7.42167	6.145
KNDKND	-1.97771	0.18562	0.33095	-11.85333	3.14667
HGEHGE	-2.19331	0.1158	0.15838	-8.73	3.87
HGEHGEHGE	-1.72034	0.13618	0.19949	-14.63333	9.56667
CRFRVPF	-1.70069	0.1241	0.17441	1.95733	2.456
CHLHLQL	-1.00779	0.18932	0.34331	-10.36667	1.9
CETMYDKILKNLSRSR	-1.71634	0.14294	0.21449	-1.48667	1.89667
MKFKFQF	-1.19611	0.07237	0.08688	-0.49167	2.64167
QCKIKQIINMWQ	0	0.09579	0.12308	7.19167	0.54833
QCKIKIQINMWQ	0.01546	0.10055	0.13107	11.38333	0.35
KIKIQINMWQ	-0.52761	0.09517	0.12206	15.7	0.83333
NMWQKAKAQA	-1.37623	0.10612	0.14073	-4.58167	0.97833
NMWQKFKFQF	-0.56716	0.26752	0.82819	10.63	1.07
KVKVKVQV	-1.76286	0.15204	0.23595	-0.65333	2.75667
KIKQIINMWQ	-0.46044	0.16063	0.2577	16.2	0.83333
KAKAQANMWQ	-2.14556	0.19521	0.36403	-14.675	4.95833
KFKFQFNMWQ	-0.11639	0.11706	0.16076	24.38333	1.01667
KFKQFFNMWQ	-1.0494	0.07617	0.09243	-2.61527	0.81473
KAKQAANMWQ	-1.51368	0.17696	0.30363	-8.43333	4.46667
NMWQKVGTPL	-1.60744	0.12274	0.17172	-5.33433	4.28567
NMWQKIKQII	-1.5971	0.21988	0.46742	2.32467	2.53767
NMWQKIKIQI	-0.68767	0.07393	0.08915	7.36	0.9
KIKQIINM	-0.34582	0.10575	0.14009	18.1	1.8
KIKQIIN	-1.40009	0.12353	0.17329	-5.92867	5.77133
KIKIQINMW	0.33388	0.08133	0.10015	17.11667	2.58333
KIKIQINM	-0.44041	0.08241	0.1018	10.17167	1.66167
KIKIQIN	-0.57663	0.12278	0.1718	4.4	1.06
KAKAQA	-1.74341	0.25018	0.65568	-10.04	4.04333
KIKIQI	-1.16938	0.08137	0.10021	-2.51517	3.11483
KFKFQF	-1.21265	0.07749	0.09439	-8.745	2.28833
KIKIQINMWA	-0.16423	0.0845	0.10502	16.43333	1.73333
EIEIEIEI	-1.74837	0.25009	0.65491	-7.535	1.385
KIKIQINMAQ	-0.67222	0.11229	0.15186	6.27	3.2
KIKIQINAWQ	-0.27029	0.08556	0.10665	13.71667	0.61667
KIKIQIAMWQ	-0.41091	0.07436	0.08977	13.33333	2.03333
KIKIKIKIYYYY	0.14023	0.07403	0.0893	14.06667	0.76667
HHHHEIEIEIEI	-1.53419	0.13907	0.20581	-6.27167	0.63833
KYKYQY	-1.9887	0.31863	0.31863	-3.00833	1.19167
EFEFQF	-2.48513	0.3521	0.3521	-14.87667	9.62333
CEFEFQF	-2.28348	0.23282	0.53655	-10.825	2.875
CKFKFQFNMW	-0.01766	0.08448	0.10498	17.66667	0.73333
CKYKYQY	-1.3903	0.14438	0.2178	3.28167	1.79167
KWKWQW	-1.83773	0.14367	0.21617	3.33085	4.21915
CKWKWQW	-0.59512	0.07705	0.09373	16.01667	1.31667
KLKQLL	-2.13133	0.08507	0.1059	-5.68167	2.77833
CKIKIQINMWQ	-0.15501	0.07911	0.0968	12.25	1.61667
RGDKIKIQI	-1.80528	0.29247	0.41706	2.82883	3.72783
CKIKIQINM	0.20121	0.07396	0.0892	14.3	2.53333
CKIKIQI	0.0081	0.08673	0.10848	13.2	0.4
CKIKQII	-1.37857	0.14244	0.21336	5.56833	9.39833
CKIKQIINMWQ	0.09484	0.09756	0.12603	10.55333	2.84667
KIKIQIRGD	-1.67779	0.15928	0.25418	4.47	1.96
RGDKIKIQIC	-0.07993	0.08025	0.09853	17.26667	0.76667
RGDKIKIQINM	-0.38384	0.09299	0.11848	16.21667	0.21667
RGDKIKIQINMWQ	-0.11747	0.07949	0.09737	11.21167	4.62167
KFKFEFEF	-1.54675	0.19858	0.37646	-2.87	0.32
KIKQII	-2.30768	0.26409	0.78763	-6.45933	6.20733
KIEIQINM	-1.45846	0.11743	0.16146	-6.99167	6.64167
CKIKIQIRGD	-0.4842	0.173	0.29187	7.15667	0
CKIKQIIRGD	-1.31058	0.10195	0.13347	13.2	0
RGDKIKIQINMC	0.02911	0.09486	0.12154	13.9	1.7
CQFQFQF	-0.45191	0.0847	0.10532	-25.36667	0.56667
KIKIQII	-1.72894	0.11077	0.14907	6.30167	0.69167
KFKFQFFF	-0.39365	0.16139	0.2597	15.56667	2.3
KIKIKIQI	-1.01433	0.12152	0.16932	9.885	2.915
KAKAKAQA	-2.05994	0.12801	0.1823	-5.29667	3.71333
KLKLKLQL	-1.00947	0.1603	0.25682	8.47667	0.08667
KFKFKFQF	-0.09726	0.08096	0.0996	16.31667	1.11667
KVKVQVV	-2.03997	0.11504	0.15694	-4.675	3.245
KLKLQLL	-2.15595	0.26528	0.80127	-3.1875	1.7425
KFKFQFF	-0.91418	0.11455	0.15604	6.90333	0
KIKIQIII	-0.45205	0.08779	0.11015	19.13333	0.66667
KVKVQVVV	-1.45521	0.07866	0.09613	1.65683	1.50983
HHHHKAKAKAKAYYYY	-1.88343	0.07707	0.09376	4.78667	2.24333
KIKIQIC	-0.21636	0.07012	0.08367	19.96667	0.03333
RGDSKIKIQIC	-0.22494	0.12228	0.17082	15.65	0.55
RGDSGGGGGGKIKIQIC	-0.0628	0.0841	0.1044	16.7	0
ILKNLSRSRKIKIQIC	-0.47411	0.09155	0.11615	19.25	1.25
KIKIKIKIWWWW	-0.23007	0.07397	0.08921	14.81667	0.38333
KIKIKIKI	-1.48703	0.13831	0.20414	5.99667	0.53667
CEFEFQFNMWQ	-0.85087	0.1936	0.35825	-24.5	9.73333
CSISIQI	-1.25232	0.08695	0.10884	-26.06667	0.13333
CEIEIQINMWQ	-0.66022	0.09238	0.11748	-26.06667	0.26667
CEIEIQINM	-1.18631	0.08729	0.10936	-22.06667	6.76667
CSISIQINM	-0.70266	0.11331	0.15372	-21.18333	1.78333
KAKAQANM	-2.04574	0.22961	0.51817	-2.065	0.555
CKAKAQA	-1.50126	0.1111	0.14967	-5.03083	2.97917
HHHHKIKIQINMYYYY	0.04454	0.19399	0.35964	7.14667	0.66
KIKIKIKIWW	-0.42664	0.09244	0.11759	15.83333	0.43333
HHHHKIKIKIKIWWWW	-0.4216	0.07256	0.08717	14.41667	0.08333
MKIKIQINM	-0.56351	0.0744	0.08983	9.33167	0.20167
RGDCKIKIQINM	-0.62723	0.08354	0.10353	12.35	1.05
MKIKIQINMWQ	-0.37801	0.09464	0.12117	11.2	0.4
HHHHKIKIKIKIYYYY	-0.16852	0.11237	0.15199	12.88333	0.31667
RGDCKFKFQF	-0.81856	0.12226	0.17078	16.36667	2.5
KIKIQIW	-0.85332	0.08065	0.09912	11.255	1.245
KFKFQFW	-0.78987	0.0751	0.09086	8.995	2.505
CKFKFQFW	-0.05512	0.08196	0.10112	16.01667	0.81667
EIKIQINM	-1.00082	0.14757	0.22524	-20.61667	1.71667
IKVAVKIKIQINM	-0.30459	0.071	0.08492	14.18333	0.31667
HHHHKAKAKAKAWWWW	-1.04828	0.08642	0.108	12.25	5.15
CKIW	-1.28597	0.19725	0.37149	-2.77233	0.93767
CKIKIQINMW	0.11217	0.07428	0.08966	18.43333	0.13333
ILKNLSRSRKIKIQINMWQ	-0.4939	0.08399	0.10422	17.9	1.3
EIEIQINM	-1.44016	0.10599	0.14051	-21.58333	1.75
KIKIQINMWWQ	0.50634	0.0704	0.08406	13.16667	1.36667
KIKIQINMWWWQ	0.43915	0.07365	0.08874	9.63333	0.18333
KFKQFFINMWQ	-0.03603	0.10635	0.14114	10.27833	2.28833
KIKIQIMWNQ	-0.24951	0.07021	0.08379	4.42	1.46
KIKIQIMQWN	-0.14544	0.09911	0.12864	8.94	0.5
KIKIQINMWQRGD	-1.91704	0.16623	0.27273	-0.495	2.185
EIEIQINMWQ	-0.88103	0.07664	0.09313	-19.93333	0.8
KIKIKIQINMWQ	-0.10485	0.07541	0.09132	13	0.1
