# Supplementary material for: Data-mining unveils structure–property–activity correlation of viral infectivity enhancing self-assembling peptides
Source: Nat Commun. 2023 Aug 23;14:5121. doi: 10.1038/s41467-023-40663-6 (PMC10447463; doi:10.1038/s41467-023-40663-6)
Supplement: Supplementary file 7 — Source Data [file 41467_2023_40663_MOESM7_ESM.zip › Source-Data/Manuscript/Figure2F.csv]

Sequence	Log10 Count Rate	Log10 Count Rate, + error	Log10 Count Rate, - error	Log10 Number Aggregates	Log10 Number Aggregates, + error	Log10 Number Aggregates, - error
CKFKQFFNM	4.43559	0.07964	0.09761	2.84757	0.05249	0.05972
CKFKFQFW	4.46554	0.20342	0.39515	2.71349	0.06231	0.07277
QCKIKQIINMWQ	3.41535	0.1335	0.19374	2.61066	0.03546	0.03861
HHHHKIKIKIKIWWWW	4.37579	0.1421	0.21259	2.64901	0.10518	0.13909
QCKIKIQINMWQ	3.91757	0.27842	0.99373	2.59988	0.13037	0.18717
HHHHKIKIQINMYYYY	3.75272	0.22068	0.47134	2.3686	0.07503	0.09075
CKIKIQI	3.38612	0.19084	0.34855	2.50106	0.04717	0.05292
CKFKFQFNM	3.34706	0.298	1.85682	2.2313	0.07706	0.09374
CKIKQIINMWQ	3.91996	0.13799	0.20343	2.28929	0.0586	0.06776
HHHHKIKIKIKIYYYY	4.10696	0.16639	0.27317	2.1683	0.10169	0.13302
CKFKFQF	3.72455	0.25705	0.71535	2.10834	0.06785	0.08045
CSISIQI	4.01035	0.18691	0.3352	2.09108	0.01993	0.02089
RGDSGGGGGGKIKIQIC	4.01771	0.18146	0.31755	1.85733	0.02859	0.0306
CKWKWQW	3.87571	0.0504	0.05703	1.93952	0.04558	0.05093
KIKIQIC	2.99152	0.11775	0.16205	1.91204	0.02859	0.03061
CQFQFQF	3.89922	0.20609	0.4059	1.6596	0.17519	0.29833
KFKFQFNMWQ	2.86607	0.09044	0.11436	1.80618	0.05877	0.06798
CKIKQII	1.87274	0.13454	0.19595	1.8789	0.0637	0.07468
KIKQIINMWQ	2.78925	0.25341	0.68255	1.59106	0.05336	0.06085
HIHIQIC	2.41592	0.17303	0.29197	1.52288	0.08218	0.10145
CHLHLQL	3.06244	0.12373	0.17369	1.5563	0.11044	0.14848
KWKWQW	3.18889	0.35546	0.54991	1.44196	0.28044	0.3938
KIKQIIN	1.80638	0.28917	1.26856	1.06695	0.07045	0.08414
CKAKAQANMWQ	0.95279	0.23978	0.57988	0.80163	0.15058	0.23241
CKFKQFF	0.40993	0.11641	0.15951	0.75333	0.15842	0.25196
KIKIQIN	1.63779	0.20351	0.3955	0.60206	0.08067	0.09915
