# Supplementary material for: Data-mining unveils structure–property–activity correlation of viral infectivity enhancing self-assembling peptides
Source: Nat Commun. 2023 Aug 23;14:5121. doi: 10.1038/s41467-023-40663-6 (PMC10447463; doi:10.1038/s41467-023-40663-6)
Supplement: Supplementary file 7 — Source Data [file 41467_2023_40663_MOESM7_ESM.zip › Source-Data/Manuscript/Figure4A.csv]

Sequence	Infect 1 .3 µM	Infect 2 1.3µM	Infect 3 1.3 µM	Infect 1 0.26 µM	Infect 2 0.26 µM,	Infect 3 0.26 µM	Infect 1 0 µM	Infect 2 0.µM	Infect 3 0 µM	Abs. Infection at 1.3 µM	Std. Dev. Abs. Infection at 1.3 µm	Abs. Infection at 0.26 µM	Std. Dev. Abs. Infection at 0.26 uM	Abs. Infection at 0 µM	Std. Dev. Abs. Infection at 0 µM		Zeta 1	Zeta 2	Zeta 3	Zeta-Potential / mV	Std Dev. Zeta-Potential / mV
CKFKFQF	21971.11	19424.44	18804.44	5831.11	5817.78	5404.44	238.33	153.33	286.67	20066.66667	2227.43467	5684.44444	670.47827	434.44444	173.69292		19.7	19.5	20	19.73333	0.20548
KFKFQFF	3623.33	2253.33	2673.33	343.33	603.33	483.33	443.33	673.33	553.33	2850	701.87843	476.66667	130.12814	556.66667	115.03623		4.75	8.96	7	6.90333	1.72008
CSISIQI	3310	2600	3350	1340	1160	1670	830	1130	1980	3086.66667	421.93996	1390	258.65034	1313.33333	596.51767		-23.4	-26.8	-27.6	-25.93333	1.82087
CHLHLQL	3585.555556	2345.555556	2872.222222	545.5555556	488.8888889	682.2222222	636.6666667	230	260	2934.44444	670.41569	572.22222	181.09304	661.11111	168.07471		-10.5	-12.1	-14.2	-12.26667	1.51511
CKFKQFF	440	160	180	260	50	790	1060	600	1090	260	156.20499	366.66667	381.35723	916.66667	274.65129		9.69	12	13	11.56333	1.38613
EIEIQINM	253.33	173.33	183.33	203.33	123.33	283.33	113.33	113.33	173.33	203.33333	43.58899	203.33333	80	133.33333	34.64102		-23.9	-21.8	-24.3	-23.33333	1.09646
KAKAQA	126.67	46.67	266.67	-23.33	166.67	156.67	196.67	96.67	286.67	146.66667	111.35529	100	106.92677	193.33333	95.04385		-9.95	-14.8	-17.5	-14.08333	3.12366
HHHHKIKIKIKIYYYY	24723.33	15203.33	22213.33	7733.33	6433.33	12723.33	743.33	823.33	613.33	20713.33333	4934.07539	8963.33333	3320.49695	726.66667	105.98742		13.2	13.5	13.1	13.2	0.169967317
