# Supplementary material for: Data-mining unveils structure–property–activity correlation of viral infectivity enhancing self-assembling peptides
Source: Nat Commun. 2023 Aug 23;14:5121. doi: 10.1038/s41467-023-40663-6 (PMC10447463; doi:10.1038/s41467-023-40663-6)
Supplement: Supplementary file 7 — Source Data [file 41467_2023_40663_MOESM7_ESM.zip › Source-Data/Manuscript/Figure4B-iv.csv]

wavenumber / cm-1	CKIKQII	CKIKIQI
2408.59486	0.01944	-0.09167
2406.82602	-0.01667
2405.06021	-0.05833	-0.00556
2403.29483	-0.09167
2401.52988	-0.00833	-0.03333
2399.76665	-0.07083	-0.04722
2398.00515		0.01875
2396.24407	0.18334	-0.05
2394.48363
2392.72601	-0.15	0.02917
2390.9675	-0.00667	-0.21667
2389.21225		0.01944
2387.45719		-0.16667
2385.70276		0
2383.95115		-0.00417
2382.19887	-0.04167
2380.44809	-0.0125	0.08333
2378.69925	-0.01	-0.02083
2376.95213	-0.09167
2375.20412	0.02222	-0.07083
2373.45914	-0.05
2371.71456	-0.025	-0.00833
2369.97171	-0.0375	-0.125
2368.22926	0.00972	-0.00417
2366.48854	0.01667	0
2364.74822	-0.01667	-0.04167
2363.00983	0.025	0.05
2361.27164	0.03333	0.02361
2359.53516		-0.03889
2357.80061	0.14167	-0.10834
2356.06625	-0.06667
2354.33382	0.05833	0.21667
2352.60179	0.00208	0.06667
2350.87126		0.05
2349.14135	-0.02639
2347.41314	0	0.00833
2345.68665	-0.025	0.01
2343.96055		-0.1
2342.23617	-0.04167	0.09167
2340.51218	0.03333	0.03333
2338.7899	0.00417	-0.02
2337.06802	-0.00278
2335.34785		0.04167
2333.62937	-0.01111
2331.91151	-0.0375	-0.01111
2330.19384	0.16667	-0.03333
2328.47938	0.00833	-0.16667
2326.76381		0.05
2325.05144		0.05
2323.33926	0.00417	-0.02917
2321.62769		-0.05833
2319.91782	0.00278
2318.20964	-0.03333	-0.0625
2316.50164	-0.19167
2314.79555	-0.00833	-0.025
2313.08986	0.19167	0.03333
2311.38585	0.00556	-0.04583
2309.68224	-0.03333
2307.98054	-0.0375	0.03333
2306.28031	-0.01
2304.58047	-0.00556	0.025
2302.88232	0.05278	0.01667
2301.18478	0.05278	0.00833
2299.4887		0.06111
2297.79323	-0.04167
2296.09924	-0.02083	-0.0375
2294.40713	-0.00833	0.05833
2292.71542		0.00833
2291.02518	-0.05833	-0.00833
2289.33554	-0.05	-0.02083
2287.64758	-0.03125	-0.03889
2285.96001	0.04445	0.00833
2284.27411	-0.08333	-0.0375
2282.5886	0.03333	0.00278
2280.90477		-0.03333
2279.22262		-0.06667
2277.54085		-0.025
2275.86097	0.0375
2274.18126		-0.01667
2272.50322	0.03333	-0.00833
2270.82707	0.00833	-0.01167
2269.15109		-0.125
2267.47571	-0.08333	0.03333
2265.80178	-0.025
2264.12973	0.00417	0.01667
2262.45807	-0.0375	-0.01667
2260.78807		-0.00833
2259.11974	-0.02222	0.03958
2257.45158		0.02917
2255.78401	0.15834	0.00417
2254.1181	-0.03333	-0.0375
2252.45407	0.01667	0.02917
2250.79021
2249.128	0.00833
2247.46746
2245.80751	-0.01111
2244.14773	0.075
2242.4896	-0.06667	0.03333
2240.83334	-0.025	0.04167
2239.17725	0.075	0.01667
2237.52302	-0.00278	0.00625
2235.86917		-0.08333
2234.21676	0.00278	0.01458
2232.56494	0
2230.91605	-0.09167	-0.025
2229.26626	-0.02708	0.09167
2227.61811	0.05	0.00833
2225.97162	-0.15834	-0.08333
2224.3255	-0.0625	0.01667
2222.68103	0.01333	0.03611
2221.03821	-0.01667	-0.04167
2219.39597	-0.04167
2217.75388	-0.09167	0.02222
2216.11345	0.09167	0.02292
2214.47487	-0.04583	-0.075
2212.83645	-0.00417
2211.19989	-0.03833
2209.56475	0.05417	0.08333
2207.9302	0.04167	0.04583
2206.29601	0.01667	-0.025
2204.66346	-0.025	0.00833
2203.03235		0.02292
2201.40181	0.08333	-0.16667
2199.7729	-0.125	0.09584
2198.14437	-0.01389	-0.05833
2196.51747	-0.075	0.11667
2194.89242	-0.01111	-0.05
2193.26752	-0.00833	0.18334
2191.64298	0.01667	-0.04583
2190.02135	0.00833
2188.39902	-0.31667	-0.06667
2186.77939	0.04722
2185.16033		0.06667
2183.54141	-0.15
2181.92434	-0.07917	0.01167
2180.30869	-0.02222	0.01833
2178.69361	0.05208	0.02917
2177.08016	0	-0.1
2175.46706	0
2173.8556	0.00833	-0.00417
2172.24449	-0.03125	0.025
2170.635	-0.00833	-0.0125
2169.02715	-0.00833	0.05833
2167.41964
2165.81376	0.04167	0.01667
2164.20824	-0.05278	-0.00833
2162.60455		0.125
2161.001	0.03333	-0.025
2159.39908	-0.05833	0.07083
2157.79772	-0.025	-0.03611
2156.19924	-0.03333	0.08333
2154.59964	-0.01667	-0.14167
2153.00187		-0.05
2151.4055	0.03333	0.02083
2149.81097	0.075	-0.30001
2148.21551	0.11667	-0.00833
2146.62294	0.00667	-0.04445
2145.03072	-0.08333
2143.44011	0.13334	0.01667
2141.84985	0.125	-0.00833
2140.2612	0.00625	-0.0375
2138.67291		0.00238
2137.08643	0.07083	-0.00833
2135.50009
2133.91536		0.01111
2132.33244	0.00833	-0.03125
2130.74967	-0.02083	0
2129.16871	-0.02917	0.00278
2127.58788		-0.04167
2126.00888	-0.01333	0.175
2124.43021	0.01944	-0.00278
2122.85294	-0.00556	0.00278
2121.27749	-0.03125	0.00833
2119.70238	0.00833	-0.02222
2118.1276	0.01667
2116.5557		-0.03333
2114.98287	0.00417	-0.1
2113.4129	-0.03958
2111.84349	-0.025	0.10834
2110.2742	0.00417	-0.025
2108.70652	0.025	0
2107.14043	0.08333
2105.57489	0.01	0.06389
2104.01073	-0.02917
2102.44712	-0.00833	-0.01667
2100.8849	0.07917	0.0625
2099.32449	0.01389	-0.01667
2097.76441	-0.00833	0.05833
2096.20466	-0.02083	-0.00556
2094.6463	-0.025	0.05
2093.08974		0.02667
2091.53351	0.075	-0.06875
2089.97888	-0.025	-0.01111
2088.42583	0.02917	0.05
2086.87333	-0.01667
2085.32095	-0.05417	0.00625
2083.77016	-0.00104	0.02778
2082.22095	0.00556	-0.03333
2080.67229	0.09584
2079.125	-0.02381	0.00278
2077.57805	0.0125	0.03056
2076.03289	-0.02222	0.04167
2074.48931	-0.0125	-0.01389
2072.94585	-0.01042	0.00417
2071.40418	-0.02	-0.125
2069.86284	-0.02292	-0.03542
2068.32308	-0.00167	-0.00278
2066.78344	-0.00208	0.025
2065.24559		0.01667
2063.70807	-0.00833	0.025
2062.17213	-0.0125	0.03889
2060.63797	-0.01354	0
2059.10393	-0.025	0.00119
2057.57146	0.00208	0.00104
2056.03932	-0.01389	-0.01786
2054.50896	0.18334	0
2052.97997	-0.00417	0.04167
2051.45151	-0.04445	0.02083
2049.92317	0	0.00833
2048.39661	0.0125	0.05
2046.8714	0.00625	0.01296
2045.34673	-0.0075	-0.02083
2043.82363	-0.00556	0.00556
2042.3021	0.03333	-0.00417
2040.78089	0.00833	0.01204
2039.2598	0.01111	0.00952
2037.74048	-0.00833	-0.01667
2036.22272	8.33E-04	-0.01354
2034.70549	0.01389	0.0125
2033.18962	-0.00625	-0.00104
2031.67407	0.00778	0.01071
2030.16008	0.00303	0.01759
2028.64787	0.0037	-0.00208
2027.13576	0.00152	-5.95E-04
2025.62397	-0.01019	0.01218
2024.1152	0.02583	-5.56E-04
2022.60549	-0.01591	-0.0119
2021.09839	5.95E-04	-0.00556
2019.5918	-5.21E-04	0.00637
2018.08553	-0.00952	0.00784
2016.58082	0.00735	0.00439
2015.07746	-0.00917	0.00577
2013.57462	-0.00573	-0.00192
2012.07334	-0.00625	0.01324
2010.57236	-0.00298	-0.00625
2009.07316	-0.00556	-0.00147
2007.57405	0.00208	0.00189
2006.0765	0.00185	0.00516
2004.5805	0.00238	0.00867
2003.08503	-0.00333	-0.00292
2001.59089	0.00149	3.62E-04
2000.09707	0.00526	-0.00764
1998.605	0.00189	-7.14E-04
1997.11324	-0.00682	0.00489
1995.62283	-0.00167	0.00156
1994.13416	-0.00149	2.45E-04
1992.64581	-3.47E-04	0.00222
1991.15756	-0.00179	4.90E-04
1989.67106	-0.00201	-0.00357
1988.18611	-0.005	7.41E-04
1986.7027	0	0.00146
1985.2196	-0.0023	0.00225
1983.73681	2.60E-04	0.00197
1982.25576	0.00778	-0.00301
1980.77605	9.01E-04	-2.98E-04
1979.29665	-5.21E-04	-9.26E-04
1977.81879	3.55E-04	8.01E-04
1976.34143	-0.00233	0
1974.86541	0.00208	-2.98E-04
1973.3899	-0.00139	0.00123
1971.91573	-0.00287	-3.62E-04
1970.44329	3.21E-04	-5.95E-04
1968.97116	-0.0019	-0.00187
1967.50057	-0.00141	-3.09E-04
1966.03007	7.58E-04	-1.08E-04
1964.56131	2.60E-04	9.87E-04
1963.09285	0.00109	7.11E-04
1961.62593	-0.00282	2.94E-04
1960.16054	-1.16E-04	9.06E-04
1958.69545	0.00297	-1.83E-04
1957.23066	-5.75E-04	-8.42E-04
1955.76884	-4.90E-04	-0.0012
1954.30711	-9.47E-05	2.85E-04
1952.84568	-3.14E-04	0
1951.38598	5.90E-04	8.21E-04
1949.92638	-3.82E-04	2.05E-04
1948.46851	-0.00148	0.00192
1947.01197	4.42E-04	1.20E-04
1945.55592	-3.23E-04	0.00108
1944.1012	-8.95E-04	6.45E-04
1942.64697	-3.13E-04	4.57E-04
1941.19427	7.41E-04	-2.01E-04
1939.7431	3.38E-04	-7.67E-04
1938.29222	-1.08E-04	7.53E-04
1936.84163	3.38E-04	7.17E-04
1935.3938	-2.67E-04	0.00121
1933.94503	-6.86E-04	0.00104
1932.49901	-4.09E-04	0.00124
1931.05205	4.76E-05	3.57E-04
1929.60805	3.01E-04	8.41E-04
1928.16414	5.79E-04	9.63E-04
1926.72051	6.91E-04	0.00145
1925.27861	6.12E-04	8.02E-04
1923.83802	-1.86E-04	2.05E-04
1922.39793	7.36E-04	6.21E-04
1920.95915	5.14E-04	0.00103
1919.52209	1.33E-04	7.55E-04
1918.08532	0	4.89E-04
1916.64883	-6.27E-05	2.90E-04
1915.21386	3.60E-04	9.38E-04
1913.78041	3.57E-04	5.16E-04
1912.34703	3.68E-04	9.83E-04
1910.91558	2.16E-04	7.42E-04
1909.48421	3.89E-04	4.35E-04
1908.05435	-4.30E-04	6.28E-04
1906.62601	9.31E-05	6.24E-04
1905.19794	1.55E-04	3.11E-04
1903.77037	4.57E-05	1.67E-04
1902.3441	4.35E-05	3.33E-04
1900.91934	6.82E-04	4.48E-04
1899.49629	2.31E-04	6.98E-04
1898.0721	5.15E-04	5.40E-04
1896.65084	4.42E-04	5.64E-04
1895.22986	4.84E-04	1.85E-04
1893.80917	1.91E-04	3.73E-04
1892.391	-2.84E-04	3.31E-05
1890.97209	-3.44E-05	5.09E-04
1889.55591	2.59E-04	4.16E-04
1888.13879	5.74E-04	5.26E-04
1886.72438	-3.02E-05	3.54E-04
1885.31027	8.77E-05	2.67E-04
1883.89643	7.13E-05	4.97E-04
1882.48429	1.90E-04	4.17E-04
1881.07345	2.53E-04	1.24E-04
1879.66289	2.36E-04	2.22E-04
1878.25403	-1.61E-04	3.70E-04
1876.84647	2.41E-04	5.86E-04
1875.43796	2.39E-05	5.72E-04
1874.03237	2.66E-04	4.00E-04
1872.62706	2.91E-04	2.70E-04
1871.22304	3.33E-05	3.71E-04
1869.81951	2.04E-04	5.31E-04
1868.41746	1.87E-04	4.19E-04
1867.01569	2.32E-04	5.46E-04
1865.61542	3.23E-04	4.81E-04
1864.21542	1.35E-04	3.31E-04
1862.81691	1.28E-04	1.52E-04
1861.41989	-6.58E-05	3.58E-04
1860.02315	1.26E-04	1.65E-04
1858.62789	9.35E-05	3.87E-04
1857.23291	1.09E-04	3.29E-04
1855.83962	1.78E-04	4.10E-04
1854.4464	3.71E-05	4.54E-04
1853.05487	2.55E-04	2.77E-04
1851.66463	2.10E-04	2.92E-04
1850.27486	1.68E-04	3.17E-04
1848.88637	2.08E-04	2.13E-04
1847.49836	1.54E-04	5.23E-04
1846.11183	2.64E-04	3.33E-04
1844.72537	1.12E-04	2.47E-04
1843.34059	1.79E-04	4.15E-04
1841.9573	1.46E-04	4.16E-04
1840.57427	2.09E-04	4.50E-04
1839.19273	1.78E-04	2.24E-04
1837.81146	2.35E-04	4.02E-04
1836.43166	1.46E-04	3.80E-04
1835.05234	2.20E-04	3.51E-04
1833.67429	1.48E-04	3.40E-04
1832.29651	1.99E-04	4.13E-04
1830.92041	1.95E-04	4.28E-04
1829.54559	8.12E-05	3.50E-04
1828.17123	1.01E-04	4.21E-04
1826.79815	2.40E-04	3.43E-04
1825.42554	6.79E-05	3.12E-04
1824.0542	1.85E-04	4.04E-04
1822.68453	9.40E-05	4.80E-04
1821.31513	8.89E-05	3.66E-04
1819.946	9.26E-05	4.32E-04
1818.57833	1.81E-04	2.97E-04
1817.21214	2.98E-04	4.12E-04
1815.84621	2.83E-04	5.73E-04
1814.48176	1.12E-04	4.14E-04
1813.11877	6.09E-05	4.18E-04
1811.75604	2.02E-04	4.23E-04
1810.39358	2.68E-04	4.15E-04
1809.03279	2.02E-04	2.99E-04
1807.67326	1.94E-04	5.29E-04
1806.314	1.15E-04	4.68E-04
1804.9564	2.63E-04	4.71E-04
1803.59886	1.87E-04	4.23E-04
1802.24299	1.70E-04	3.85E-04
1800.88858	1.10E-04	5.57E-04
1799.53424	2.62E-04	5.64E-04
1798.18035	1.85E-04	4.15E-04
1796.82913	1.73E-04	3.98E-04
1795.47696	1.79E-04	4.59E-04
1794.12746	1.85E-04	4.31E-04
1792.77822	2.14E-04	4.28E-04
1791.42923	2.75E-04	2.81E-04
1790.08171	1.69E-04	3.75E-04
1788.73564	1.57E-04	4.12E-04
1787.39004	1.61E-04	3.89E-04
1786.04569	1.92E-04	3.22E-04
1784.70159	1.85E-04	4.85E-04
1783.35916	1.64E-04	4.01E-04
1782.01677	1.81E-04	4.73E-04
1780.67605	1.53E-04	4.02E-04
1779.33658	1.67E-04	4.80E-04
1777.99757	1.57E-04	5.15E-04
1776.66001	2.39E-04	3.92E-04
1775.3227	2.55E-04	3.75E-04
1773.98665	1.74E-04	4.72E-04
1772.65105	1.95E-04	4.32E-04
1771.3169	2.35E-04	4.20E-04
1769.9842	1.63E-04	4.57E-04
1768.65176	2.53E-04	4.40E-04
1767.31957	1.65E-04	4.30E-04
1765.99022	2.10E-04	4.54E-04
1764.65973	1.78E-04	3.72E-04
1763.33189	1.67E-04	3.90E-04
1762.0045	2.35E-04	4.24E-04
1760.67715	1.94E-04	3.98E-04
1759.35126	1.45E-04	4.57E-04
1758.02701	1.50E-04	4.36E-04
1756.70301	2.44E-04	3.73E-04
1755.38025	2.06E-04	3.96E-04
1754.05794	1.99E-04	3.42E-04
1752.73708	2.17E-04	4.26E-04
1751.41647	2.02E-04	3.75E-04
1750.0971	2.13E-04	3.75E-04
1748.77937	2.19E-04	4.24E-04
1747.46189	1.77E-04	3.32E-04
1746.14605	1.83E-04	3.85E-04
1744.83026	2.31E-04	3.95E-04
1743.5159	2.22E-04	4.40E-04
1742.2018	2.52E-04	4.70E-04
1740.88913	2.42E-04	3.52E-04
1739.5781	2.32E-04	3.66E-04
1738.26711	2.51E-04	3.79E-04
1736.95777	2.33E-04	3.62E-04
1735.64847	2.22E-04	4.08E-04
1734.3408	2.36E-04	3.60E-04
1733.03318	2.44E-04	3.56E-04
1731.72719	2.24E-04	3.90E-04
1730.42144	2.14E-04	3.43E-04
1729.11833	1.89E-04	3.64E-04
1727.81426	2.02E-04	3.85E-04
1726.51162	2.27E-04	3.76E-04
1725.21042	2.38E-04	4.03E-04
1723.91065	2.17E-04	3.89E-04
1722.60993	1.96E-04	4.39E-04
1721.31184	2.30E-04	3.64E-04
1720.01398	1.94E-04	4.20E-04
1718.71775	1.94E-04	3.94E-04
1717.42156	2.06E-04	4.01E-04
1716.12561	2.36E-04	3.79E-04
1714.83248	2.15E-04	3.81E-04
1713.53939	2.35E-04	4.34E-04
1712.24674	2.48E-04	3.65E-04
1710.95551	2.44E-04	4.08E-04
1709.66551	2.29E-04	4.13E-04
1708.37595	1.89E-04	4.10E-04
1707.08662	2.28E-04	4.23E-04
1705.79991	2.24E-04	4.41E-04
1704.51224	2.06E-04	3.82E-04
1703.22719	1.82E-04	3.98E-04
1701.94237	1.69E-04	4.23E-04
1700.65778	1.75E-04	3.89E-04
1699.37462	1.69E-04	4.04E-04
1698.09288	1.76E-04	4.22E-04
1696.81158	1.55E-04	3.57E-04
1695.53149	1.75E-04	4.12E-04
1694.25164	1.83E-04	3.94E-04
1692.97341	1.80E-04	4.36E-04
1691.6964	1.38E-04	4.46E-04
1690.41982	1.28E-04	4.10E-04
1689.14466	1.26E-04	4.34E-04
1687.86953	1.38E-04	4.12E-04
1686.59483	1.09E-04	4.27E-04
1685.32273	1.22E-04	4.14E-04
1684.05087	1.30E-04	4.29E-04
1682.77923	1.42E-04	4.10E-04
1681.50901	1.09E-04	4.29E-04
1680.24021	1.13E-04	4.45E-04
1678.97163	1.38E-04	4.32E-04
1677.70447	1.31E-04	4.42E-04
1676.43754	1.05E-04	4.81E-04
1675.17221	1.37E-04	4.75E-04
1673.90692	1.53E-04	4.41E-04
1672.64304	1.37E-04	4.64E-04
1671.38077	1.29E-04	4.54E-04
1670.11853	1.43E-04	4.93E-04
1668.85671	1.45E-04	4.82E-04
1667.59748	1.48E-04	4.91E-04
1666.33829	1.62E-04	4.91E-04
1665.07951	1.56E-04	5.02E-04
1663.82215	1.72E-04	4.92E-04
1662.56501	1.79E-04	5.05E-04
1661.30928	1.80E-04	4.89E-04
1660.05495	1.72E-04	5.10E-04
1658.80085	1.84E-04	5.44E-04
1657.54815	1.85E-04	5.45E-04
1656.29568	2.05E-04	5.55E-04
1655.04461	2.08E-04	5.47E-04
1653.79515	2.17E-04	5.47E-04
1652.54571	2.10E-04	5.77E-04
1651.29649	2.08E-04	5.96E-04
1650.05005	2.03E-04	5.82E-04
1648.80246	2.33E-04	5.41E-04
1647.55764	2.16E-04	5.70E-04
1646.31187	2.38E-04	5.53E-04
1645.06848	2.86E-04	5.16E-04
1643.82551	2.51E-04	5.21E-04
1642.58275	2.68E-04	4.87E-04
1641.34258	2.54E-04	5.00E-04
1640.10145	2.69E-04	4.16E-04
1638.86289	2.90E-04	4.60E-04
1637.62337	2.96E-04	4.37E-04
1636.38643	2.72E-04	4.38E-04
1635.14971	2.95E-04	4.26E-04
1633.91321	2.85E-04	3.99E-04
1632.6781	2.96E-04	3.87E-04
1631.44458	2.76E-04	3.83E-04
1630.21109	2.59E-04	3.79E-04
1628.97918	2.46E-04	3.21E-04
1627.74729	2.48E-04	3.47E-04
1626.517	2.45E-04	3.14E-04
1625.2879	2.21E-04	2.63E-04
1624.05921	2.17E-04	3.01E-04
1622.83074	2.10E-04	2.81E-04
1621.60483	1.94E-04	2.53E-04
1620.37777	1.64E-04	2.62E-04
1619.15347	1.66E-04	2.46E-04
1617.92938	1.76E-04	2.17E-04
1616.70551	1.47E-04	2.14E-04
1615.48322	1.41E-04	2.19E-04
1614.26213	1.46E-04	2.05E-04
1613.04124	1.35E-04	1.94E-04
1611.82058	1.21E-04	1.94E-04
1610.60266	1.21E-04	1.98E-04
1609.38476	9.86E-05	1.92E-04
1608.16708	1.18E-04	1.96E-04
1606.95098	9.30E-05	1.84E-04
1605.73626	9.33E-05	1.65E-04
1604.52155	7.00E-05	1.67E-04
1603.30725	8.45E-05	1.64E-04
1602.09551	5.70E-05	1.39E-04
1600.88261	7.70E-05	1.64E-04
1599.67246	5.74E-05	1.43E-04
1598.46252	4.02E-05	1.33E-04
1597.25279	3.63E-05	1.41E-04
1596.04444	3.65E-05	1.39E-04
1594.83747	3.22E-05	1.22E-04
1593.63091	3.69E-05	1.30E-04
1592.42552	2.02E-05	1.21E-04
1591.22035	2.43E-05	1.15E-04
1590.01655	3.08E-05	8.52E-05
1588.81433	3.17E-05	9.18E-05
1587.61212	1.78E-05	7.58E-05
1586.41031	1.12E-05	8.05E-05
1585.20968	1.38E-05	7.78E-05
1584.01063	1.61E-06	7.17E-05
1582.81177	1.13E-05	7.05E-05
1581.6141	2.32E-05	6.08E-05
1580.418	1.08E-05	6.06E-05
1579.2221	1.85E-05	4.81E-05
1578.02641	1.82E-05	5.49E-05
1576.83209	2.74E-05	4.69E-05
1575.63914	6.87E-05	5.79E-05
1574.4464	3.86E-05	3.71E-05
1573.25503	2.68E-05	5.80E-05
1572.06503	2.03E-05	7.03E-05
1570.87543	2.38E-05	5.05E-05
1569.68583	5.99E-06	4.79E-05
1568.49761	2.39E-05	4.36E-05
1567.31094	2.50E-05	3.23E-05
1566.12429	1.72E-05	4.92E-05
1564.9392	4.01E-05	5.65E-05
1563.75431	1.94E-05	5.80E-05
1562.57059	4.17E-05	4.06E-05
1561.38843	4.27E-05	5.14E-05
1560.20648	3.93E-05	5.84E-05
1559.02472	5.42E-05	3.31E-05
1557.8455	1.30E-05	4.19E-05
1556.66531	6.55E-05	7.74E-05
1555.48764	2.02E-05	6.47E-05
1554.31018	3.38E-05	5.65E-05
1553.13292	4.16E-05	3.79E-05
1551.95702	6.45E-05	4.99E-05
1550.78248	3.68E-05	4.05E-05
1549.60833	3.64E-05	2.25E-05
1548.43419	3.64E-05	6.25E-05
1547.26257	4.29E-05	4.27E-05
1546.09135	2.30E-05	6.26E-05
1544.92032	3.00E-05	2.26E-05
1543.75045	6.74E-05	8.21E-05
1542.58214	5.35E-05	3.81E-05
1541.41403	5.39E-05	3.86E-05
1540.24591	3.59E-05	3.16E-05
1539.08051	2.86E-05	5.42E-05
1537.91415	5.11E-05	6.39E-05
1536.7503	2.72E-05	8.12E-05
1535.58665	4.23E-05	5.03E-05
1534.42319	5.32E-05	5.82E-05
1533.26109	1.81E-05	6.79E-05
1532.10053	1.65E-05	7.64E-05
1530.93998	9.27E-06	5.56E-05
1529.78078	-5.49E-05	7.13E-05
1528.62196	0	5.76E-05
1527.46431	5.49E-05	5.47E-05
1526.3082	5.47E-05	6.89E-05
1525.15209	2.25E-05	6.04E-05
1523.99637	6.16E-06	8.65E-05
1522.8418	2.32E-05	7.29E-05
1521.68878	0	4.06E-05
1520.53595	5.48E-05	5.42E-05
1519.38447	3.84E-05	5.92E-05
1518.23433	1.84E-05	5.93E-05
1517.08439	-4.73E-06	6.56E-05
1515.93464	5.10E-05	4.68E-05
1514.78624	1.71E-05	7.33E-05
1513.63918	5.56E-05	6.85E-05
1512.49232	1.29E-05	7.97E-05
1511.3468	7.83E-05	2.41E-05
1510.20282	6.78E-05	9.65E-05
1509.05883	3.01E-05	1.17E-04
1507.91503	6.78E-05	7.35E-05
1506.77277	4.97E-05	7.90E-05
1505.63186	-4.60E-05	7.05E-05
1504.49094	6.91E-05	1.06E-04
1503.35155	1.62E-05	1.32E-05
1502.21236	1.31E-05	1.43E-04
1501.07431	7.77E-05	9.02E-05
1499.9378	8.97E-05	7.49E-05
1498.80147	7.42E-05	8.55E-05
1497.66533	5.03E-05	1.31E-04
1496.53169	4.86E-05	6.24E-05
1495.39707	3.78E-06	6.03E-05
1494.26495	1.37E-04	3.10E-05
1493.13321	3.87E-05	1.69E-04
1492.00146	-2.02E-05	4.80E-05
1490.87104	4.05E-05	7.45E-05
1489.74197	4.67E-05	1.65E-04
1488.61327	-4.65E-05	6.52E-05
1487.48457	-3.50E-05	1.89E-04
1486.35854	5.33E-05	1.61E-04
1485.2327	-1.39E-05	9.01E-05
1484.10685	3.83E-05	1.89E-05
1482.98252	-3.33E-05	1.70E-04
1481.85954	2.49E-05	2.05E-04
1480.73673	1.00E-04	5.04E-05
1479.61391	1.47E-04	1.19E-04
1478.49377	6.84E-05	1.69E-04
1477.37266	-5.40E-06	3.21E-04
1476.25423	4.88E-05	1.43E-04
1475.13578	3.41E-05	1.64E-04
1474.01752	1.44E-04	1.93E-04
1472.90058	1.80E-04	3.09E-04
1471.78498	4.95E-05	1.76E-04
1470.66975	6.21E-05	3.01E-04
1469.55566	1.07E-04	1.43E-04
1468.44193	-4.61E-05	1.33E-04
1467.32935	2.00E-04	1.70E-04
1466.21828	4.28E-05	3.07E-04
1465.1074	1.36E-04	2.86E-04
1463.9965	7.38E-06	2.56E-04
1462.88712	-5.15E-05	1.29E-04
1461.77906	-1.32E-04	1.89E-04
1460.67119	7.79E-06	1.65E-04
1459.56464	-1.15E-04	1.87E-04
1458.45941	1.33E-04	1.34E-04
1457.35436	1.87E-04	6.21E-05
1456.24949	1.85E-04	7.92E-05
1455.14594	4.53E-05	9.13E-05
1454.04372	1.76E-04	2.65E-04
1452.94186	9.21E-06	9.55E-05
1451.84114	3.79E-05	1.88E-04
1450.74192	2.96E-05	3.39E-04
1449.6427	9.40E-05	4.02E-04
1448.54364	1.31E-04	3.16E-04
1447.4461	2.42E-04	1.49E-04
1446.34988	0	7.81E-05
1445.25364	1.61E-04	2.95E-04
1444.15892	2.35E-05	9.51E-05
1443.06436	1.00E-04	7.45E-05
1441.97113	3.88E-05	1.66E-04
1440.87921	1.83E-04	2.36E-04
1439.78747	2.39E-04	-2.73E-05
1438.6959	2.80E-05	3.01E-04
1437.60679	1.42E-04	-5.67E-05
1436.51671	3.13E-04	1.47E-05
1435.42928	-1.08E-04	-9.33E-05
1434.34183	6.49E-05	3.24E-04
1433.25455	-8.63E-05	4.17E-04
1432.16878	1.71E-05	2.07E-04
1431.08413	1.94E-04	3.99E-04
1429.99984	0	-1.78E-04
1428.91668	3.70E-05	4.73E-04
1427.83387	-5.85E-05	5.52E-05
1426.75238	-3.75E-04	-8.05E-05
1425.67087	-1.82E-04	2.65E-04
1424.59086	-3.78E-04	1.63E-04
1423.51216	-2.48E-04	4.09E-05
1422.43364	-4.19E-04	2.36E-04
1421.35528	3.60E-04	-4.15E-04
1420.27937	-2.56E-04	3.82E-04
1419.20249	-5.31E-05	2.93E-04
1418.12825	2.17E-04	4.82E-04
1417.05398	1.11E-04	7.48E-04
1415.97989	1.97E-04	5.61E-05
1414.9071	8.24E-04	8.56E-05
1413.83581	-1.54E-04	2.35E-04
1412.7645	-3.06E-05	2.67E-04
1411.69468	2.54E-04	5.79E-05
1410.62484	-3.09E-04	3.22E-05
1409.5565	-8.20E-04	2.88E-04
1408.48946	-6.86E-05	9.54E-05
1407.42259	6.97E-05	-4.46E-04
1406.35569	9.65E-04	-3.64E-05
1405.29143	7.68E-05	4.09E-04
1404.22619	-7.86E-05	5.26E-04
1403.1634	-4.15E-05	3.62E-04
1402.09963	0.00163	9.21E-04
1401.0383	4.48E-05	3.30E-04
1399.97733	2.96E-04	2.98E-04
1398.91632	-4.05E-04	-6.54E-04
1397.85776	-3.75E-04	-1.74E-04
1396.79823	4.36E-04	8.20E-04
1395.74132	2.76E-04	-0.00245
1394.68325	6.94E-04	-3.14E-04
1393.6278	-6.29E-04	-7.07E-04
1392.57252	-5.21E-05	1.56E-04
1391.5172	1.61E-04	-3.35E-04
1390.46338	-1.15E-04	2.72E-04
1389.41086	-4.33E-04	5.79E-05
1388.3583	-0.00127	4.81E-04
1387.30724	-6.24E-04	7.27E-04
1386.25633	-3.70E-04	0.00143
1385.20672	-0.0013	4.63E-04
1384.15841	6.41E-04	4.23E-04
1383.11025	-5.70E-04	2.03E-04
1382.06358	-2.60E-04	-1.53E-04
1381.01689	-2.34E-04	-6.31E-05
1379.97035	4.50E-04	1.63E-04
1378.92643	-0.0014	1.42E-04
1377.88247	7.01E-04	0.00119
1376.83868	0.00225	-0.00142
1375.79637	-2.36E-04	-8.77E-04
1374.75535	8.73E-04	0.00154
1373.7143	-6.02E-04	7.94E-05
1372.67473	-4.95E-04	2.58E-04
1371.63532	-9.26E-04	-0.00356
1370.59701	0.00167	-5.62E-04
1369.55905	-5.56E-04	6.87E-04
1368.52238	0.00151	-1.81E-04
1367.48699	0.00113	9.69E-05
1366.45176	3.83E-04	9.80E-04
1365.41782	4.63E-04	3.05E-04
1364.38423	-0.00171	-8.93E-04
1363.35173	0.00185	2.31E-04
1362.31939	-0.00251	0
1361.28834	2.49E-04	-1.13E-04
1360.25763	8.33E-04	0
1359.22915	-0.00294	0
1358.19989	5.95E-04	0.0019
1357.17171	-0.00101	5.29E-04
1356.14502	-0.00258	-6.94E-04
1355.11847	0.00161	4.63E-04
1354.09303	-0.00321	-0.00108
1353.06905	1.63E-04	-0.00245
1352.04523	-0.00463	-0.00181
1351.02269	0.00208	-9.47E-04
1350.0003	0	-0.00122
1348.97807	-0.00426	-0.00144
1347.95825	-0.00229	-3.88E-04
1346.93876	-0.00132	-6.25E-04
1345.91925	-0.00386	0.00122
1344.90101	6.10E-04	0.00104
1343.88405	0	0
1342.86743	7.14E-04	0.00167
1341.85078	1.94E-04	-5.05E-04
1340.83672	-0.00278	-0.00208
1339.82262	9.62E-04	7.35E-04
1338.80886	-0.00243	-7.14E-04
1337.79638	-0.00432	-4.76E-04
1336.78386	0.00174	0
1335.77393	-9.26E-04	9.26E-04
1334.76303	-0.00286	6.41E-04
1333.7534	-0.00104	0.00429
1332.74505	0.00602	-7.58E-04
1331.73797	-0.00313	-0.00761
1330.73104	0	-0.00327
1329.72426	-3.62E-04	0.00648
1328.71895	0.00174	7.94E-04
1327.71472	0.00208	-0.00609
1326.71063	0.00303	-0.00196
1325.70801	-4.90E-04	0.00333
1324.70535	0.00303	6.94E-04
1323.70414	0.00375	-0.00159
1322.7029	-4.39E-04	-0.00897
