# Supplementary material for: Data-mining unveils structure–property–activity correlation of viral infectivity enhancing self-assembling peptides
Source: Nat Commun. 2023 Aug 23;14:5121. doi: 10.1038/s41467-023-40663-6 (PMC10447463; doi:10.1038/s41467-023-40663-6)
Supplement: Supplementary file 7 — Source Data [file 41467_2023_40663_MOESM7_ESM.zip › Source-Data/Manuscript/Figure6B-plot.csv]

sequence	Rel-to EFC (Oct2021)	STD Rel-to EFC (Oct2021)			x-position
KCQCQCQ	1.1468	0.09964		KCQCQCQ	1	1.153431578
CKIKIWIW	0.86333	0.13276			1	1.160893935
CKIWIQIY	0.57351	0.14438			1	1.126069604
CRFRFHFH	0.52887	0.1419		CKIKIWIW		0.974733013
KIWIWIW	0.5257	0.04715				0.753946757
KIKIWIW	0.32546	0.04284				0.861305194
RFWFWFW	0.3199	0.10075		CKIWIQIY		0.729602892
KFQFNMW	0.18042	0.02466				0.508567891
RINFWFW	0.04494	0.02438				0.482350145
RIRFHIW	0.01038	0.00889		CRFRFHFH		0.683352864
						0.437642338
						0.4656013
				KIWIWIW		0.535084131
						0.532895173
						0.50911513
				KIKIWIW		0.360680567
						0.319339112
						0.296355053
				RFWFWFW		0.426448803
						0.296454551
						0.236805448
				KFQFNMW		0.158997944
						0.186011674
						0.196259977
				RINFWFW		0.053231477
						0.017810158
						0.063778274
				RIRFHIW		0.020546355
						0.006119132
						0.004477414
