# Supplementary material for: Data-mining unveils structure–property–activity correlation of viral infectivity enhancing self-assembling peptides
Source: Nat Commun. 2023 Aug 23;14:5121. doi: 10.1038/s41467-023-40663-6 (PMC10447463; doi:10.1038/s41467-023-40663-6)
Supplement: Supplementary file 7 — Source Data [file 41467_2023_40663_MOESM7_ESM.zip › Source-Data/Manuscript/Figure6C.csv]

Sequence	Log10 Infection Rel EF-C	Log10 Infection Rel EF-C, + error	Log10 Infection Rel EF-C, - error	Zeta-Potential / mV	Std Dev. Zeta-Potential / mV	Log10 Count Rate
CKIWIQIY	-0.24146	0.09752	0.12595	4.53667	0.05907	3.26538
KIWIWIW	-0.27926	0.0373	0.0733	11.33333	0.26247	3.79145
KFQFNMW	-0.74371	0.05563	0.06382	8.76333	0.65301	2.52061
KIKIWIW	-0.4875	0.0537	0.06129	17.23333	0.41899	2.78369
CKIKIWIW	-0.06382	0.06212	0.07252	19.13333	0.28674	3.52128
RVHLGLG	-1.68621	0.11098	0.14945	-6.01	1.00323	1.4523
CRLSLSLS	-0.50385	0.07373	0.08885	8.97667	0.55954	3.22961
CRLRVGVS	-1.36187	0.1611	0.25893	10.53333	0.47842	1.54489
RVRVTVT	-1.22464	0.089	0.11206	-3.71333	1.5048	1.40369
RINFWFW	-1.34737	0.18825	0.0733	10.8	0.21602	4.70753
RFWFWFW	-0.49498	0.1189	0.16426	13.63333	0.09428	4.47766
RIRFHIW	-1.98376	0.26858	0.3715	0.10699	0.23783	1.09342
CRFRFHFH	-0.27665	0.10322	0.13567	19.6	0.4899	2.63364
KAQCTLP	-1.15297	0.1375	0.20236	-8.50333	1.78979	1.98796
KCQCQCQ	0.05949	0.03618	0.03947	11.83333	0.33993	4.18287
KAKLTCT	-1.17719	0.14787	0.22594	-2.2992	1.60918	1.22531
KLKLTLT	-1.41485	0.27893	0.39093	1.71333	0.12684	2.29776
CKFKFPF	-1.6054	0.2894	0.41107	-1.05253	1.36589	2.15645
