# Supplementary material for: Data-mining unveils structure–property–activity correlation of viral infectivity enhancing self-assembling peptides
Source: Nat Commun. 2023 Aug 23;14:5121. doi: 10.1038/s41467-023-40663-6 (PMC10447463; doi:10.1038/s41467-023-40663-6)
Supplement: Supplementary file 7 — Source Data [file 41467_2023_40663_MOESM7_ESM.zip › Source-Data/Manuscript/Figure7A.csv]

Sequence	Abs Infection at 6.5 µM	Std. Dev. Abs Infection at 6.5µM	Abs Infection at 1.3 µM	Std. Dev. Abs Infection at 1.3 µM	Abs Infection at 0.26µM	Std. Dev. Abs Infection at 0..26µM	Abs Infection at 0 æµM	Std. Dev. Abs Infection at 0µM				QCKIKQIINMWQ
QCKIKQIINMWQ	141063.3333	8241.85861	101036.6667	7195.14651	39053.33333	2055.26965	7136.66667	1867.14577		6.5 µm	0.75	150100
ISKLEYSNFSVRY	157450	34010.6547	58613.33333	9237.05761	23820	2858.43197	13890	2588.67405			0.75	133960
LANWMCLAKW	133423.3333	4976.40767	80126.66667	1231.27305	44873.33333	3325.66284	15536.66667	2955.9488			0.75	139130
VHDCVNITIK	136243.3333	17851.90279	86910	10406.51719	46666.66667	2181.06243	15536.66667	2955.9488		1.3 µM	0.9	92730
											0.9	105050
											0.9	105330
										0.26 µM	1.1	38460
											1.1	37360
											1.1	41340
										0 µM	1.25	7750
											1.25	5040
											1.25	8620
												ISKLEYSNFSVRY
										6.5 µm	1.75	192836.6667
											1.75	154506.6667
											1.75	125006.6667
										1.3 µM	1.9	68196.66667
											1.9	49766.66667
											1.9	57876.66667
										0.26 µM	2.1	21726.66667
											2.1	22656.66667
											2.1	27076.66667
										0 µM	2.25	7750
											2.25	5040
											2.25	8620
												LANWMCLAKW
										6.5 µm	2.75	138330
											2.75	133560
											2.75	128380
										1.3 µM	2.9	81280
											2.9	78830
											2.9	80270
										0.26 µM	3.1	44950
											3.1	48160
											3.1	41510
										0 µM	3.25	8813.333333
											3.25	12523.33333
											3.25	14163.33333
												VHDCVNITIK
										6.5 µm	3.75	152300
											3.75	139410
											3.75	117020
										1.3 µM	3.9	95770
											3.9	89510
											3.9	75450
										0.26 µM	4.1	48710
											4.1	44370
											4.1	46920
										0 µM	4.25	8813.333333
											4.25	12523.33333
											4.25	14163.33333
