# Supplementary material for: Data-mining unveils structure–property–activity correlation of viral infectivity enhancing self-assembling peptides
Source: Nat Commun. 2023 Aug 23;14:5121. doi: 10.1038/s41467-023-40663-6 (PMC10447463; doi:10.1038/s41467-023-40663-6)
Supplement: Supplementary file 7 — Source Data [file 41467_2023_40663_MOESM7_ESM.zip › Source-Data/Manuscript/Figure7B.csv]

Sequence	Log10 Infection Rel EF-C	Log10 Infection Rel EF-C, + error	Log10 Infection Rel EF-C, - error	Zeta-Potential / mV	Std Dev. Zeta-Potential / mV	Log10 Count Rate
IKFLSVN	-1.16	0.13068	0.18781	5.9	0.73323	2.13577
VQIVYK	-1.17	0.06778	0.0733	-2.66	0.95751	1.41442
IIKIIK	-1.1	0.12159	0.16948	-7	1.00943	0.61278
GQTVTK	-1.25	0.11191	0.15116	-5.26	1.03705	1.53614
DFNKF	-1.07	0.08452	0.10505	-11.77	0.44969	3.02728
RCELARTLKR	-1.06	0.11667	0.16002	-0.85	0.57139	1.89339
ISKLEYSNFSVRY	-0.26	0.06357	0.0745	9.33	0.21297	3.89251
GYVIIK	-0.99	0.09294	0.1184	9.88	1.32681	1.47567
KLVFFAK	-1.15	0.11334	0.15379	3.23	0.28894	1.15937
RATVYV	-1.38	0.20559	0.0733	-5.17	1.55727	1.62118
RQGNINIVA	-0.93	0.12295	0.17214	10.17	0.81786	1.55064
KYFIL	-1.14	0.08643	0.10802	-7.18	0.52028	4.27654
NKGAII	-1.2	0.11876	0.16399	-9.46	2.48986	1.83144
IIIQGK	-1.21	0.08271	0.10225	-7.56	0.11146	0.98076
LASLIYR	-1.2	0.10021	0.1305	-5.01	2.55965	2.0205
IIIK	-1.29	0.11993	0.16625	-3.82	1.86637	1.41274
MKVIFLKDVKG	-0.93	0.07564	0.09165	9.62	0.84333	2.13672
LANWMCLAKW	-0.4	0.05989	0.06949	14.73	0.26247	4.17787
VHDCVNITIK	-0.27	0.06312	0.07388	9.27	0.2839	4.09836
IFQINS	-1.21	0.08794	0.11038	-10.98	3.82019	1.56031
NSGAITIG	-1.26	0.11199	0.15129	-8.45	0.8628	1.29447
GAITIG	-1.35	0.09755	0.12601	-5.36	0.92121	1.47373
VLYVGSKT	-1.24	0.10337	0.13593	-9.07	1.07252	1.38561
GNNQQNY	-1.28	0.14799	0.22623	-6.62	3.27244	1.57248
