# Supplementary material for: Data-mining unveils structure–property–activity correlation of viral infectivity enhancing self-assembling peptides
Source: Nat Commun. 2023 Aug 23;14:5121. doi: 10.1038/s41467-023-40663-6 (PMC10447463; doi:10.1038/s41467-023-40663-6)
Supplement: Supplementary file 7 — Source Data [file 41467_2023_40663_MOESM7_ESM.zip › Source-Data/SI/Fig S10.csv]

A	sequence	Log Rel infect	asym std error +	asym std error +	FTIR beta sheet	Zeta Pot /mV			B	sequence	Log Rel infect	asym std error +	asym std error +	FTIR beta sheet	Log10 Zeta Count Rate			C	sequence	Log Rel infect	asym std error +	asym std error +	CR / %	Std Dev /%	Zeta Pot /mV			D	sequence	Log10 of Rel to EFC (Feb2021)	Zeta Pot. / mV	Log10 Count Rate	TEM 2cat	Tht category (> 2 to blank = +)	Hfauchere	beta sheet		Log10 of Rel to EFC (Feb2021)	Composite (linear Regression Fit)			E	Sequence	Log10 Inf.	Zeta-Pot.	Log10 Count Rate	Fibril	ThT Cat.	H (fauchere)
	CKIKIQIII	-0.01045	0.08228	0.10161	36.69747	16.2				CKIKIQIII	-0.01045	0.08228	0.10161	36.69747	3.69487				CEIEIQI	-1.55	0.28541	0.40334	59	2.88911	-26.1				CKIKIQIII	-0.01045	16.2	3.69487	1	1	0.92667	0		-0.01045	-0.26152				QCKFKFQFNM	-0.29064	15.7	3.56462	1	1	0.512
	CEIEIQI	-1.55419	0.28541	0.40334	45	-26.1				CEIEIQI	-1.55419	0.28541	0.40334	45	1.71572				CKIKQIINM	-0.3	0.12088	0.16808	45	2.38932	12.9				CEIEIQI	-1.55419	-26.1	1.71572	1	1	0.77714	0		-1.55419	-1.79229				QCKFKFQFNMWQ	-0.20861	21.06667	3.08215	1	0	0.59583
	CKIKQIINM	-0.30352	0.12088	0.16808	46	12.9				CKIKQIINM	-0.30352	0.12088	0.16808	46	3.95701				CKFKFQFNMWQ	0.06	0.07846	0.09583	97.5	1.51523	17.03				CKIKQIINM	-0.30352	12.9	3.95701	1	1	0.59667	46		-0.30352	-0.17626				CETMYDKILKNLSRSR	-1.71634	0.41	3.04094	0	0	0.19375
	CKFKFQFNMWQ	0.06446	0.07846	0.09583	47.04538	17.03333				CKFKFQFNMWQ	0.06446	0.07846	0.09583	47.04538	2.15392				CKFKFQFNM	0.09	0.08579	0.10702	93.5	5.51606	15.13				CKFKFQFNMWQ	0.06446	17.03333	2.15392	1	1	0.67	47.04538		0.06446	-0.60408				CKFKQFFNMWQ	-0.21482	8.56333	3.91433	1	1	0.67
	CKFKFQFNM	0.09417	0.08579	0.10702	41	15.13333				CKFKFQFNM	0.09417	0.08579	0.10702	41	3.34706				CKFKFQF	0.09	0.07941	0.09725	95.6	0.55503	19.73				CKFKFQFNM	0.09417	15.13333	3.34706	1	1	0.59333	41		0.09417	-0.32966				QCKFKQFFNMWQ	-0.60595	9.58667	4.27672	1	1	0.59583
	CKFKFQF	0.09083	0.07941	0.09725	47.42784	19.73333				CKFKFQF	0.09083	0.07941	0.09725	47.42784	3.72455				KFKFQFNM	-0.33	0.10602	0.14056	94.8	3.76666	13.9				CKFKFQF	0.09083	19.73333	3.72455	1	1	0.67286	47.42784		0.09083	-0.07522				CKFKFQFW	-0.05512	15.2	4.46554	1	0	0.87
	KFKFQFNMW	-0.35027	0.09972	0.12966	38.191	22.6				KFKFQFNMW	-0.35027	0.09972	0.12966	38.191	2.78545				CKAKAQANMWQ	-1.36	0.1085	0.14497	92.5	0.45221	0.74				KFKFQFNMW	-0.35027	22.6	2.78545	1	0	0.67222	38.191		-0.35027	-0.4356				RGECKFKFQF	-0.47764	23.96667	2.34104	1	1	0.306
	KFKFQFNM	-0.32648	0.10602	0.14056	40.30804	13.9				KFKFQFNM	-0.32648	0.10602	0.14056	40.30804	2.11992				CKAKAQANM	-1.5	0.11954	0.16549	47.9	9.86551	-7.77				KFKFQFNM	-0.32648	13.9	2.11992	1	0	0.475	40.30804		-0.32648	-0.86382				QCKFKQFFNM	-0.37063	13.66667	4.01639	1	1	0.512
	KFKFQFN	-1.74433	0.1846	0.32761	38.13479	12.7				KFKFQFN	-1.74433	0.1846	0.32761	38.13479	1.70501				QCKFKQFFNMWQ	-0.61	0.11208	0.15147	98.7	0.1738	9.59				KFKFQFN	-1.74433	12.7	1.70501	1	0	0.36714	38.13479		-1.74433	-1.04936				CEFEFQFNMWQ	-0.85087	-34.23333	2.27021	1	1	0.73364
	CKAKAQANMWQ	-1.35939	0.1085	0.14497	39.38311	0.73733				CKAKAQANMWQ	-1.35939	0.1085	0.14497	39.38311	0.95263				QCKFKQFFNM	-0.37	0.09538	0.1224	98.7	0.06734	13.67				CKAKAQANMWQ	-1.35939	0.73733	0.95263	0	0	0.26636	39.38311		-1.35939	-1.8243				KFKFQFFF	-0.39365	13.26667	3.48267	1	1	0.84375
	CKAKAQANM	-1.50407	0.11954	0.16549	34.21812	-7.77333				CKAKAQANM	-1.50407	0.11954	0.16549	34.21812	2.31667				CKFKQFFNMWQ	-0.21	0.09893	0.12833	98.7	0.83793	8.56				CKAKAQANM	-1.50407	-7.77333	2.31667	0	0	0.1	34.21812		-1.50407	-1.6599				HHHHKIKIQINMYYYY	0.04454	7.80667	3.75272	1	1	0.51188
	QCKFKQFFNMWQ	-0.60595	0.11208	0.15147	41.78048	9.58667				QCKFKQFFNMWQ	-0.60595	0.11208	0.15147	41.78048	4.27672				CKFKQFF	-2.17	0.21102	0.42669	90	2.63098	11.56				QCKFKQFFNMWQ	-0.60595	9.58667	4.27672	1	1	0.59583	41.78048		-0.60595	-0.16649				CRFRFQF	-0.46353	-2.09667	2.59162	1	1	0.66714
	QCKFKQFFNM	-0.37063	0.09538	0.1224	41.8396	13.66667				QCKFKQFFNM	-0.37063	0.09538	0.1224	41.8396	4.01639				QCKIKIQINM	-0.4	0.14353	0.21585	89.7	7.47858	11.37				QCKFKQFFNM	-0.37063	13.66667	4.01639	1	1	0.512	41.8396		-0.37063	-0.17923				CKFKFQFNMWQ	0.06446	17.03333	2.15392	1	1	0.67
	QCKFKQFF	-1.90709	0.26733	0.82587	32.33638	4.94				QCKFKQFF	-1.90709	0.26733	0.82587	32.33638	2.35295				QCKAKAQANMWQ	-1.14	0.11353	0.15413	89.3	7.23111	-8.05				QCKFKQFF	-1.90709	4.94	2.35295	1	1	0.56125	32.33638		-1.90709	-0.88287				CRFRVPF	-1.70069	4.41333	1.86904	0	0	0.72
	CKFKQFFNMWQ	-0.21482	0.09893	0.12833	59.11111	8.56333				CKFKQFFNMWQ	-0.21482	0.09893	0.12833	59.11111	3.91433				QCKAKAQANM	-1.83	0.13293	0.19254	55.9	35.41347	-8.36				CKFKQFFNMWQ	-0.21482	8.56333	3.91433	1	1	0.67	59.11111		-0.21482	-0.21539				CHLHLQL	-1.00779	-12.26667	3.06244	0	1	0.95429
	CKFKQFFNM	-0.38919	0.14463	0.21836	41.57536	15.2				CKFKQFFNM	-0.38919	0.14463	0.21836	41.57536	4.43559				QCKFKFQFNMWQ	-0.21	0.07628	0.0926	98.9	0.44309	21.07				CKFKQFFNM	-0.38919	15.2	4.43559	1	1	0.59333	41.57536		-0.38919	-9.49E-04				KFKFQFNMWQ	-0.11639	25.4	2.86607	1	1	0.583
	CKFKQFF	-2.17067	0.21102	0.42669	45.4057	11.56333				CKFKQFF	-2.17067	0.21102	0.42669	45.4057	0.40937				QCKFKFQFNM	-0.29	0.08008	0.09826	98.9	1.67881	15.7				CKFKQFF	-2.17067	11.56333	0.40937	0	0	0.67286	45.4057		-2.17067	-1.62812				HHHHKIKIKIKIWWWW	-0.4216	14.5	4.37579	0	1	0.7975
	QCKIKIQINM	-0.40237	0.14353	0.21585	37.11195	11.36667				QCKIKIQINM	-0.40237	0.14353	0.21585	37.11195	3.97881				CRFRFQF	-0.46	0.20231	0.39078	98.1	0.2105	-2.1				QCKIKIQINM	-0.40237	11.36667	3.97881	1	1	0.515	37.11195		-0.40237	-0.25545				CKFKFQF	0.09083	19.73333	3.72455	1	1	0.67286
	QCKAKAQANMWQ	-1.14369	0.11353	0.15413	32.8999	-8.05				QCKAKAQANMWQ	-1.14369	0.11353	0.15413	32.8999	2.63097				HIHIQIC	-0.57	0.20604	0.40571	82.7	4.53571	-3.69				QCKAKAQANMWQ	-1.14369	-8.05	2.63097	0	0	0.22583	32.8999		-1.14369	-1.54355				KFKFQFNM	-0.32648	13.9	2.11992	1	0	0.475
	QCKAKAQANM	-1.83488	0.13293	0.19254	35.27037	-8.35667				QCKAKAQANM	-1.83488	0.13293	0.19254	35.27037	2.30991				RLRLTLC	-1.29	0.18442	0.32702	87.4	5.25645	19.67				QCKAKAQANM	-1.83488	-8.35667	2.30991	0	0	0.068	35.27037		-1.83488	-1.67898				KIKIQINMWQ	-0.52761	14.86667	3.34161	1	1	0.586
	QCKAKAQA	-1.59755	0.13985	0.20754	34.06083	0.674				QCKAKAQA	-1.59755	0.13985	0.20754	34.06083	3.12028				HLHLPLL	-2	0.39121	0.39121	37.5	9.51563	-9.05				QCKAKAQA	-1.59755	0.674	3.12028	0	0	0.00625	34.06083		-1.59755	-1.26518				KFKFKFQF	-0.09726	15.2	3.01542	1	1	0.49625
	QCKIKIQI	-0.95077	0.12821	0.3938	35.27277	9.52				QCKIKIQI	-0.95077	0.12821	0.3938	35.27277	4.09436				RGECKFKFQF	-0.48	0.1868	0.33482	98.7	0.24168	23.97				QCKIKIQI	-0.95077	9.52	4.09436	1	1	0.565	35.27277		-0.95077	-0.25365				QCKIKIQINMWQ	0.01546	11.73333	3.91757	1	1	0.59833
	QCKIKQIINM	-0.45554	0.12821	0.1827	38.44425	10.4				QCKIKQIINM	-0.45554	0.12821	0.1827	38.44425	4.31283				RGEKIKIQINM	-0.61	0.16227	0.26202	80.3	7.44807	15.3				QCKIKQIINM	-0.45554	10.4	4.31283	1	1	0.515	38.44425		-0.45554	-0.17148				CKFKFQFNM	0.09417	15.13333	3.34706	1	1	0.59333
	QCKIKQII	-2.18898	0.24333	0.60411	40.51015	11				QCKIKQII	-2.18898	0.24333	0.60411	40.51015	2.47861				HGDKCHGDKC	-1.99	0.29482	0.42167	37.4	12.55163	-11.63				QCKIKQII	-2.18898	11	2.47861	1	1	0.565	40.51015		-2.18898	-0.68628				CKAKAQANMWQ	-1.35939	0.73733	0.95263	0	0	0.26636
	QCKFKFQFNMWQ	-0.20861	0.07628	0.0926	47.0491	21.06667				QCKFKFQFNMWQ	-0.20861	0.07628	0.0926	47.0491	3.08215				MDQMDQMDQMDQMDQ	-2.37	0.342	0.342	53	3.38779	-14.98				QCKFKFQFNMWQ	-0.20861	21.06667	3.08215	1	0	0.59583	47.0491		-0.20861	-0.36809				KIKIKIKIWW	-0.42664	15.4	3.97481	0	1	0.774
	QCKFKFQFNM	-0.29064	0.08008	0.09826	37.29382	15.7				QCKFKFQFNM	-0.29064	0.08008	0.09826	37.29382	3.56462				SISISRRI	-1.55	0.28773	0.40782	24.2	6.83247	-17				QCKFKFQFNM	-0.29064	15.7	3.56462	1	1	0.512	37.29382		-0.29064	-0.28713				CKIKIQIRGD	-0.4842	7.15667	3.76171	1	0	0.296
	QCKFKFQF	-0.11521	0.08201	0.10118	40.03426	12.2				QCKFKFQF	-0.11521	0.08201	0.10118	40.03426	3.42632				HRRHFRHKITKKK	-1.87	0.26877	0.84414	44.9	2.12687	-9.22				QCKFKFQF	-0.11521	12.2	3.42632	1	1	0.56125	40.03426		-0.11521	-0.38026				KIKQIINMWQ	-0.46044	15.36667	2.78925	1	1	0.586
	CRFRFQF	-0.46353	0.20231	0.39078	39.77328	-2.09667				CRFRFQF	-0.46353	0.20231	0.39078	39.77328	2.59162				KNERIKNERI	-1.89	0.08758	0.10982	54.4	7.71948	-16				CRFRFQF	-0.46353	-2.09667	2.59162	1	1	0.66714	39.77328		-0.46353	-0.90704				CKFKQFF	-2.17067	11.56333	0.40937	0	0	0.67286
	HIHIQIC	-0.56722	0.20604	0.40571	48.24581	-3.68667				HIHIQIC	-0.56722	0.20604	0.40571	48.24581	2.41592				CKFQC	-1.64	0.08232	0.10166	33.2	1.67245	-17.38				HIHIQIC	-0.56722	-3.68667	2.41592	1	1	0.99714	48.24581		-0.56722	-0.87662				EIEIQINMWQ	-0.88103	-19.13333	3.10187	0	1	0.656
	RLRLTLC	-1.28797	0.18442	0.32702	20.6858	19.66667				RLRLTLC	-1.28797	0.18442	0.32702	20.6858	2.0991				CKFC	-1.96	0.22316	0.48372	35.9	11.47678	-19.89				RLRLTLC	-1.28797	19.66667	2.0991	1	0	0.69714	20.6858		-1.28797	-0.75888				QCKIKIQINM	-0.40237	11.36667	3.97881	1	1	0.515
	HLHLPLL	-1.9991	0.39121	0.39121	49.19117	-9.05333				HLHLPLL	-1.9991	0.39121	0.39121	49.19117	2.30096				RGDKIRGDKI	-2.13	0.19074	0.34818	48.4	10.44374	-13.57				HLHLPLL	-1.9991	-9.05333	2.30096	0	0	1.11143	49.19117		-1.9991	-1.37312				QCKAKAQANMWQ	-1.14369	-8.05	2.63097	0	0	0.22583
	RGECKFKFQF	-0.47764	0.1868	0.33482	46.18217	23.96667				RGECKFKFQF	-0.47764	0.1868	0.33482	46.18217	2.34104				HGEHGEHGE	-1.72	0.13618	0.19949	42.9	6.82106	-24.2				RGECKFKFQF	-0.47764	23.96667	2.34104	1	1	0.306	46.18217		-0.47764	-0.49921				CKIKIQINMWQ	-0.15501	13.86667	3.27437	1	1	0.67273
	RGEKIKIQINM	-0.61337	0.16227	0.26202	38.16327	15.3				RGEKIKIQINM	-0.61337	0.16227	0.26202	38.16327	2.77425				CRFRVPF	-1.7	0.1241	0.17441	97.1	1.23503	4.41				RGEKIKIQINM	-0.61337	15.3	2.77425	1	1	0.19818	38.16327		-0.61337	-0.61105				RLRLTLC	-1.28797	19.66667	2.0991	1	0	0.69714
	KYKGAIIGNIK	-2.50804	0.40177	0.40177	44.63231	-9.14				KYKGAIIGNIK	-2.50804	0.40177	0.40177	44.63231	1.64444				CHLHLQL	-1.01	0.18932	0.34331	96.6	2.03328	-12.27				KYKGAIIGNIK	-2.50804	-9.14	1.64444	0	0	0.28182	44.63231		-2.50804	-1.80505				KIKIQIII	-0.45205	19.8	1.97757	1	1	0.85
	HGDKCHGDKC	-1.99062	0.29482	0.42167	4.74859	-11.63333				HGDKCHGDKC	-1.99062	0.29482	0.42167	4.74859	1.09459				CETMYDKILKNLSRSR	-1.72	0.14294	0.21449	98.9	0.15703	0.41				HGDKCHGDKC	-1.99062	-11.63333	1.09459	0	0	-0.018	4.74859		-1.99062	-2.24306				MKFKFQF	-1.19611	-3.13333	2.0933	1	0	0.62857
	RPRGLLLGNLR	-1.3163	0.13119	0.18886	13.81737	-8.15				RPRGLLLGNLR	-1.3163	0.13119	0.18886	13.81737	2.32249				MKFKFQF	-1.2	0.07237	0.08688	86.9	0.5016	-3.13				RPRGLLLGNLR	-1.3163	-8.15	2.32249	0	0	0.35364	13.81737		-1.3163	-1.67224				CSISIQINM	-0.70266	-19.4	3.51736	1	1	0.80778
	KKFQKKFQ	-1.54493	0.19879	0.37727	40.421	-9.19				KKFQKKFQ	-1.54493	0.19879	0.37727	40.421	1.86688				QCKIKQIINMWQ	0	0.09579	0.12308	77	7.45312	6.64				KKFQKKFQ	-1.54493	-9.19	1.86688	0	0	-0.1025	40.421		-1.54493	-1.85549				RGDCKFKFQF	-0.81856	13.86667	3.1264	1	1	0.293
	PPFHPPPFHP	-1.75111	0.19595	0.36672	46.6563	-15.8				PPFHPPPFHP	-1.75111	0.19595	0.36672	46.6563	1.77183				QCKIKIQINMWQ	0.02	0.10055	0.13107	93.7	3.9135	11.73				PPFHPPPFHP	-1.75111	-15.8	1.77183	0	0	0.816	46.6563		-1.75111	-1.76134				HIHIQIC	-0.56722	-3.68667	2.41592	1	1	0.99714
	MDQMDQMDQMDQMDQ	-2.36998	0.342	0.342	46.09475	-14.97667				MDQMDQMDQMDQMDQ	-2.36998	0.342	0.342	46.09475	0.98227				KIKIQINMWQ	-0.53	0.09517	0.12206	94.3	1.33832	14.87				MDQMDQMDQMDQMDQ	-2.36998	-14.97667	0.98227	0	0	0.08	46.09475		-2.36998	-2.17486				RGEKIKIQINM	-0.61337	15.3	2.77425	1	1	0.19818
	FDPFDPFDP	-1.6317	0.07755	0.09447	48.89025	-10.9				FDPFDPFDP	-1.6317	0.07755	0.09447	48.89025	2.41156				KIKQIINMWQ	-0.46	0.16063	0.2577	90.1	1.71081	15.37				FDPFDPFDP	-1.6317	-10.9	2.41156	0	0	0.58	48.89025		-1.6317	-1.51989				KIKIKIQI	-1.01433	6.97	2.99962	1	1	0.50125
	TKTLTKTL	-1.67101	0.09565	0.12285	34.38005	-25.1				TKTLTKTL	-1.67101	0.09565	0.12285	34.38005	2.71147				KAKAQANMWQ	-2.15	0.19521	0.36403	56.2	3.52148	-19.63				TKTLTKTL	-1.67101	-25.1	2.71147	0	0	0.3075	34.38005		-1.67101	-1.85564				RGDKIKIQIC	-0.07993	16.5	3.87556	1	1	0.296
	FKFDKFKFDK	-1.33354	0.16132	0.25952	46.63736	-12.7				FKFDKFKFDK	-1.33354	0.16132	0.25952	46.63736	1.6545				KFKFQFNMWQ	-0.12	0.11706	0.16076	96.2	0.12402	25.4				FKFDKFKFDK	-1.33354	-12.7	1.6545	0	0	0.166	46.63736		-1.33354	-1.90106				CSISIQI	-1.25232	-25.93333	4.01035	1	1	0.94857
	KVKGVGK	-1.58656	0.175	0.29777	8.76303	-12.8				KVKGVGK	-1.58656	0.175	0.29777	8.76303	1.70899				KIKQIINM	-0.35	0.10575	0.14009	43	9.32792	16.3				KVKGVGK	-1.58656	-12.8	1.70899	0	0	-0.07571	8.76303		-1.58656	-2.08517				EIEIQINM	-1.44016	-23.33333	2.12721	1	0	0.56625
	SISISRRI	-1.54793	0.28773	0.40782	48.78151	-17				SISISRRI	-1.54793	0.28773	0.40782	48.78151	1.40255				KIKIQINM	-0.44	0.08241	0.1018	64	3.02169	8.51				SISISRRI	-1.54793	-17	1.40255	0	0	0.4075	48.78151		-1.54793	-1.99684				QCKIKQIINMWQ	0	6.64333	3.41535	1	1	0.59833
	HRRHFRHKITKKK	-1.86785	0.26877	0.84414	45.33674	-9.22333				HRRHFRHKITKKK	-1.86785	0.26877	0.84414	45.33674	0.97772				KAKAQA	-1.74	0.25018	0.65568	0.3	19.5203	-14.08				HRRHFRHKITKKK	-1.86785	-9.22333	0.97772	0	0	-0.21154	45.33674		-1.86785	-2.13298				CKIKIQINM	0.20121	16.83333	3.62617	1	1	0.59667
	KNERIKNERI	-1.88759	0.08758	0.10982	37.94827	-16				KNERIKNERI	-1.88759	0.08758	0.10982	37.94827	2.50772				KIKIQI	-1.17	0.08137	0.10021	18.9	11.07671	-5.63				KNERIKNERI	-1.88759	-16	2.50772	0	0	-0.288	37.94827		-1.88759	-1.86642				KFKFQF	-1.21265	-11.03333	2.26332	0	0	0.52833
	KIRGKFEKED	-1.2355	0.20192	0.38924	28.67367	-12.7				KIRGKFEKED	-1.2355	0.20192	0.38924	28.67367	2.33122				KFKFQF	-1.21	0.07749	0.09439	67.4	12.11137	-11.03				KIRGKFEKED	-1.2355	-12.7	2.33122	0	1	-0.244	28.67367		-1.2355	-1.76266				CEIEIQINMWQ	-0.66022	-25.8	3.19602	1	1	0.73636
	CKFQC	-1.64337	0.08232	0.10166	43.86153	-17.38333				CKFQC	-1.64337	0.08232	0.10166	43.86153	2.11517				CKIKIQINMWQ	-0.16	0.07911	0.0968	89.1	2.14635	13.87				CKFQC	-1.64337	-17.38333	2.11517	0	0	0.732	43.86153		-1.64337	-1.72444				RGDKIKIQINMWQ	-0.11747	6.59	3.1914	1	0	0.31385
	MKFM	-1.75586	0.08333	0.10321	34.63037	-16				MKFM	-1.75586	0.08333	0.10321	34.63037	2.1165				CKIKIQINM	0.2	0.07396	0.0892	75.5	3.49949	16.83				MKFM	-1.75586	-16	2.1165	0	0	0.815	34.63037		-1.75586	-1.70569				KIKIQINM	-0.44041	8.51	2.41841	1	0	0.47875
	CKFC	-1.95922	0.22316	0.48372	38.86577	-19.88667				CKFC	-1.95922	0.22316	0.48372	38.86577	2.37131				CKIKIQI	0.01	0.08673	0.10848	54	0.64364	12.8				CKFC	-1.95922	-19.88667	2.37131	0	0	0.97	38.86577		-1.95922	-1.65651				RGDKIKIQINM	-0.38384	16.43333	1.7574	1	1	0.18636
	RGDKIRGDKI	-2.12636	0.19074	0.34818	15.00656	-13.56667				RGDKIRGDKI	-2.12636	0.19074	0.34818	15.00656	2.45606				CKIKQII	-1.38	0.14244	0.21336	55	0.53157	-3.83				RGDKIRGDKI	-2.12636	-13.56667	2.45606	0	0	-0.194	15.00656		-2.12636	-1.88708				CEIEIQI	-1.55419	-26.1	1.71572	1	1	0.77714
	KNDKND	-1.97771	0.18562	0.33095	43.2531	-15				KNDKND	-1.97771	0.18562	0.33095	43.2531	1.71933				CKIKQIINMWQ	0.09	0.09756	0.12603	50	2.06585	13.4				KNDKND	-1.97771	-15	1.71933	0	0	-0.78667	43.2531		-1.97771	-2.19267				KAKAQANMWQ	-2.14556	-19.63333	1.74948	0	0	0.139
	HGEHGE	-2.19331	0.1158	0.15838	9.5428	-12.6				HGEHGE	-2.19331	0.1158	0.15838	9.5428	2.38136				RGDKIKIQIC	-0.08	0.08025	0.09853	80	3.59732	16.5				HGEHGE	-2.19331	-12.6	2.38136	0	0	-0.17	9.5428		-2.19331	-1.90198				QCKAKAQANM	-1.83488	-8.35667	2.30991	0	0	0.068
	HGEHGEHGE	-1.72034	0.13618	0.19949	6.27057	-24.2				HGEHGEHGE	-1.72034	0.13618	0.19949	6.27057	2.53195				RGDKIKIQINM	-0.38	0.09299	0.11848	60.9	12.91567	16.43				HGEHGEHGE	-1.72034	-24.2	2.53195	0	0	-0.17	6.27057		-1.72034	-2.11549				CKIKQII	-1.37857	-3.83	1.87274	1	1	0.67714
	CRFRVPF	-1.70069	0.1241	0.17441	11.42857	4.41333				CRFRVPF	-1.70069	0.1241	0.17441	11.42857	1.86904				RGDKIKIQINMWQ	-0.12	0.07949	0.09737	66	14.06831	6.59				CRFRVPF	-1.70069	4.41333	1.86904	0	0	0.72	11.42857		-1.70069	-1.45274				RGDSGGGGGGKIKIQIC	-0.0628	16.7	4.01771	1	1	0.17176
	CHLHLQL	-1.00779	0.18932	0.34331	49.51824	-12.26667				CHLHLQL	-1.00779	0.18932	0.34331	49.51824	3.06244				KIKQII	-2.31	0.26409	0.78763	13	6.96863	-12.67				CHLHLQL	-1.00779	-12.26667	3.06244	0	1	0.95429	49.51824		-1.00779	-1.14631				KNERIKNERI	-1.88759	-16	2.50772	0	0	-0.288
	CETMYDKILKNLSRSR	-1.71634	0.14294	0.21449	62.1014	0.41				CETMYDKILKNLSRSR	-1.71634	0.14294	0.21449	62.1014	3.04094				CKIKIQIRGD	-0.48	0.173	0.29187	91	0.70711	7.16				CETMYDKILKNLSRSR	-1.71634	0.41	3.04094	0	0	0.19375	62.1014		-1.71634	-1.14548				CKIKIQI	0.0081	12.8	3.38612	1	1	0.67714
	MKFKFQF	-1.19611	0.07237	0.08688	21.96558	-3.13333				MKFKFQF	-1.19611	0.07237	0.08688	21.96558	2.0933				RGDKIKIQINMC	0.03	0.09486	0.12154	60	7.84181	12.2				MKFKFQF	-1.19611	-3.13333	2.0933	1	0	0.62857	21.96558		-1.19611	-1.25926				MDQMDQMDQMDQMDQ	-2.36998	-14.97667	0.98227	0	0	0.08
	QCKIKQIINMWQ	0	0.09579	0.12308	51.73275	6.64333				QCKIKQIINMWQ	0	0.09579	0.12308	51.73275	3.41535				KFKFQFFF	-0.39	0.16139	0.2597	98.5	0.54111	13.27				QCKIKQIINMWQ	0	6.64333	3.41535	1	1	0.59833	51.73275		0	-0.45041				KIKIQIC	-0.21636	19.93333	2.99152	1	1	0.67714
	QCKIKIQINMWQ	0.01546	0.10055	0.13107	36.22738	11.73333				QCKIKIQINMWQ	0.01546	0.10055	0.13107	36.22738	3.91757				KIKIKIQI	-1.01	0.12152	0.16932	80	0.65761	6.97				QCKIKIQINMWQ	0.01546	11.73333	3.91757	1	1	0.59833	36.22738		0.01546	-0.24723				EIKIQINM	-1.00082	-22.33333	3.44965	1	1	0.5225
	KIKIQINMWQ	-0.52761	0.09517	0.12206	42.40737	14.86667				KIKIQINMWQ	-0.52761	0.09517	0.12206	42.40737	3.34161				KFKFKFQF	-0.1	0.08096	0.0996	94	4.84368	15.2				KIKIQINMWQ	-0.52761	14.86667	3.34161	1	1	0.586	42.40737		-0.52761	-0.33388				CKIKQIINMWQ	0.09484	13.4	3.91996	1	1	0.67273
	NMWQKAKAQA	-1.37623	0.10612	0.14073	37.34305	-5.56				NMWQKAKAQA	-1.37623	0.10612	0.14073	37.34305	2.38411				KIKIQIII	-0.45	0.08779	0.11015	87	1.7112	19.8				NMWQKAKAQA	-1.37623	-5.56	2.38411	1	1	0.139	37.34305		-1.37623	-1.18999				RGDKIRGDKI	-2.12636	-13.56667	2.45606	0	0	-0.194
	NMWQKFKFQF	-0.56716	0.26752	0.82819	33.21867	9.56				NMWQKFKFQF	-0.56716	0.26752	0.82819	33.21867	4.14754				KIKIQIC	-0.22	0.07012	0.08367	51.5	11.07691	19.93				NMWQKFKFQF	-0.56716	9.56	4.14754	1	0	0.583	33.21867		-0.56716	-0.34725				CKIW	-1.28597	-3.71	0.50515	0	0	1.15
	KVKVKVQV	-1.76286	0.15204	0.23595	43.06354	-3.41				KVKVKVQV	-1.76286	0.15204	0.23595	43.06354	1.97482				RGDSKIKIQIC	-0.22	0.12228	0.17082	43.4	10.81856	15.1				KVKVKVQV	-1.76286	-3.41	1.97482	0	1	0.21125	43.06354		-1.76286	-1.50076				CKAKAQANM	-1.50407	-7.77333	2.31667	0	0	0.1
	KIKQIINMWQ	-0.46044	0.16063	0.2577	40.67636	15.36667				KIKQIINMWQ	-0.46044	0.16063	0.2577	40.67636	2.78925				RGDSGGGGGGKIKIQIC	-0.06	0.0841	0.1044	54.7	24.55727	16.7				KIKQIINMWQ	-0.46044	15.36667	2.78925	1	1	0.586	40.67636		-0.46044	-0.49443				CKIKQIINM	-0.30352	12.9	3.95701	1	1	0.59667
	KAKAQANMWQ	-2.14556	0.19521	0.36403	42.81265	-19.63333				KAKAQANMWQ	-2.14556	0.19521	0.36403	42.81265	1.74948				CEFEFQFNMWQ	-0.85	0.1936	0.35825	98.6	0.40127	-34.23				KAKAQANMWQ	-2.14556	-19.63333	1.74948	0	0	0.139	42.81265		-2.14556	-2.04093				HRRHFRHKITKKK	-1.86785	-9.22333	0.97772	0	0	-0.21154
	KFKFQFNMWQ	-0.11639	0.11706	0.16076	43.14911	25.4				KFKFQFNMWQ	-0.11639	0.11706	0.16076	43.14911	2.86607				CSISIQI	-1.25	0.08695	0.10884	79.3	2.68505	-25.93				KFKFQFNMWQ	-0.11639	25.4	2.86607	1	1	0.583	43.14911		-0.11639	-0.24995				CKAKAQA	-1.50126	-8.01	2.55955	0	0	0.03857
	KFKQFFNMWQ	-1.0494	0.07617	0.09243	32.74696	-3.43				KFKQFFNMWQ	-1.0494	0.07617	0.09243	32.74696	2.37457				CEIEIQINMWQ	-0.66	0.09238	0.11748	67	7.04787	-25.8				KFKQFFNMWQ	-1.0494	-3.43	2.37457	0	0	0.583	32.74696		-1.0494	-1.42866				RGDSKIKIQIC	-0.22494	15.1	3.43124	1	1	0.26545
	KAKQAANMWQ	-1.51368	0.17696	0.30363	10.93958	-12.9				KAKQAANMWQ	-1.51368	0.17696	0.30363	10.93958	2.83914				CEIEIQINM	-1.19	0.08729	0.10936	43	8.5795	-15.3				KAKQAANMWQ	-1.51368	-12.9	2.83914	0	0	0.139	10.93958		-1.51368	-1.68553				KIKQIINM	-0.34582	16.3	3.39455	1	0	0.47875
	NMWQKVGTPL	-1.60744	0.12274	0.17172	32.25868	-9.62				NMWQKVGTPL	-1.60744	0.12274	0.17172	32.25868	1.43083				CSISIQINM	-0.7	0.11331	0.15372	86	3.48892	-19.4				NMWQKVGTPL	-1.60744	-9.62	1.43083	0	1	0.557	32.25868		-1.60744	-1.74319				CEIEIQINM	-1.18631	-15.3	1.76666	1	1	0.67444
	NMWQKIKQII	-1.5971	0.21988	0.46742	38.14002	-0.213				NMWQKIKQII	-1.5971	0.21988	0.46742	38.14002	2.99229				CKAKAQA	-1.5	0.1111	0.14967	44	9.1747	-8.01				NMWQKIKQII	-1.5971	-0.213	2.99229	0	0	0.586	38.14002		-1.5971	-1.15565				HGEHGEHGE	-1.72034	-24.2	2.53195	0	0	-0.17
	NMWQKIKIQI	-0.68767	0.07393	0.08915	39.23906	8.26				NMWQKIKIQI	-0.68767	0.07393	0.08915	39.23906	4.00104				HHHHKIKIQINMYYYY	0.04	0.19399	0.35964	98.4	0.06334	7.81				NMWQKIKIQI	-0.68767	8.26	4.00104	1	1	0.586	39.23906		-0.68767	-0.28872				HLHLPLL	-1.9991	-9.05333	2.30096	0	0	1.11143
	KIKQIINM	-0.34582	0.10575	0.14009	44	16.3				KIKQIINM	-0.34582	0.10575	0.14009	44	3.39455				KIKIKIKIWW	-0.43	0.09244	0.11759	92	3.3293	15.4				KIKQIINM	-0.34582	16.3	3.39455	1	0	0.47875	44		-0.34582	-0.41777				HGDKCHGDKC	-1.99062	-11.63333	1.09459	0	0	-0.018
	KIKQIIN	-1.40009	0.12353	0.17329	37.69421	-11.7				KIKQIIN	-1.40009	0.12353	0.17329	37.69421	1.80641				HHHHKIKIKIKIWWWW	-0.42	0.07256	0.08717	96	0.52805	14.5				KIKQIIN	-1.40009	-11.7	1.80641	0	0	0.37143	37.69421		-1.40009	-1.81232				CKFC	-1.95922	-19.88667	2.37131	0	0	0.97
	KIKIQINMW	0.33388	0.08133	0.10015	45.50443	19.7				KIKIQINMW	0.33388	0.08133	0.10015	45.50443	2.37955				RGDCKFKFQF	-0.82	0.12226	0.17078	85.5	8.90008	13.87				KIKIQINMW	0.33388	19.7	2.37955	1	1	0.67556	45.50443		0.33388	-0.48394				CKFQC	-1.64337	-17.38333	2.11517	0	0	0.732
	KIKIQINM	-0.44041	0.08241	0.1018	41	8.51				KIKIQINM	-0.44041	0.08241	0.1018	41	2.41841				CKFKFQFW	-0.06	0.08196	0.10112	98.7	0.4319	15.2				KIKIQINM	-0.44041	8.51	2.41841	1	0	0.47875	41		-0.44041	-0.88589				SISISRRI	-1.54793	-17	1.40255	0	0	0.4075
	KIKIQIN	-0.57663	0.12278	0.1718	41.81744	3.34				KIKIQIN	-0.57663	0.12278	0.1718	41.81744	1.63782				EIKIQINM	-1	0.14757	0.22524	50.7	6.77029	-22.33				KIKIQIN	-0.57663	3.34	1.63782	1	0	0.37143	41.81744		-0.57663	-1.25439				KIKIQI	-1.16938	-5.63	2.03463	0	0	0.53333
	KAKAQA	-1.74341	0.25018	0.65568	40.34378	-14.08333				KAKAQA	-1.74341	0.25018	0.65568	40.34378	1.32084				CKIW	-1.29	0.19725	0.37149	48.3	15.46253	-3.71				KAKAQA	-1.74341	-14.08333	1.32084	0	0	-0.21167	40.34378		-1.74341	-2.1517				KIKQII	-2.30768	-12.66667	2.08648	0	0	0.53333
	KIKIQI	-1.16938	0.08137	0.10021	38.60459	-5.63				KIKIQI	-1.16938	0.08137	0.10021	38.60459	2.03463				EIEIQINM	-1.44	0.10599	0.14051	78.4	4.31808	-23.33				KIKIQI	-1.16938	-5.63	2.03463	0	0	0.53333	38.60459		-1.16938	-1.56923				KAKAQA	-1.74341	-14.08333	1.32084	0	0	-0.21167
	KFKFQF	-1.21265	0.07749	0.09439	45.99798	-11.03333				KFKFQF	-1.21265	0.07749	0.09439	45.99798	2.26332				EIEIQINMWQ	-0.88	0.07664	0.09313	89.9	1.35259	-19.13				KFKFQF	-1.21265	-11.03333	2.26332	0	0	0.52833	45.99798		-1.21265	-1.59088
	KIKIQINMWA	-0.16423	0.0845	0.10502	49.90953	14.7				KIKIQINMWA	-0.16423	0.0845	0.10502	49.90953	3.04187														KIKIQINMWA	-0.16423	14.7	3.04187	1	0	0.639	49.90953		-0.16423	-0.49411
	EIEIEIEI	-1.74837	0.25009	0.65491	62.60918	-8.92				EIEIEIEI	-1.74837	0.25009	0.65491	62.60918	2.73111														EIEIEIEI	-1.74837	-8.92	2.73111	1	0	0.58	62.60918		-1.74837	-1.05989
	KIKIQINMAQ	-0.67222	0.11229	0.15186	45.77775	3.07				KIKIQINMAQ	-0.67222	0.11229	0.15186	45.77775	3.76779														KIKIQINMAQ	-0.67222	3.07	3.76779	1	0	0.392	45.77775		-0.67222	-0.60423
	KIKIQINAWQ	-0.27029	0.08556	0.10665	27.73821	13.1				KIKIQINAWQ	-0.27029	0.08556	0.10665	27.73821	3.17437														KIKIQINAWQ	-0.27029	13.1	3.17437	1	1	0.494	27.73821		-0.27029	-0.4978
	KIKIQIAMWQ	-0.41091	0.07436	0.08977	37.47543	11.3				KIKIQIAMWQ	-0.41091	0.07436	0.08977	37.47543	2.73309														KIKIQIAMWQ	-0.41091	11.3	2.73309	1	1	0.677	37.47543		-0.41091	-0.58527
	KIKIKIKIYYYY	0.14023	0.07403	0.0893	56.69985	13.3				KIKIKIKIYYYY	0.14023	0.07403	0.0893	56.69985	3.99642														KIKIKIKIYYYY	0.14023	13.3	3.99642	0	0	0.59	56.69985		0.14023	-0.50093
	HHHHEIEIEIEI	-1.53419	0.13907	0.20581	48.37324	-6.91				HHHHEIEIEIEI	-1.53419	0.13907	0.20581	48.37324	2.01396														HHHHEIEIEIEI	-1.53419	-6.91	2.01396	0	1	0.43	48.37324		-1.53419	-1.48724
	KYKYQY	-1.9887	0.31863	0.31863	0	-4.2				KYKYQY	-1.9887	0.31863	0.31863	0	1.49877														KYKYQY	-1.9887	-4.2	1.49877	0	1	0.11333	0		-1.9887	-1.83881
	EFEFQF	-2.48513	0.3521	0.3521	44.93479	-24.5				EFEFQF	-2.48513	0.3521	0.3521	44.93479	2.60788														EFEFQF	-2.48513	-24.5	2.60788	0	1	0.645	44.93479		-2.48513	-1.63994
	CEFEFQF	-2.28348	0.23282	0.53655	53	-13.7				CEFEFQF	-2.28348	0.23282	0.53655	53	2.56514														CEFEFQF	-2.28348	-13.7	2.56514	1	0	0.77286	53		-2.28348	-1.1948
	CKFKFQFNMW	-0.01766	0.08448	0.10498	47.7253	18.4				CKFKFQFNMW	-0.01766	0.08448	0.10498	47.7253	3.61348														CKFKFQFNMW	-0.01766	18.4	3.61348	1	1	0.759	47.7253		-0.01766	-0.11312
	CKYKYQY	-1.3903	0.14438	0.2178	49.11894	1.49				CKYKYQY	-1.3903	0.14438	0.2178	49.11894	3.02554														CKYKYQY	-1.3903	1.49	3.02554	0	1	0.31714	49.11894		-1.3903	-1.03319
	KWKWQW	-1.83773	0.14367	0.21617	30.46681	7.55				KWKWQW	-1.83773	0.14367	0.21617	30.46681	3.18889														KWKWQW	-1.83773	7.55	3.18889	0	0	0.75833	30.46681		-1.83773	-0.91379
	CKWKWQW	-0.59512	0.07705	0.09373	34.20373	14.7				CKWKWQW	-0.59512	0.07705	0.09373	34.20373	3.87571														CKWKWQW	-0.59512	14.7	3.87571	1	0	0.87	34.20373		-0.59512	-0.24026
	KLKQLL	-2.13133	0.08507	0.1059	31.77956	-8.46				KLKQLL	-2.13133	0.08507	0.1059	31.77956	2.50497														KLKQLL	-2.13133	-8.46	2.50497	0	0	0.48333	31.77956		-2.13133	-1.52634
	CKIKIQINMWQ	-0.15501	0.07911	0.0968	44.89209	13.86667				CKIKIQINMWQ	-0.15501	0.07911	0.0968	44.89209	3.27437														CKIKIQINMWQ	-0.15501	13.86667	3.27437	1	1	0.67273	44.89209		-0.15501	-0.34364
	RGDKIKIQI	-1.80528	0.29247	0.41706	40.49494	-0.899				RGDKIKIQI	-1.80528	0.29247	0.41706	40.49494	2.47431														RGDKIKIQI	-1.80528	-0.899	2.47431	1	1	0.15778	40.49494		-1.80528	-1.0477
	CKIKIQINM	0.20121	0.07396	0.0892	42.84171	16.83333				CKIKIQINM	0.20121	0.07396	0.0892	42.84171	3.62617														CKIKIQINM	0.20121	16.83333	3.62617	1	1	0.59667	42.84171		0.20121	-0.20265
	CKIKIQI	0.0081	0.08673	0.10848	53	12.8				CKIKIQI	0.0081	0.08673	0.10848	53	3.38612														CKIKIQI	0.0081	12.8	3.38612	1	1	0.67714	53		0.0081	-0.30293
	CKIKQII	-1.37857	0.14244	0.21336	25	-3.83				CKIKQII	-1.37857	0.14244	0.21336	25	1.87274														CKIKQII	-1.37857	-3.83	1.87274	1	1	0.67714	25		-1.37857	-1.20869
	CKIKQIINMWQ	0.09484	0.09756	0.12603	51	13.4				CKIKQIINMWQ	0.09484	0.09756	0.12603	51	3.91996														CKIKQIINMWQ	0.09484	13.4	3.91996	1	1	0.67273	51		0.09484	-0.13894
	KIKIQIRGD	-1.67779	0.15928	0.25418	47.11528	6.43				KIKIQIRGD	-1.67779	0.15928	0.25418	47.11528	2.05678														KIKIQIRGD	-1.67779	6.43	2.05678	1	1	0.15778	47.11528		-1.67779	-0.99292
	RGDKIKIQIC	-0.07993	0.08025	0.09853	40.72574	16.5				RGDKIKIQIC	-0.07993	0.08025	0.09853	40.72574	3.87556														RGDKIKIQIC	-0.07993	16.5	3.87556	1	1	0.296	40.72574		-0.07993	-0.22166
	RGDKIKIQINM	-0.38384	0.09299	0.11848	45.51942	16.43333				RGDKIKIQINM	-0.38384	0.09299	0.11848	45.51942	1.7574														RGDKIKIQINM	-0.38384	16.43333	1.7574	1	1	0.18636	45.51942		-0.38384	-0.86767
	RGDKIKIQINMWQ	-0.11747	0.07949	0.09737	49.07249	6.59				RGDKIKIQINMWQ	-0.11747	0.07949	0.09737	49.07249	3.1914														RGDKIKIQINMWQ	-0.11747	6.59	3.1914	1	0	0.31385	49.07249		-0.11747	-0.71032
	KFKFEFEF	-1.54675	0.19858	0.37646	40.95283	-2.55				KFKFEFEF	-1.54675	0.19858	0.37646	40.95283	3.33962														KFKFEFEF	-1.54675	-2.55	3.33962	1	1	0.4875	40.95283		-1.54675	-0.73614
	KIKQII	-2.30768	0.26409	0.78763	38.67202	-12.66667				KIKQII	-2.30768	0.26409	0.78763	38.67202	2.08648														KIKQII	-2.30768	-12.66667	2.08648	0	0	0.53333	38.67202		-2.30768	-1.70324
	KIEIQINM	-1.45846	0.11743	0.16146	42.99178	-0.35				KIEIQINM	-1.45846	0.11743	0.16146	42.99178	2.43902														KIEIQINM	-1.45846	-0.35	2.43902	1	0	0.5225	42.99178		-1.45846	-1.04971
	CKIKIQIRGD	-0.4842	0.173	0.29187	58.14499	7.15667				CKIKIQIRGD	-0.4842	0.173	0.29187	58.14499	3.76171														CKIKIQIRGD	-0.4842	7.15667	3.76171	1	0	0.296	58.14499		-0.4842	-0.50025
	CQFQFQF	-0.45191	0.10195	0.13347	34.89601	-24.8				CQFQFQF	-0.45191	0.10195	0.13347	34.89601	3.89922														CQFQFQF	-0.45191	-24.8	3.89922	1	1	0.89286	34.89601		-0.45191	-0.95763
	KIKIQII	-1.72894	0.09486	0.12154	44.63502	5.61				KIKIQII	-1.72894	0.09486	0.12154	44.63502	3.01662														KIKIQII	-1.72894	5.61	3.01662	1	0	0.71429	44.63502		-1.72894	-0.69412
	KFKFQFFF	-0.39365	0.0847	0.10532	49.11407	13.26667				KFKFQFFF	-0.39365	0.0847	0.10532	49.11407	3.48267														KFKFQFFF	-0.39365	13.26667	3.48267	1	1	0.84375	49.11407		-0.39365	-0.23427
	KIKIKIQI	-1.01433	0.11077	0.14907	40.15921	6.97				KIKIKIQI	-1.01433	0.11077	0.14907	40.15921	2.99962														KIKIKIQI	-1.01433	6.97	2.99962	1	1	0.50125	40.15921		-1.01433	-0.63435
	KAKAKAQA	-2.05994	0.16139	0.2597	39.62191	-9.01				KAKAKAQA	-2.05994	0.16139	0.2597	39.62191	1.88611														KAKAKAQA	-2.05994	-9.01	1.88611	0	0	-0.24375	39.62191		-2.05994	-1.88583
	KLKLKLQL	-1.00947	0.12152	0.16932	42.3363	8.39				KLKLKLQL	-1.00947	0.12152	0.16932	42.3363	1.63212														KLKLKLQL	-1.00947	8.39	1.63212	1	0	0.45125	42.3363		-1.00947	-1.12584
	KFKFKFQF	-0.09726	0.12801	0.1823	39.75663	15.2				KFKFKFQF	-0.09726	0.12801	0.1823	39.75663	3.01542														KFKFKFQF	-0.09726	15.2	3.01542	1	1	0.49625	39.75663		-0.09726	-0.45723
	KVKVQVV	-2.03997	0.1603	0.25682	45.09939	-7.92				KVKVQVV	-2.03997	0.1603	0.25682	45.09939	1.443														KVKVQVV	-2.03997	-7.92	1.443	0	0	0.38286	45.09939		-2.03997	-1.8111
	KLKLQLL	-2.15595	0.08096	0.0996	39.56251	-4.93				KLKLQLL	-2.15595	0.08096	0.0996	39.56251	1.86134														KLKLQLL	-2.15595	-4.93	1.86134	1	0	0.65714	39.56251		-2.15595	-1.29666
	KFKFQFF	-0.91418	0.11504	0.15694	48.34629	6.90333				KFKFQFF	-0.91418	0.11504	0.15694	48.34629	1.57711														KFKFQFF	-0.91418	6.90333	1.57711	1	1	0.70857	48.34629		-0.91418	-0.97725
	KIKIQIII	-0.45205	0.26528	0.80127	45.8425	19.8				KIKIQIII	-0.45205	0.26528	0.80127	45.8425	1.97757														KIKIQIII	-0.45205	19.8	1.97757	1	1	0.85	45.8425		-0.45205	-0.55494
	KVKVQVVV	-1.45521	0.11455	0.15604	45.8125	0.147				KVKVQVVV	-1.45521	0.11455	0.15604	45.8125	2.21254														KVKVQVVV	-1.45521	0.147	2.21254	1	0	0.4875	45.8125		-1.45521	-1.10594
	HHHHKAKAKAKAYYYY	-1.88343	0.08779	0.11015	44.29189	7.03				HHHHKAKAKAKAYYYY	-1.88343	0.08779	0.11015	44.29189	2.38184														HHHHKAKAKAKAYYYY	-1.88343	7.03	2.38184	0	0	0.1025	44.29189		-1.88343	-1.28888
	KIKIQIC	-0.21636	0.07866	0.09613	52.93279	19.93333				KIKIQIC	-0.21636	0.07866	0.09613	52.93279	2.99152														KIKIQIC	-0.21636	19.93333	2.99152	1	1	0.67714	52.93279		-0.21636	-0.26927
	RGDSKIKIQIC	-0.22494	0.07707	0.09376	38.56033	15.1				RGDSKIKIQIC	-0.22494	0.07707	0.09376	38.56033	3.43124														RGDSKIKIQIC	-0.22494	15.1	3.43124	1	1	0.26545	38.56033		-0.22494	-0.39994
	RGDSGGGGGGKIKIQIC	-0.0628	0.07012	0.08367	40.62101	16.7				RGDSGGGGGGKIKIQIC	-0.0628	0.07012	0.08367	40.62101	4.01771														RGDSGGGGGGKIKIQIC	-0.0628	16.7	4.01771	1	1	0.17176	40.62101		-0.0628	-0.20791
	ILKNLSRSRKIKIQIC	-0.47411	0.12228	0.17082	37.60016	18				ILKNLSRSRKIKIQIC	-0.47411	0.12228	0.17082	37.60016	3.37876														ILKNLSRSRKIKIQIC	-0.47411	18	3.37876	1	1	0.39063	37.60016		-0.47411	-0.32448
	KIKIKIKIWWWW	-0.23007	0.0841	0.1044	37.78871	15.2				KIKIKIKIWWWW	-0.23007	0.0841	0.1044	37.78871	4.09414														KIKIKIKIWWWW	-0.23007	15.2	4.09414	0	1	1.02	37.78871		-0.23007	-0.27804
	KIKIKIKI	-1.48703	0.09155	0.11615	40.45525	5.46				KIKIKIKI	-1.48703	0.09155	0.11615	40.45525	2.19061														KIKIKIKI	-1.48703	5.46	2.19061	0	1	0.405	40.45525		-1.48703	-1.20596
	CEFEFQFNMWQ	-0.85087	0.07397	0.08921	51.47719	-34.23333				CEFEFQFNMWQ	-0.85087	0.07397	0.08921	51.47719	2.27021														CEFEFQFNMWQ	-0.85087	-34.23333	2.27021	1	1	0.73364	51.47719		-0.85087	-1.62786
	CSISIQI	-1.25232	0.13831	0.20414	58.57393	-25.93333				CSISIQI	-1.25232	0.13831	0.20414	58.57393	4.01035														CSISIQI	-1.25232	-25.93333	4.01035	1	1	0.94857	58.57393		-1.25232	-0.84964
	CEIEIQINMWQ	-0.66022	0.1936	0.35825	49.89799	-25.8				CEIEIQINMWQ	-0.66022	0.1936	0.35825	49.89799	3.19602														CEIEIQINMWQ	-0.66022	-25.8	3.19602	1	1	0.73636	49.89799		-0.66022	-1.17668
	CEIEIQINM	-1.18631	0.08695	0.10884	46.30694	-15.3				CEIEIQINM	-1.18631	0.08695	0.10884	46.30694	1.76666														CEIEIQINM	-1.18631	-15.3	1.76666	1	1	0.67444	46.30694		-1.18631	-1.40934
	CSISIQINM	-0.70266	0.09238	0.11748	55.92739	-19.4				CSISIQINM	-0.70266	0.09238	0.11748	55.92739	3.51736														CSISIQINM	-0.70266	-19.4	3.51736	1	1	0.80778	55.92739		-0.70266	-0.90426
	KAKAQANM	-2.04574	0.08729	0.10936	32.8491	-2.62				KAKAQANM	-2.04574	0.08729	0.10936	32.8491	1.62839														KAKAQANM	-2.04574	-2.62	1.62839	0	0	-0.08	32.8491		-2.04574	-1.80799
	CKAKAQA	-1.50126	0.11331	0.15372	34.72634	-8.01				CKAKAQA	-1.50126	0.11331	0.15372	34.72634	2.55955														CKAKAQA	-1.50126	-8.01	2.55955	0	0	0.03857	34.72634		-1.50126	-1.60667
	HHHHKIKIQINMYYYY	0.04454	0.22961	0.51817	46.73186	7.80667				HHHHKIKIQINMYYYY	0.04454	0.22961	0.51817	46.73186	3.75272														HHHHKIKIQINMYYYY	0.04454	7.80667	3.75272	1	1	0.51188	46.73186		0.04454	-0.36534
	KIKIKIKIWW	-0.42664	0.1111	0.14967	48.82136	15.4				KIKIKIKIWW	-0.42664	0.1111	0.14967	48.82136	3.97481														KIKIKIKIWW	-0.42664	15.4	3.97481	0	1	0.774	48.82136		-0.42664	-0.33472
	HHHHKIKIKIKIWWWW	-0.4216	0.19399	0.35964	48.79904	14.5				HHHHKIKIKIKIWWWW	-0.4216	0.19399	0.35964	48.79904	4.37579														HHHHKIKIKIKIWWWW	-0.4216	14.5	4.37579	0	1	0.7975	48.79904		-0.4216	-0.22798
	MKIKIQINM	-0.56351	0.09244	0.11759	38.6306	9.13				MKIKIQINM	-0.56351	0.09244	0.11759	38.6306	2.9918														MKIKIQINM	-0.56351	9.13	2.9918	1	0	0.56222	38.6306		-0.56351	-0.6879
	RGDCKIKIQINM	-0.62723	0.07256	0.08717	43	11.3				RGDCKIKIQINM	-0.62723	0.07256	0.08717	43	3.2102														RGDCKIKIQINM	-0.62723	11.3	3.2102	1	0	0.29917	43		-0.62723	-0.62994
	MKIKIQINMWQ	-0.37801	0.0744	0.08983	39.19875	10.8				MKIKIQINMWQ	-0.37801	0.0744	0.08983	39.19875	3.16878														MKIKIQINMWQ	-0.37801	10.8	3.16878	1	1	0.64455	39.19875		-0.37801	-0.46812
	HHHHKIKIKIKIYYYY	-0.16852	0.08354	0.10353	53.27019	13.2				HHHHKIKIKIKIYYYY	-0.16852	0.08354	0.10353	53.27019	4.10696														HHHHKIKIKIKIYYYY	-0.16852	13.2	4.10696	0	1	0.475	53.27019		-0.16852	-0.40468
	RGDCKFKFQF	-0.81856	0.09464	0.12117	46.68286	13.86667				RGDCKFKFQF	-0.81856	0.09464	0.12117	46.68286	3.1264														RGDCKFKFQF	-0.81856	13.86667	3.1264	1	1	0.293	46.68286		-0.81856	-0.48112
	KIKIQIW	-0.85332	0.11237	0.15199	49.1721	12.5				KIKIQIW	-0.85332	0.11237	0.15199	49.1721	2.16117														KIKIQIW	-0.85332	12.5	2.16117	1	1	0.77857	49.1721		-0.85332	-0.66233
	KFKFQFW	-0.78987	0.12226	0.17078	35.44767	6.49				KFKFQFW	-0.78987	0.12226	0.17078	35.44767	2.08588														KFKFQFW	-0.78987	6.49	2.08588	1	1	0.77429	35.44767		-0.78987	-0.8627
	CKFKFQFW	-0.05512	0.08065	0.09912	42.52579	15.2				CKFKFQFW	-0.05512	0.08065	0.09912	42.52579	4.46554														CKFKFQFW	-0.05512	15.2	4.46554	1	0	0.87	42.52579		-0.05512	-0.02376
	EIKIQINM	-1.00082	0.0751	0.09086	48.03307	-22.33333				EIKIQINM	-1.00082	0.0751	0.09086	48.03307	3.44965														EIKIQINM	-1.00082	-22.33333	3.44965	1	1	0.5225	48.03307		-1.00082	-1.08988
	IKVAVKIKIQINM	-0.30459	0.08196	0.10112	58.10192	14.5				IKVAVKIKIQINM	-0.30459	0.08196	0.10112	58.10192	3.68555														IKVAVKIKIQINM	-0.30459	14.5	3.68555	1	0	0.56846	58.10192		-0.30459	-0.29538
	HHHHKAKAKAKAWWWW	-1.04828	0.14757	0.22524	40.26416	17.4				HHHHKAKAKAKAWWWW	-1.04828	0.14757	0.22524	40.26416	2.8188														HHHHKAKAKAKAWWWW	-1.04828	17.4	2.8188	0	1	0.425	40.26416		-1.04828	-0.7596
	CKIW	-1.28597	0.071	0.08492	46.01787	-3.71				CKIW	-1.28597	0.071	0.08492	46.01787	0.50515														CKIW	-1.28597	-3.71	0.50515	0	0	1.15	46.01787		-1.28597	-1.79715
	CKIKIQINMW	0.11217	0.08642	0.108	42.9134	18.3				CKIKIQINMW	0.11217	0.08642	0.108	42.9134	3.69155														CKIKIQINMW	0.11217	18.3	3.69155	1	0	0.762	42.9134		0.11217	-0.21601
	ILKNLSRSRKIKIQINMWQ	-0.4939	0.19725	0.37149	39.13233	19.2				ILKNLSRSRKIKIQINMWQ	-0.4939	0.19725	0.37149	39.13233	2.48643														ILKNLSRSRKIKIQINMWQ	-0.4939	19.2	2.48643	1	1	0.38789	39.13233		-0.4939	-0.56082
	EIEIQINM	-1.44016	0.07428	0.08966	53.87026	-23.33333				EIEIQINM	-1.44016	0.07428	0.08966	53.87026	2.12721														EIEIQINM	-1.44016	-23.33333	2.12721	1	0	0.56625	53.87026		-1.44016	-1.58177
	KIKIQINMWWQ	0.50634	0.08399	0.10422	50.48108	11.8				KIKIQINMWWQ	0.50634	0.08399	0.10422	50.48108	3.59034														KIKIQINMWWQ	0.50634	11.8	3.59034	0	0	0.73727	50.48108		0.50634	-0.63768
	KIKIQINMWWWQ	0.43915	0.10599	0.14051	47.91972	9.45				KIKIQINMWWWQ	0.43915	0.10599	0.14051	47.91972	3.8806														KIKIQINMWWWQ	0.43915	9.45	3.8806	0	0	0.86333	47.91972		0.43915	-0.577
	KFKQFFINMWQ	-0.03603	0.0704	0.08406	38.37156	7.99				KFKQFFINMWQ	-0.03603	0.0704	0.08406	38.37156	3.95406														KFKQFFINMWQ	-0.03603	7.99	3.95406	1	0	0.69364	38.37156		-0.03603	-0.39109
	KIKIQIMWNQ	-0.24951	0.07365	0.08874	41.39525	2.96				KIKIQIMWNQ	-0.24951	0.07365	0.08874	41.39525	3.2757														KIKIQIMWNQ	-0.24951	2.96	3.2757	1	0	0.586	41.39525		-0.24951	-0.7183
	KIKIQIMQWN	-0.14544	0.10635	0.14114	40.37751	9.44				KIKIQIMQWN	-0.14544	0.10635	0.14114	40.37751	3.34296														KIKIQIMQWN	-0.14544	9.44	3.34296	1	0	0.586	40.37751		-0.14544	-0.56393
	KIKIQINMWQRGD	-1.91704	0.07021	0.08379	47.71954	1.69				KIKIQINMWQRGD	-1.91704	0.07021	0.08379	47.71954	3.44453														KIKIQINMWQRGD	-1.91704	1.69	3.44453	0	0	0.31385	47.71954		-1.91704	-1.01734
	EIEIQINMWQ	-0.88103	0.09911	0.12864	53.90904	-19.13333				EIEIQINMWQ	-0.88103	0.09911	0.12864	53.90904	3.10187														EIEIQINMWQ	-0.88103	-19.13333	3.10187	0	1	0.656	53.90904		-0.88103	-1.3433
	KIKIKIQINMWQ	-0.10485	0.16623	0.27273	39.60943	13.1				KIKIKIQINMWQ	-0.10485	0.16623	0.27273	39.60943	3.20496														KIKIKIQINMWQ	-0.10485	13.1	3.20496	1	0	0.55583	39.60943		-0.10485	-0.53792
			0.07664	0.09313								0.07664	0.09313
			0.07541	0.09132								0.07541	0.09132
[truncated: 4 more columns]
