# Supplementary material for: Data-mining unveils structure–property–activity correlation of viral infectivity enhancing self-assembling peptides
Source: Nat Commun. 2023 Aug 23;14:5121. doi: 10.1038/s41467-023-40663-6 (PMC10447463; doi:10.1038/s41467-023-40663-6)
Supplement: Supplementary file 7 — Source Data [file 41467_2023_40663_MOESM7_ESM.zip › Source-Data/SI/Fig S15.csv]

code	Sequence	Log10 Inf. rel. to EF-C	Asym std dev error +	Asym std dev error -	Zeta-pot. / mV	Std. Dev. / mV	Hfauchere
AR0 / F19	CKIKIQIII	-0.01045	0.08228	0.10161	16.2	3.17	0.92667
AR2/ TM142	CEIEIQI	-1.55419	0.28541	0.40334	-26.1	7.07	0.77714
BL1	CKIKQIINM	-0.30352	0.12088	0.16808	12.9	4.79	0.59667
BL2	CKFKFQFNMWQ	0.06446	0.07846	0.09583	17.03333	0.32998	0.67
BL3	CKFKFQFNM	0.09417	0.08579	0.10702	15.13333	0.89567	0.59333
BL4	CKFKFQF	0.09083	0.07941	0.09725	19.73333	0.20548	0.67286
BL5 / KB13	KFKFQFNMW	-0.35027	0.09972	0.12966	22.6	2.83	0.67222
BL6a	KFKFQFNM	-0.32648	0.10602	0.14056	13.9	1.48997	0.475
BL7	KFKFQFN	-1.74433	0.1846	0.32761	12.7	10	0.36714
BL8	CKAKAQANMWQ	-1.35939	0.1085	0.14497	0.73733	2.33659	0.26636
BL9	CKAKAQANM	-1.50407	0.11954	0.16549	-7.77333	1.38743	0.1
CK10	QCKFKQFFNMWQ	-0.60595	0.11208	0.15147	9.58667	0.3869	0.59583
CK11	QCKFKQFFNM	-0.37063	0.09538	0.1224	13.66667	0.41899	0.512
CK12	QCKFKQFF	-1.90709	0.26733	0.82587	4.94	5.2	0.56125
CK13	CKFKQFFNMWQ	-0.21482	0.09893	0.12833	8.56333	4.09235	0.67
CK14	CKFKQFFNM	-0.38919	0.14463	0.21836	15.2	2.96	0.59333
CK15	CKFKQFF	-2.17067	0.21102	0.42669	11.56333	1.38613	0.67286
CK2	QCKIKIQINM	-0.40237	0.14353	0.21585	11.36667	0.28674	0.515
CK22	QCKAKAQANMWQ	-1.14369	0.11353	0.15413	-8.05	0.38756	0.22583
CK23	QCKAKAQANM	-1.83488	0.13293	0.19254	-8.35667	2.60653	0.068
CK24	QCKAKAQA	-1.59755	0.13985	0.20754	0.674	5.21	0.00625
CK3	QCKIKIQI	-0.95077	0.12821	0.3938	9.52	3.21	0.565
CK5	QCKIKQIINM	-0.45554	0.12821	0.1827	10.4	3.18	0.515
CK6	QCKIKQII	-2.18898	0.24333	0.60411	11	2.46	0.565
CK7	QCKFKFQFNMWQ	-0.20861	0.07628	0.0926	21.06667	0.75865	0.59583
CK8	QCKFKFQFNM	-0.29064	0.08008	0.09826	15.7	0.66833	0.512
CK9	QCKFKFQF	-0.11521	0.08201	0.10118	12.2	3.66	0.56125
CN10	CRFRFQF	-0.46353	0.20231	0.39078	-2.09667	3.94436	0.66714
CN12	HIHIQIC	-0.56722	0.20604	0.40571	-3.68667	0.53767	0.99714
CN13	RLRLTLC	-1.28797	0.18442	0.32702	19.66667	0.92856	0.69714
CN14	HLHLPLL	-1.9991	0.39121	0.39121	-9.05333	0.4927	1.11143
CN16	RGECKFKFQF	-0.47764	0.1868	0.33482	23.96667	0.26247	0.306
CN18	RGEKIKIQINM	-0.61337	0.16227	0.26202	15.3	2.95	0.19818
CN19	KYKGAIIGNIK	-2.50804	0.40177	0.40177	-9.14	3.62	0.28182
CN2	HGDKCHGDKC	-1.99062	0.29482	0.42167	-11.63333	1.17851	-0.018
CN20	RPRGLLLGNLR	-1.3163	0.13119	0.18886	-8.15	6.46	0.35364
CN21	KKFQKKFQ	-1.54493	0.19879	0.37727	-9.19	3.96	-0.1025
CN22	PPFHPPPFHP	-1.75111	0.19595	0.36672	-15.8	9.67	0.816
CN23	MDQMDQMDQMDQMDQ	-2.36998	0.342	0.342	-14.97667	3.95783	0.08
CN24	FDPFDPFDP	-1.6317	0.07755	0.09447	-10.9	3.6	0.58
CN25	TKTLTKTL	-1.67101	0.09565	0.12285	-25.1	4.1	0.3075
CN26	FKFDKFKFDK	-1.33354	0.16132	0.25952	-12.7	10.3	0.166
CN27	KVKGVGK	-1.58656	0.175	0.29777	-12.8	4.24	-0.07571
CN28	SISISRRI	-1.54793	0.28773	0.40782	-17	0.74833	0.4075
CN29	HRRHFRHKITKKK	-1.86785	0.26877	0.84414	-9.22333	2.67438	-0.21154
CN3	KNERIKNERI	-1.88759	0.08758	0.10982	-16	3.74	-0.288
CN30	KIRGKFEKED	-1.2355	0.20192	0.38924	-12.7	6.66	-0.244
CN31	CKFQC	-1.64337	0.08232	0.10166	-17.38333	6.46224	0.732
CN32	MKFM	-1.75586	0.08333	0.10321	-16	5.2	0.815
CN33	CKFC	-1.95922	0.22316	0.48372	-19.88667	10.00315	0.97
CN4	RGDKIRGDKI	-2.12636	0.19074	0.34818	-13.56667	0.38586	-0.194
CN5	KNDKND	-1.97771	0.18562	0.33095	-15	2.58	-0.78667
CN6	HGEHGE	-2.19331	0.1158	0.15838	-12.6	3.54	-0.17
CN7	HGEHGEHGE	-1.72034	0.13618	0.19949	-24.2	7.16798	-0.17
CN8	CRFRVPF	-1.70069	0.1241	0.17441	4.41333	6.03636	0.72
CN9	CHLHLQL	-1.00779	0.18932	0.34331	-12.26667	1.51511	0.95429
CR16	CETMYDKILKNLSRSR	-1.71634	0.14294	0.21449	0.41	0.27924	0.19375
DF5 / CK16	MKFKFQF	-1.19611	0.07237	0.08688	-3.13333	0.87918	0.62857
EF-C	QCKIKQIINMWQ	0	0.09579	0.12308	6.64333	0.43254	0.59833
EF-C opt	QCKIKIQINMWQ	0.01546	0.10055	0.13107	11.73333	0.37712	0.59833
JG1	KIKIQINMWQ	-0.52761	0.09517	0.12206	14.86667	0.91773	0.586
JG10	NMWQKAKAQA	-1.37623	0.10612	0.14073	-5.56	8.94	0.139
JG11	NMWQKFKFQF	-0.56716	0.26752	0.82819	9.56	2.95	0.583
JG14 / TG14	KVKVKVQV	-1.76286	0.15204	0.23595	-3.41	6.76	0.21125
JG2	KIKQIINMWQ	-0.46044	0.16063	0.2577	15.36667	0.81786	0.586
JG3	KAKAQANMWQ	-2.14556	0.19521	0.36403	-19.63333	1.69967	0.139
JG4	KFKFQFNMWQ	-0.11639	0.11706	0.16076	25.4	0.7874	0.583
JG5	KFKQFFNMWQ	-1.0494	0.07617	0.09243	-3.43	5.11	0.583
JG6	KAKQAANMWQ	-1.51368	0.17696	0.30363	-12.9	5.21	0.139
JG7	NMWQKVGTPL	-1.60744	0.12274	0.17172	-9.62	5.7	0.557
JG8	NMWQKIKQII	-1.5971	0.21988	0.46742	-0.213	3.79	0.586
JG9	NMWQKIKIQI	-0.68767	0.07393	0.08915	8.26	3.42	0.586
JGA2	KIKQIINM	-0.34582	0.10575	0.14009	16.3	4.09	0.47875
JGA3	KIKQIIN	-1.40009	0.12353	0.17329	-11.7	9.77	0.37143
JGB1 /TM85	KIKIQINMW	0.33388	0.08133	0.10015	19.7	4.16	0.67556
JGB2	KIKIQINM	-0.44041	0.08241	0.1018	8.51	6.35	0.47875
JGB3	KIKIQIN	-0.57663	0.12278	0.1718	3.34	12.9	0.37143
JJA2 / TM153	KAKAQA	-1.74341	0.25018	0.65568	-14.08333	3.12366	-0.21167
JJA4	KIKIQI	-1.16938	0.08137	0.10021	-5.63	1.61272	0.53333
JJA6	KFKFQF	-1.21265	0.07749	0.09439	-11.03333	1.31993	0.52833
JR1	KIKIQINMWA	-0.16423	0.0845	0.10502	14.7	7.29	0.639
JR12	EIEIEIEI	-1.74837	0.25009	0.65491	-8.92	4.94	0.58
JR2	KIKIQINMAQ	-0.67222	0.11229	0.15186	3.07	9.26	0.392
JR3-II	KIKIQINAWQ	-0.27029	0.08556	0.10665	13.1	2.98	0.494
JR4	KIKIQIAMWQ	-0.41091	0.07436	0.08977	11.3	4	0.677
JR7	KIKIKIKIYYYY	0.14023	0.07403	0.0893	13.3	5.06	0.59
JR9	HHHHEIEIEIEI	-1.53419	0.13907	0.20581	-6.91	6.23	0.43
KB1	KYKYQY	-1.9887	0.31863	0.31863	-4.2	5.4	0.11333
KB11	EFEFQF	-2.48513	0.3521	0.3521	-24.5	4.26	0.645
KB12	CEFEFQF	-2.28348	0.23282	0.53655	-13.7	13.1	0.77286
KB14	CKFKFQFNMW	-0.01766	0.08448	0.10498	18.4	3.2	0.759
KB2	CKYKYQY	-1.3903	0.14438	0.2178	1.49	3.6	0.31714
KB3	KWKWQW	-1.83773	0.14367	0.21617	7.55	7.27	0.75833
KB4	CKWKWQW	-0.59512	0.07705	0.09373	14.7	3.14	0.87
KM27 / psis14	KLKQLL	-2.13133	0.08507	0.1059	-8.46	3.28	0.48333
MG1	CKIKIQINMWQ	-0.15501	0.07911	0.0968	13.86667	0.36818	0.67273
MG14	RGDKIKIQI	-1.80528	0.29247	0.41706	-0.899	14.5	0.15778
MG2	CKIKIQINM	0.20121	0.07396	0.0892	16.83333	0.46428	0.59667
MG3b	CKIKIQI	0.0081	0.08673	0.10848	12.8	3.51	0.67714
MG4a	CKIKQII	-1.37857	0.14244	0.21336	-3.83	6.37	0.67714
MG5a / CK17	CKIKQIINMWQ	0.09484	0.09756	0.12603	13.4	3.35	0.67273
MG6	KIKIQIRGD	-1.67779	0.15928	0.25418	6.43	4.56	0.15778
MG7/CN1	RGDKIKIQIC	-0.07993	0.08025	0.09853	16.5	3.8	0.296
MG8a / CN17	RGDKIKIQINM	-0.38384	0.09299	0.11848	16.43333	1.85712	0.18636
MG9a	RGDKIKIQINMWQ	-0.11747	0.07949	0.09737	6.59	7.73	0.31385
MGe01	KFKFEFEF	-1.54675	0.19858	0.37646	-2.55	3.56	0.4875
msis21	KIKQII	-2.30768	0.26409	0.78763	-12.66667	6.39809	0.53333
NM6	KIEIQINM	-1.45846	0.11743	0.16146	-0.35	-0.99733	0.5225
psis21	CKIKIQIRGD	-0.4842	0.173	0.29187	7.15667	0.59196	0.296
psis22	CKIKQIIRGD	-1.31058	0.10195	0.13347	13.2	3.38	0.296
psis29	RGDKIKIQINMC	0.02911	0.09486	0.12154	12.2	3.74	0.29917
QBL4	CQFQFQF	-0.45191	0.0847	0.10532	-24.8	3.84	0.89286
TG1 / (KM4)	KIKIQII	-1.72894	0.11077	0.14907	5.61	9.29	0.71429
TG12	KFKFQFFF	-0.39365	0.16139	0.2597	13.26667	0.73182	0.84375
TG13	KIKIKIQI	-1.01433	0.12152	0.16932	6.97	6.61	0.50125
TG15	KAKAKAQA	-2.05994	0.12801	0.1823	-9.01	5.92	-0.24375
TG16	KLKLKLQL	-1.00947	0.1603	0.25682	8.39	8.77	0.45125
TG18	KFKFKFQF	-0.09726	0.08096	0.0996	15.2	3.3	0.49625
TG2	KVKVQVV	-2.03997	0.11504	0.15694	-7.92	5.56	0.38286
TG4 / (KM2)	KLKLQLL	-2.15595	0.26528	0.80127	-4.93	4.41	0.65714
TG6	KFKFQFF	-0.91418	0.11455	0.15604	6.90333	1.72008	0.70857
TG7	KIKIQIII	-0.45205	0.08779	0.11015	19.8	9.3	0.85
TG8	KVKVQVVV	-1.45521	0.07866	0.09613	0.147	10.5	0.4875
TM10	HHHHKAKAKAKAYYYY	-1.88343	0.07707	0.09376	7.03	1.36	0.1025
TM112 / CN11	KIKIQIC	-0.21636	0.07012	0.08367	19.93333	1.64181	0.67714
TM113 / RC11	RGDSKIKIQIC	-0.22494	0.12228	0.17082	15.1	3.86	0.26545
TM114 / RC17	RGDSGGGGGGKIKIQIC	-0.0628	0.0841	0.1044	16.7	0.66833	0.17176
TM116	ILKNLSRSRKIKIQIC	-0.47411	0.09155	0.11615	18	4.22	0.39063
TM12	KIKIKIKIWWWW	-0.23007	0.07397	0.08921	15.2	3.02	1.02
TM13	KIKIKIKI	-1.48703	0.13831	0.20414	5.46	13.4	0.405
TM140	CEFEFQFNMWQ	-0.85087	0.1936	0.35825	-34.23333	0.44969	0.73364
TM141	CSISIQI	-1.25232	0.08695	0.10884	-25.93333	1.82087	0.94857
TM143	CEIEIQINMWQ	-0.66022	0.09238	0.11748	-25.8	1.25698	0.73636
TM144	CEIEIQINM	-1.18631	0.08729	0.10936	-15.3	8.37	0.67444
TM145	CSISIQINM	-0.70266	0.11331	0.15372	-19.4	3.16	0.80778
TM152	KAKAQANM	-2.04574	0.22961	0.51817	-2.62	4.26	-0.08
TM155	CKAKAQA	-1.50126	0.1111	0.14967	-8.01	5.81	0.03857
TM16	HHHHKIKIQINMYYYY	0.04454	0.19399	0.35964	7.80667	0.59157	0.51188
TM21	KIKIKIKIWW	-0.42664	0.09244	0.11759	15.4	3.12	0.774
TM4	HHHHKIKIKIKIWWWW	-0.4216	0.07256	0.08717	14.5	3.42	0.7975
TM41	MKIKIQINM	-0.56351	0.0744	0.08983	9.13	2.89	0.56222
TM45	RGDCKIKIQINM	-0.62723	0.08354	0.10353	11.3	5.47	0.29917
TM52	MKIKIQINMWQ	-0.37801	0.09464	0.12117	10.8	2.86	0.64455
TM6	HHHHKIKIKIKIYYYY	-0.16852	0.11237	0.15199	13.2	3.81	0.475
TM64/ CN15	RGDCKFKFQF	-0.81856	0.12226	0.17078	13.86667	1.5195	0.293
TM69	KIKIQIW	-0.85332	0.08065	0.09912	12.5	4.15	0.77857
TM71	KFKFQFW	-0.78987	0.0751	0.09086	6.49	2.78	0.77429
TM72	CKFKFQFW	-0.05512	0.08196	0.10112	15.2	1.09848	0.87
TM73	EIKIQINM	-1.00082	0.14757	0.22524	-22.33333	2.0548	0.5225
TM74	IKVAVKIKIQINM	-0.30459	0.071	0.08492	14.5	3.53	0.56846
TM8	HHHHKAKAKAKAWWWW	-1.04828	0.08642	0.108	17.4	8.58	0.425
TM81	CKIW	-1.28597	0.19725	0.37149	-3.71	0.56291	1.15
TM86	CKIKIQINMW	0.11217	0.07428	0.08966	18.3	3.68	0.762
TM92	ILKNLSRSRKIKIQINMWQ	-0.4939	0.08399	0.10422	19.2	3.84	0.38789
TM95 / (TM75)	EIEIQINM	-1.44016	0.10599	0.14051	-23.33333	1.09646	0.56625
VH11	KIKIQINMWWQ	0.50634	0.0704	0.08406	11.8	3.96	0.73727
VH12	KIKIQINMWWWQ	0.43915	0.07365	0.08874	9.45	2.59	0.86333
VH14	KFKQFFINMWQ	-0.03603	0.10635	0.14114	7.99	3.2	0.69364
VH15	KIKIQIMWNQ	-0.24951	0.07021	0.08379	2.96	3.96	0.586
VH16	KIKIQIMQWN	-0.14544	0.09911	0.12864	9.44	10.5	0.586
VH17-II	KIKIQINMWQRGD	-1.91704	0.16623	0.27273	1.69	6.39	0.31385
VH8	EIEIQINMWQ	-0.88103	0.07664	0.09313	-19.13333	1.30724	0.656
VH9	KIKIKIQINMWQ	-0.10485	0.07541	0.09132	13.1	2.9	0.55583
