# Supplementary material for: Data-mining unveils structure–property–activity correlation of viral infectivity enhancing self-assembling peptides
Source: Nat Commun. 2023 Aug 23;14:5121. doi: 10.1038/s41467-023-40663-6 (PMC10447463; doi:10.1038/s41467-023-40663-6)
Supplement: Supplementary file 7 — Source Data [file 41467_2023_40663_MOESM7_ESM.zip › Source-Data/SI/Fig S29.csv]

A	sequence	ThT fluorescence / au	Std Dev			B	sequence	Count Rate /kcps	Std Dev
	Control (PBS)	32.77	0.15				IKFLSVN	136.7	42.6
	IKFLSVN	28.37037	2.13983				VQIVYK	25.97	22.3
	VQIVYK	34.62963	0.3186				IIKIIK	4.1	1.95
	IIKIIK	30.48148	0.99519				GQTVTK	34.37	8.1
	GQTVTK	33.66667	0.39545				DFNKF	1064.83	1483.27
	DFNKF	38.11111	1.83474				RCELARTLKR	78.23	40.03
	RCELARTLKR	46.11111	2.82988				ISKLEYSNFSVRY	7807.4	2555.14
	ISKLEYSNFSVRY	89.59259	3.72328				GYVIIK	29.9	3.78
	GYVIIK	42.92593	2.38364				KLVFFAK	14.43	9.34
	KLVFFAK	25.14815	0.7333				RATVYV	41.8	41.12
	RATVYV	36.66667	1.18634				RQGNINIVA	35.53	28.8
	RQGNINIVA	1286.25926	74.74292				KYFIL	18903.3	20937.97
	KYFIL	55.81481	2.95972				NKGAII	67.83	82.19
	NKGAII	34.48148	1.23839				IIIQGK	9.57	1.55
	IIIQGK	34.77778	1.33642				LASLIYR	104.83	123.26
	LASLIYR	33.85185	3.43587				IIIK	25.87	7.27
	IIIK	32.2963	0.29163				MKVIFLKDVKG	137	108.94
	MKVIFLKDVKG	27.59259	1.50263				LANWMCLAKW	15061.73	4245.48
	LANWMCLAKW	654.25926	126.67285				VHDCVNITIK	12541.7	10749.66
	VHDCVNITIK	10133.33333	928.01602				IFQINS	36.33	19.59
	IFQINS	860.11111	95.51554				NSGAITIG	19.7	18.06
	NSGAITIG	29.37037	0.18885				GAITIG	29.77	31.02
	GAITIG	31.74074	1.77392				VLYVGSKT	24.3	18.93
	VLYVGSKT	34.96296	1.75526				GNNQQNY	37.37	30.52
	GNNQQNY	34.62963	0.97006
