# Supplementary material for: Data-mining unveils structure–property–activity correlation of viral infectivity enhancing self-assembling peptides
Source: Nat Commun. 2023 Aug 23;14:5121. doi: 10.1038/s41467-023-40663-6 (PMC10447463; doi:10.1038/s41467-023-40663-6)
Supplement: Supplementary file 7 — Source Data [file 41467_2023_40663_MOESM7_ESM.zip › Source-Data/SI/Fig S35.csv]

LC chromatogramm at 214 nm / min	CKIKIQIII	KFKFQFNMW	KFKFQFN	NMWQKAKAQA	NMWQKFKFQF	KVKVKVQV	KFKQFFNMWQ	KAKQAANMWQ	NMWQKVGTPL	NMWQKIKQII	NMWQKIKIQI	KIKQIIN	KIKIQINMW	KIKIQIN	KIKIQINMWA	EIEIEIEI	KIKIQINMAQ	KIKIQINAWQ	KIKIQIAMWQ	KIKIKIKIYYYY	HHHHEIEIEIEI	KYKYQY	EFEFQF	CKFKFQFNMW	CKYKYQY	KWKWQW	CKWKWQW	KLKQLL	RGDKIKIQI	KIKIQIRGD	RGDKIKIQINMWQ	KFKFEFEF	KIEIQINM	CKIKIQIRGD	RGDKIKIQINMC	KIKIQII	KFKFQFFF	KIKIKIQI	KAKAKAQA	KLKLKLQL	KFKFKFQF	KVKVQVV	KLKLQLL	KFKFQFF	KIKIQIII	KVKVQVVV	HHHHKAKAKAKAYYYY	KIKIKIKIWWWW	HHHHKIKIQINMYYYY
0	-53306	-19626	-67500	-52747	-95105	-56415	-58875	-53051	-96131	-54421	-72846	-54830	-77463	-52737	-58029	-64705	-52841	-63432	-55420	-62275	-66061	-52986	-53234	-91963	-52839	-57230	-53031	-56359	-55816	-54918	-53176	-68836	-79351	-52537	-92570	-90975	-91708	-80405	-56262	-79936	-80752	-49694	-53153	-53351	-63813	-58822	-54513	-92966	-2723
0.00833	-53306	-19626	-67500	-52747	-95105	-56415	-58875	-53051	-96131	-54421	-72846	-54830	-77463	-52737	-58029	-64705	-52841	-63432	-55420	-62275	-66061	-52986	-53234	-91963	-52839	-57230	-53031	-56359	-55816	-54918	-53176	-68836	-79351	-52537	-92570	-90975	-91708	-80405	-56262	-79936	-80752	-49694	-53153	-53351	-63813	-58822	-54513	-92966	-2723
0.01667	-51	-14815	-179	75	-8534	-563	-1389	73	-42	-494	-61	-485	-96	35	-129	-180	84	-4452	-485	-248	-5478	102	86	-7892	-694	-420	91	-418	-452	-237	72	-190	9	70	-8007	-7690	-15634	-11104	-408	9	-117	-523	-140	-354	-113	-1369	-489	-8132	-605
0.025	134	212	-267	110	-92	-767	-129	103	-263	-727	-246	-1014	-263	76	-164	-597	128	-147	-703	-663	-116	152	120	-4	-642	-920	123	-598	-695	-712	88	-288	-117	84	7	4	26	34	-938	-126	-332	-1186	116	134	-164	-130	-481	-47	-876
0.03333	67	-103	-112	42	-223	-241	-428	47	-206	-252	-204	-270	-107	28	-55	-417	42	-312	-253	-271	-289	52	-11	-200	-398	-219	41	-272	-260	-297	28	-136	-119	37	-159	-171	-110	-89	-161	-131	-161	-558	28	52	-43	-407	-340	-267	-340
0.04167	154	-188	-308	95	-434	-602	-789	128	-113	-687	-109	-754	-110	80	-139	-287	83	-624	-636	-371	-567	97	6	-362	-830	-643	79	-609	-712	-463	123	-315	-42	73	-253	-299	-229	-169	-604	-71	-206	-820	73	115	-118	-741	-756	-500	-847
0.05	227	-283	-494	139	-639	-924	-1129	194	-284	-1121	-226	-1220	-214	135	-227	-581	109	-907	-1007	-674	-833	122	35	-511	-1237	-1035	102	-925	-1140	-853	201	-491	-122	113	-327	-437	-364	-249	-1037	-186	-365	-1401	117	161	-185	-1061	-1171	-723	-1348
0.05833	287	-364	-658	178	-828	-1226	-1444	248	-440	-1538	-323	-1671	-316	190	-318	-861	133	-1155	-1345	-966	-1071	139	83	-648	-1626	-1403	117	-1221	-1543	-1233	276	-651	-202	165	-387	-589	-508	-319	-1437	-304	-518	-1959	162	193	-251	-1349	-1566	-929	-1824
0.06667	331	-431	-778	208	-1008	-1516	-1727	282	-584	-1955	-397	-2093	-416	239	-404	-1122	161	-1387	-1660	-1231	-1292	159	148	-772	-2005	-1735	134	-1488	-1919	-1592	342	-795	-290	229	-445	-764	-655	-384	-1816	-430	-659	-2473	209	215	-332	-1644	-1959	-1123	-2278
0.075	350	-485	-871	220	-1179	-1801	-2003	287	-716	-2344	-466	-2517	-532	267	-497	-1372	190	-1612	-1959	-1490	-1505	169	206	-900	-2379	-2062	147	-1750	-2269	-1961	386	-938	-403	292	-522	-939	-819	-455	-2185	-559	-809	-2978	242	217	-431	-1958	-2335	-1322	-2714
0.08333	356	-539	-960	227	-1345	-2120	-2270	278	-828	-2707	-538	-2922	-661	272	-584	-1619	221	-1843	-2239	-1731	-1711	161	250	-1037	-2763	-2367	155	-1999	-2610	-2332	405	-1081	-545	347	-631	-1111	-991	-523	-2541	-695	-964	-3461	258	207	-543	-2258	-2702	-1535	-3114
0.09167	355	-594	-1070	234	-1509	-2473	-2550	256	-931	-3050	-630	-3321	-797	259	-659	-1851	238	-2081	-2513	-1959	-1923	129	273	-1188	-3135	-2657	158	-2251	-2938	-2704	399	-1233	-705	374	-765	-1272	-1180	-596	-2903	-834	-1125	-3935	252	185	-673	-2534	-3061	-1751	-3494
0.1	347	-665	-1199	243	-1675	-2820	-2832	231	-1035	-3376	-741	-3708	-942	233	-730	-2077	238	-2310	-2768	-2176	-2134	84	274	-1372	-3500	-2936	163	-2505	-3270	-3083	375	-1386	-881	374	-906	-1419	-1378	-678	-3267	-974	-1294	-4400	229	156	-813	-2813	-3408	-1971	-3849
0.10833	336	-752	-1332	267	-1848	-3128	-3105	217	-1144	-3691	-859	-4063	-1081	211	-802	-2287	227	-2547	-3007	-2373	-2347	40	262	-1563	-3843	-3193	183	-2751	-3593	-3436	348	-1528	-1055	372	-1042	-1554	-1575	-767	-3642	-1104	-1457	-4829	199	128	-959	-3115	-3748	-2180	-4197
0.11667	334	-847	-1446	315	-2034	-3394	-3353	227	-1242	-3968	-967	-4382	-1202	217	-864	-2472	222	-2771	-3212	-2541	-2534	17	254	-1709	-4143	-3423	226	-2979	-3895	-3755	337	-1644	-1204	397	-1140	-1674	-1753	-847	-3993	-1202	-1602	-5221	190	118	-1089	-3414	-4050	-2359	-4533
0.125	343	-945	-1514	366	-2247	-3629	-3565	252	-1334	-4222	-1053	-4657	-1312	247	-914	-2636	227	-2965	-3390	-2672	-2699	19	252	-1810	-4410	-3621	280	-3179	-4180	-4031	339	-1735	-1329	455	-1203	-1795	-1902	-917	-4318	-1275	-1726	-5568	209	127	-1207	-3683	-4328	-2515	-4852
0.13333	355	-1039	-1536	405	-2446	-3836	-3761	279	-1419	-4450	-1121	-4913	-1428	286	-961	-2782	238	-3131	-3552	-2777	-2845	36	258	-1899	-4641	-3806	339	-3365	-4436	-4275	347	-1813	-1427	540	-1243	-1915	-2029	-986	-4621	-1343	-1840	-5894	244	147	-1320	-3910	-4574	-2649	-5161
0.14167	373	-1125	-1530	438	-2607	-4031	-3939	303	-1486	-4663	-1175	-5145	-1553	323	-1003	-2922	254	-3294	-3693	-2862	-2974	61	278	-2001	-4855	-3968	401	-3537	-4677	-4502	362	-1872	-1506	640	-1275	-2035	-2123	-1050	-4888	-1424	-1947	-6205	280	172	-1427	-4109	-4788	-2776	-5444
0.15	402	-1197	-1515	469	-2724	-4219	-4113	319	-1539	-4867	-1220	-5359	-1661	355	-1042	-3043	283	-3477	-3824	-2932	-3094	88	310	-2118	-5049	-4101	466	-3705	-4898	-4716	381	-1919	-1566	729	-1307	-2159	-2181	-1114	-5135	-1521	-2039	-6505	309	200	-1534	-4288	-4981	-2901	-5713
0.15833	446	-1256	-1505	509	-2785	-4410	-4283	332	-1588	-5050	-1261	-5558	-1749	381	-1077	-3147	333	-3664	-3938	-2993	-3205	116	351	-2239	-5228	-4212	545	-3874	-5105	-4935	405	-1955	-1610	795	-1337	-2281	-2216	-1174	-5350	-1632	-2120	-6804	333	234	-1625	-4443	-5152	-3030	-5961
0.16667	511	-1305	-1515	571	-2805	-4600	-4442	350	-1644	-5237	-1298	-5727	-1819	412	-1106	-3237	405	-3834	-4041	-3040	-3318	146	399	-2350	-5396	-4301	645	-4046	-5299	-5143	434	-1981	-1647	845	-1367	-2402	-2252	-1227	-5541	-1749	-2177	-7077	353	282	-1700	-4585	-5315	-3163	-6195
0.175	599	-1332	-1552	655	-2835	-4781	-4600	370	-1706	-5420	-1338	-5874	-1880	464	-1133	-3325	497	-3982	-4139	-3076	-3433	179	451	-2455	-5549	-4383	759	-4233	-5479	-5350	473	-2005	-1689	887	-1394	-2501	-2303	-1277	-5717	-1843	-2209	-7335	381	349	-1759	-4716	-5473	-3291	-6414
0.18333	707	-1333	-1604	753	-2906	-4959	-4755	385	-1772	-5573	-1384	-5995	-1944	540	-1157	-3420	603	-4125	-4239	-3102	-3555	221	507	-2556	-5698	-4463	879	-4418	-5654	-5548	531	-2032	-1744	924	-1419	-2569	-2375	-1326	-5886	-1907	-2225	-7563	430	426	-1806	-4847	-5637	-3415	-6603
0.19167	831	-1310	-1666	860	-3010	-5132	-4921	385	-1850	-5698	-1444	-6102	-2022	629	-1182	-3530	699	-4288	-4353	-3122	-3690	270	565	-2659	-5840	-4559	995	-4607	-5815	-5736	601	-2072	-1821	950	-1456	-2622	-2481	-1386	-6065	-1962	-2245	-7759	497	506	-1861	-4990	-5805	-3512	-6766
0.2	965	-1265	-1741	965	-3131	-5312	-5094	370	-1943	-5815	-1529	-6205	-2123	730	-1221	-3665	776	-4462	-4486	-3146	-3833	322	628	-2773	-5985	-4669	1087	-4799	-5972	-5923	677	-2127	-1931	960	-1523	-2672	-2630	-1463	-6250	-2030	-2283	-7937	577	586	-1949	-5152	-5967	-3576	-6904
0.20833	1106	-1198	-1821	1072	-3264	-5492	-5263	357	-2054	-5931	-1641	-6300	-2231	837	-1285	-3802	841	-4627	-4640	-3171	-3980	389	705	-2896	-6124	-4774	1160	-4983	-6121	-6101	766	-2192	-2074	959	-1631	-2727	-2825	-1557	-6441	-2122	-2352	-8094	676	674	-2083	-5333	-6121	-3625	-7023
0.21667	1261	-1117	-1910	1186	-3411	-5669	-5426	357	-2193	-6038	-1785	-6390	-2336	959	-1375	-3924	911	-4778	-4797	-3196	-4123	464	788	-3033	-6243	-4864	1214	-5161	-6260	-6271	860	-2271	-2256	955	-1802	-2803	-3072	-1669	-6622	-2247	-2457	-8235	781	781	-2263	-5516	-6258	-3682	-7129
0.225	1398	-1017	-2036	1300	-3588	-5839	-5584	380	-2377	-6140	-1971	-6489	-2469	1093	-1492	-4027	995	-4925	-4947	-3224	-4260	539	884	-3215	-6345	-4936	1253	-5335	-6391	-6442	962	-2380	-2493	948	-2062	-2914	-3378	-1803	-6779	-2414	-2616	-8357	891	898	-2502	-5706	-6382	-3769	-7226
0.23333	1509	-885	-2220	1420	-3847	-5989	-5748	436	-2622	-6259	-2216	-6607	-2675	1221	-1637	-4110	1094	-5077	-5089	-3254	-4394	620	989	-3486	-6434	-4988	1275	-5513	-6517	-6622	1074	-2528	-2807	941	-2463	-3097	-3768	-1979	-6913	-2628	-2855	-8460	1009	1033	-2829	-5927	-6510	-3921	-7327
0.24167	1568	-682	-2508	1515	-4258	-6127	-5962	517	-2969	-6424	-2566	-6775	-3003	1343	-1819	-4187	1208	-5257	-5236	-3301	-4538	706	1105	-3888	-6522	-5039	1258	-5715	-6650	-6829	1189	-2748	-3290	931	-3097	-3400	-4279	-2256	-7034	-2911	-3218	-8556	1133	1164	-3313	-6220	-6669	-4171	-7445
0.25	1535	-401	-2968	1562	-4870	-6276	-6282	618	-3471	-6663	-3097	-7043	-3534	1431	-2063	-4295	1291	-5494	-5411	-3387	-4713	799	1215	-4498	-6647	-5120	1185	-5977	-6812	-7099	1302	-3083	-4057	910	-4075	-3860	-4989	-2693	-7163	-3312	-3792	-8670	1253	1265	-4018	-6628	-6895	-4549	-7602
0.25833	1399	-75	-3653	1540	-5766	-6466	-6741	727	-4214	-7030	-3860	-7438	-4353	1468	-2414	-4470	1312	-5830	-5660	-3539	-4950	890	1287	-5395	-6848	-5260	1026	-6334	-7033	-7466	1386	-3565	-5126	875	-5426	-4538	-5952	-3325	-7329	-3908	-4644	-8822	1331	1324	-4994	-7212	-7238	-5107	-7828
0.26667	1157	325	-4638	1423	-6996	-6729	-7394	841	-5306	-7560	-4909	-7994	-5482	1436	-2962	-4749	1252	-6307	-6027	-3796	-5284	982	1306	-6593	-7156	-5504	751	-6838	-7340	-7959	1432	-4261	-6435	835	-7135	-5483	-7260	-4226	-7567	-4746	-5772	-9037	1352	1320	-6338	-8017	-7738	-5882	-8165
0.275	807	714	-5993	1210	-8505	-7107	-8270	969	-6726	-8236	-6308	-8737	-7012	1314	-3779	-5183	1091	-6957	-6536	-4195	-5744	1060	1246	-8180	-7613	-5883	383	-7531	-7770	-8628	1428	-5203	-7933	812	-9137	-6683	-8955	-5577	-7903	-5850	-7243	-9336	1298	1249	-7955	-9011	-8394	-6933	-8641
0.28333	376	1001	-7647	914	-10350	-7633	-9352	1088	-8512	-9092	-7931	-9620	-8889	1094	-4895	-5805	825	-7854	-7244	-4758	-6397	1083	1076	-10069	-8253	-6423	-71	-8411	-8352	-9470	1345	-6436	-9816	802	-11314	-8211	-10859	-7305	-8393	-7293	-8962	-9736	1140	1089	-9813	-10240	-9254	-8311	-9292
0.29167	-130	1242	-9652	533	-12319	-8322	-10689	1172	-10623	-10059	-9767	-10662	-11001	788	-6404	-6635	476	-8966	-8177	-5540	-7255	1037	814	-12110	-9065	-7179	-588	-9530	-9075	-10514	1182	-8031	-11910	794	-13430	-9947	-12969	-9265	-9058	-8941	-10856	-10275	890	830	-11832	-11604	-10265	-9903	-10160
0.3	-684	1300	-11821	95	-14276	-9233	-12171	1180	-12799	-11085	-11675	-11789	-13339	379	-8224	-7735	34	-10288	-9327	-6533	-8322	892	459	-14269	-10098	-8143	-1091	-10833	-9982	-11758	929	-9870	-13865	778	-15371	-11831	-15024	-11325	-9884	-10782	-12871	-10958	563	487	-13739	-13040	-11395	-11740	-11169
0.30833	-1223	1222	-13921	-388	-16117	-10312	-13751	1084	-15020	-12147	-13425	-12924	-15550	-91	-10221	-9031	-458	-11812	-10753	-7705	-9639	615	15	-16209	-11264	-9320	-1571	-12270	-10993	-13086	569	-11981	-15426	745	-17129	-13785	-16795	-13358	-10912	-12689	-14698	-11780	151	60	-15497	-14510	-12627	-13650	-12331
0.31667	-1743	1060	-15882	-904	-17551	-11557	-15364	882	-16995	-13108	-14979	-14051	-17537	-605	-12364	-10540	-976	-13354	-12312	-9076	-11078	231	-474	-17838	-12511	-10724	-1986	-13823	-12066	-14511	142	-14191	-16555	685	-18432	-15514	-18211	-15155	-12045	-14417	-16278	-12763	-311	-449	-16882	-15817	-13809	-15470	-13550
0.325	-2187	768	-17396	-1400	-18534	-12923	-16799	576	-18565	-13953	-16128	-15027	-19119	-1143	-14330	-12181	-1501	-14902	-13953	-10491	-12635	-248	-1014	-19016	-13794	-12211	-2317	-15287	-13160	-15870	-344	-16250	-17283	605	-19212	-16968	-19061	-16568	-13241	-15930	-17430	-13801	-829	-976	-17776	-16944	-14928	-17220	-14707
0.33333	-2545	469	-18395	-1880	-18989	-14252	-18038	161	-19678	-14621	-16819	-15837	-20102	-1654	-16042	-13798	-1972	-16295	-15589	-11935	-14192	-807	-1552	-19599	-14951	-13791	-2572	-16639	-14145	-17091	-861	-18106	-17530	512	-19447	-17962	-19316	-17660	-14454	-17022	-18019	-14887	-1364	-1516	-18183	-17790	-15869	-18669	-15781
0.34167	-2809	196	-18849	-2301	-18861	-15532	-18953	-303	-20199	-15074	-17070	-16425	-20494	-2136	-17359	-15375	-2384	-17423	-17016	-13302	-15595	-1366	-2061	-19614	-15968	-15306	-2743	-17743	-15013	-18117	-1351	-19479	-17289	403	-19086	-18379	-19021	-18317	-15549	-17620	-18071	-15940	-1864	-2023	-18065	-18297	-16557	-19580	-16634
0.35	-2961	-45	-18712	-2644	-18244	-16600	-19483	-803	-20141	-15321	-16867	-16742	-20276	-2532	-18142	-16699	-2705	-18257	-18213	-14472	-16818	-1913	-2518	-19073	-16748	-16641	-2835	-18496	-15674	-18816	-1808	-20289	-16669	272	-18217	-18261	-18162	-18419	-16518	-17738	-17580	-16868	-2316	-2447	-17460	-18489	-16987	-19866	-17247
0.35833	-3013	-149	-18065	-2903	-17215	-17387	-19659	-1304	-19592	-15357	-16285	-16820	-19453	-2825	-18419	-17717	-2923	-18701	-19058	-15442	-17707	-2396	-2864	-17985	-17250	-17765	-2855	-18908	-16095	-19188	-2188	-20519	-15705	105	-16986	-17636	-16876	-18035	-17261	-17356	-16580	-17662	-2661	-2803	-16529	-18371	-17125	-19536	-17593
0.36667	-2980	-121	-17006	-3058	-15830	-17880	-19484	-1777	-18565	-15201	-15458	-16693	-18211	-3010	-18207	-18386	-3047	-18761	-19511	-16131	-18232	-2789	-3098	-16562	-17488	-18560	-2802	-18963	-16289	-19234	-2484	-20113	-14512	-81	-15421	-16553	-15321	-17214	-17743	-16544	-15282	-18230	-2887	-3059	-15303	-17970	-16989	-18708	-17642
0.375	-2865	-2	-15560	-3111	-14302	-18036	-18995	-2217	-17231	-14924	-14413	-16384	-16607	-3071	-17523	-18645	-3069	-18499	-19607	-16542	-18398	-3085	-3219	-14866	-17451	-19030	-2686	-18680	-16250	-18949	-2691	-19163	-13224	-278	-13732	-15216	-13535	-16049	-17966	-15460	-13738	-18565	-3001	-3184	-13943	-17384	-16653	-17522	-17439
0.38333	-2703	257	-13963	-3067	-12656	-17882	-18304	-2576	-15696	-14556	-13295	-15976	-14771	-3019	-16530	-18535	-2999	-17934	-19358	-16705	-18187	-3259	-3234	-13031	-17164	-19188	-2512	-18161	-16005	-18432	-2800	-17846	-11860	-471	-11954	-13659	-11753	-14712	-17915	-14133	-12098	-18680	-3011	-3198	-12553	-16636	-16142	-16019	-17044
0.39167	-2508	546	-12270	-2922	-11040	-17488	-17425	-2851	-13992	-14147	-12140	-15491	-12881	-2880	-15273	-18121	-2858	-17163	-18813	-16635	-17663	-3314	-3164	-11227	-16713	-19038	-2283	-17435	-15622	-17753	-2819	-16192	-10552	-623	-10187	-12025	-9995	-13220	-17617	-12746	-10488	-18580	-2938	-3119	-11155	-15815	-15529	-14414	-16481
0.4	-2280	873	-10580	-2708	-9535	-16871	-16468	-3022	-12337	-13742	-10998	-14981	-10942	-2659	-13858	-17421	-2645	-16274	-18086	-16377	-16913	-3263	-3023	-9448	-16119	-18644	-2026	-16581	-15113	-16953	-2752	-14433	-9295	-730	-8541	-10396	-8354	-11742	-17154	-11368	-8917	-18309	-2810	-2953	-9854	-14990	-14872	-12741	-15857
0.40833	-2024	1205	-8990	-2456	-8146	-16130	-15499	-3079	-10660	-13352	-9952	-14505	-9142	-2399	-12422	-16564	-2397	-15298	-17203	-15983	-15966	-3113	-2825	-7836	-15468	-18069	-1745	-15676	-14554	-16136	-2604	-12627	-8154	-804	-6996	-8791	-6890	-10321	-16548	-10048	-7510	-17933	-2638	-2729	-8621	-14179	-14193	-11104	-15202
0.41667	-1729	1493	-7473	-2176	-6949	-15316	-14543	-3032	-8920	-13006	-8977	-14066	-7456	-2119	-10963	-15593	-2129	-14344	-16265	-15465	-14961	-2895	-2585	-6365	-14818	-17336	-1471	-14732	-13983	-15301	-2398	-10852	-7171	-857	-5638	-7331	-5573	-8991	-15886	-8867	-6227	-17471	-2437	-2469	-7515	-13448	-13565	-9588	-14563
0.425	-1432	1759	-6119	-1897	-5905	-14470	-13693	-2901	-7316	-12705	-8122	-13712	-5844	-1835	-9611	-14570	-1855	-13418	-15314	-14891	-13940	-2639	-2308	-5067	-14192	-16554	-1227	-13855	-13426	-14517	-2143	-9215	-6328	-895	-4428	-5988	-4464	-7812	-15218	-7796	-5124	-17002	-2212	-2202	-6540	-12790	-12993	-8184	-13983
0.43333	-1146	1964	-4896	-1621	-5043	-13681	-12943	-2705	-5988	-12470	-7366	-13449	-4420	-1573	-8359	-13587	-1598	-12580	-14385	-14274	-12964	-2363	-2023	-3956	-13650	-15738	-1021	-13053	-12945	-13809	-1866	-7689	-5657	-925	-3378	-4839	-3520	-6751	-14575	-6884	-4234	-16553	-1976	-1925	-5703	-12223	-12515	-6990	-13453
0.44167	-896	2132	-3840	-1364	-4342	-12947	-12326	-2479	-4911	-12309	-6713	-13276	-3278	-1331	-7245	-12640	-1357	-11853	-13542	-13648	-12093	-2097	-1741	-2999	-13190	-14950	-859	-12368	-12537	-13183	-1599	-6369	-5122	-943	-2470	-3891	-2757	-5847	-14013	-6104	-3469	-16157	-1733	-1658	-5042	-11738	-12142	-5977	-13002
0.45	-694	2258	-2945	-1117	-3765	-12308	-11824	-2222	-3970	-12211	-6147	-13180	-2387	-1108	-6271	-11791	-1140	-11219	-12758	-13024	-11301	-1827	-1462	-2211	-12818	-14205	-722	-11807	-12199	-12659	-1335	-5210	-4689	-910	-1662	-3114	-2142	-5052	-13502	-5437	-2814	-15839	-1475	-1402	-4510	-11316	-11845	-5136	-12611
0.45833	-528	2358	-2165	-881	-3294	-11759	-11414	-1949	-3153	-12178	-5634	-13135	-1641	-891	-5400	-11026	-941	-10691	-12074	-12386	-10622	-1565	-1203	-1545	-12529	-13491	-600	-11340	-11914	-12209	-1093	-4201	-4318	-801	-965	-2502	-1626	-4365	-12995	-4870	-2258	-15587	-1227	-1150	-4079	-10965	-11602	-4435	-12290
0.46667	-388	2441	-1483	-679	-2892	-11294	-11087	-1673	-2412	-12205	-5181	-13122	-1005	-683	-4658	-10358	-761	-10242	-11482	-11767	-10031	-1314	-962	-1003	-12307	-12836	-482	-10958	-11673	-11840	-873	-3318	-3989	-621	-339	-2009	-1173	-3776	-12402	-4375	-1786	-15409	-989	-913	-3706	-10664	-11387	-3836	-12040
0.475	-260	2491	-850	-506	-2551	-10913	-10820	-1395	-1732	-12271	-4759	-13132	-444	-498	-4006	-9795	-605	-9871	-10980	-11147	-9530	-1071	-754	-568	-12143	-12211	-365	-10631	-11478	-11535	-669	-2522	-3705	-399	213	-1614	-748	-3257	-11325	-3967	-1380	-15295	-772	-681	-3376	-10407	-11172	-3329	-11845
0.48333	-138	2512	-281	-352	-2248	-10594	-10607	-1132	-1105	-12370	-4353	-13143	72	-328	-3438	-9313	-465	-9566	-10572	-10542	-9114	-841	-582	-210	-12024	-11636	-247	-10343	-11321	-11284	-473	-1816	-3453	-168	720	-1283	-365	-2802	-9121	-3628	-1037	-15226	-583	-463	-3080	-10180	-10928	-2877	-11693
0.49167	-18	2514	233	-209	-1982	-10334	-10438	-882	-511	-12481	-3940	-13152	543	-173	-2933	-8909	-332	-9315	-10235	-9944	-8768	-622	-439	87	-11940	-11100	-129	-10079	-11205	-11085	-277	-1164	-3244	52	1196	-1005	-25	-2385	-5105	-3352	-751	-15192	-413	-264	-2811	-9978	-10612	-2469	-11567
0.5	109	2528	712	-66	-1745	-10114	-10304	-641	33	-12576	-3517	-13142	998	-18	-2469	-8553	-191	-9103	-9956	-9349	-8489	-425	-308	354	-11882	-10600	-4	-9827	-11122	-10914	-76	-570	-3071	273	1664	-761	265	-2010	2082	-3121	-494	-15172	-252	-80	-2578	-9791	-10148	-2073	-11458
0.50833	244	2571	1165	81	-1528	-9927	-10205	-405	543	-12652	-3105	-13098	1398	140	-2046	-8245	-48	-8918	-9716	-8778	-8265	-257	-183	589	-11841	-10148	128	-9585	-11070	-10749	140	-20	-2924	488	2135	-540	484	-1669	13828	-2923	-242	-15153	-105	76	-2379	-9618	-9495	-1704	-11353
0.51667	394	2657	1611	236	-1317	-9763	-10129	-165	1006	-12694	-2699	-13013	1741	308	-1642	-7976	97	-8749	-9507	-8217	-8087	-113	-58	806	-11809	-9732	260	-9345	-11047	-10567	377	492	-2791	712	2568	-332	649	-1361	30567	-2747	34	-15126	29	208	-2205	-9468	-8618	-1384	-11247
0.525	559	2806	2036	399	-1089	-9610	-10055	92	1432	-12693	-2309	-12863	2039	484	-1266	-7732	249	-8580	-9312	-7693	-7940	17	74	1018	-11770	-9357	394	-9108	-11043	-10345	656	964	-2658	966	2970	-114	793	-1083	53869	-2579	342	-15074	161	328	-2038	-9333	-7447	-1101	-11133
0.53333	757	3037	2481	590	-819	-9453	-9961	394	1863	-12631	-1912	-12620	2324	661	-893	-7500	418	-8390	-9110	-7183	-7798	163	215	1254	-11681	-8996	547	-8851	-11031	-10039	1011	1467	-2505	1263	3358	145	960	-814	83587	-2413	715	-14973	310	458	-1866	-9207	-6068	-842	-10992
0.54167	991	3408	3043	833	-463	-9281	-9838	752	2349	-12490	-1535	-12292	2816	850	-548	-7259	620	-8156	-8890	-6675	-7634	359	363	1596	-11515	-8635	737	-8566	-10996	-9646	1485	2139	-2326	1712	3765	488	1216	-566	118416	-2237	1227	-14802	493	618	-1690	-9082	-4481	-557	-10794
0.55	1257	4312	3859	1151	92	-9121	-9684	1188	2989	-12272	-1218	-11879	4101	1063	-272	-7013	854	-7876	-8647	-6161	-7439	625	523	2203	-11274	-8261	969	-8244	-10921	-9182	2115	3169	-2190	2678	4303	1030	1643	-364	159172	-2079	2007	-14533	717	823	-1569	-8991	-2772	-69	-10509
0.55833	1539	6606	5293	1535	1044	-8992	-9526	1699	4034	-11977	-1131	-11434	6811	1324	-229	-6754	1132	-7554	-8415	-5638	-7209	966	708	3237	-10943	-7888	1222	-7902	-10786	-8662	2916	5135	-2171	4534	5202	1982	2572	-436	201769	-1975	3217	-14171	987	1075	-1743	-8993	-1116	839	-10173
0.56667	1744	11051	8081	1950	2537	-9013	-9424	2284	5739	-11629	-1733	-11095	12504	1585	-867	-6563	1396	-7220	-8230	-5196	-6946	1387	921	4937	-10586	-7602	1474	-7601	-10652	-8249	3937	8830	-2614	7935	6624	3449	4598	-1091	245986	-2075	5140	-13782	1305	1330	-2461	-9206	412	2307	-9812
0.575	1781	19098	12646	2331	4721	-9391	-9499	2899	8113	-11389	-3445	-11011	23172	1770	-2603	-6559	1551	-7062	-8278	-4899	-6721	1802	1138	7615	-10380	-7500	1591	-7414	-10621	-8072	5056	14595	-4154	13810	8663	5408	8173	-2805	289191	-2782	8106	-13431	1585	1546	-4378	-9981	1374	4557	-9568
0.58333	1336	32540	18744	2434	7766	-10391	-10084	3380	11242	-11386	-7130	-11689	38606	1744	-6293	-6955	1453	-7248	-8824	-5029	-6597	2061	1356	10854	-10556	-7932	1387	-7626	-10849	-8518	6163	22776	-7335	22020	11500	7892	13933	-6547	328220	-4456	11658	-13432	1747	1550	-8430	-11679	1461	7577	-9766
0.59167	31	50642	26527	2055	10786	-12673	-11499	3611	14681	-12032	-13873	-13629	57750	1112	-13016	-8281	682	-8204	-10212	-5907	-6754	1993	1482	13896	-11665	-9268	595	-8525	-11774	-10144	7023	33569	-13140	31806	14369	9849	22616	-13092	363004	-7769	15147	-14127	1594	1160	-15206	-14880	89	10334	-10699
0.6	-2636	73112	34129	663	12868	-16893	-14343	3114	16695	-13960	-24031	-17434	79892	-485	-23127	-11010	-1154	-10626	-13227	-7974	-7586	1048	1368	16006	-14236	-12045	-1437	-10600	-13811	-13449	6951	44259	-22673	42709	16131	10016	32761	-22952	389865	-13631	17755	-15999	676	-10	-25527	-20528	-3686	12143	-13094
0.60833	-7653	99126	38852	-2532	12824	-23668	-19540	1309	16202	-17724	-38297	-24184	98702	-3739	-37320	-15890	-4750	-15083	-18623	-12112	-9480	-1320	774	14763	-18925	-17241	-5333	-14732	-17656	-19392	5428	53177	-35862	51009	15782	7283	42954	-37318	408466	-22284	16948	-20001	-1439	-2716	-40322	-29189	-10420	11360	-17762
0.61667	-15810	123133	39260	-8142	8119	-34154	-27615	-2405	11271	-24303	-57092	-34470	110687	-9654	-56016	-24032	-11167	-22463	-26982	-19022	-13228	-5801	-903	8369	-26859	-25514	-11828	-21542	-24383	-28904	1495	57824	-53325	54230	10924	-555	51644	-55550	417815	-34088	11057	-26852	-5605	-7590	-58455	-41385	-20724	5583	-25219
0.625	-27568	143588	32580	-17138	-2717	-48567	-39230	-9115	-449	-34690	-78450	-48372	113190	-18769	-77275	-35717	-20928	-33803	-39480	-29186	-19782	-13536	-4221	-3968	-38504	-37279	-22132	-31172	-34468	-41968	-6086	54333	-74645	50551	-213	-14984	54558	-76921	416547	-49366	-811	-37026	-12894	-15470	-80171	-58057	-35497	-6169	-36484
0.63333	-44141	157348	16879	-30510	-19903	-66576	-55213	-19635	-19060	-48701	-102489	-66786	102506	-31851	-101228	-51368	-34624	-48751	-56039	-43723	-29508	-25059	-9856	-23925	-53855	-53573	-36448	-45300	-48368	-59489	-17647	41600	-97495	37111	-17629	-35420	49612	-101192	405519	-66252	-20438	-51630	-23724	-27552	-103866	-77867	-53245	-24522	-52002
0.64167	-64682	160261	-6280	-47706	-44888	-88720	-74324	-33999	-44282	-67095	-126550	-87976	78837	-49752	-125234	-71462	-53136	-67883	-76161	-61943	-43262	-40574	-18944	-51137	-73696	-73112	-54865	-65229	-66874	-80693	-33740	20062	-121803	13593	-42484	-62828	36065	-124964	385508	-84608	-47099	-69891	-38984	-43578	-126996	-100890	-73559	-50773	-70897
0.65	-88753	153620	-36802	-69452	-75714	-112274	-96870	-53269	-76453	-89058	-148483	-111350	45580	-70980	-147167	-93864	-74896	-90454	-100158	-83543	-61354	-61002	-31771	-82947	-95900	-95517	-77926	-88708	-88110	-104058	-54871	-11192	-144269	-17299	-73594	-95204	12166	-147699	356499	-102677	-78458	-91399	-59137	-63938	-149114	-125713	-93601	-81913	-93800
0.65833	-115953	137160	-72635	-94456	-109963	-136575	-121133	-76113	-111196	-112624	-167510	-135678	2972	-96050	-166259	-118602	-100134	-114234	-125026	-108168	-82338	-84389	-48449	-119469	-119927	-119699	-103116	-112909	-112102	-129474	-78813	-47338	-163411	-55748	-107691	-129532	-20023	-167026	322430	-118329	-114477	-115746	-82534	-88362	-167089	-149667	-107382	-116991	-118191
0.66667	-142930	111055	-109085	-120707	-146959	-159561	-144782	-101504	-147754	-137631	-180996	-157795	-42494	-125113	-179900	-143049	-126983	-139109	-150274	-132760	-106644	-110461	-69608	-155839	-144123	-142301	-130344	-136151	-138808	-153422	-105672	-85136	-178278	-96513	-144557	-165285	-57016	-181052	283783	-132084	-150183	-139820	-109669	-114293	-180144	-172444	-112016	-153831	-142781
0.675	-169485	80539	-145596	-147945	-181581	-178227	-167361	-128894	-182877	-160422	-188676	-177348	-87494	-154536	-187848	-164695	-152904	-161583	-173677	-157110	-131525	-137600	-92975	-190230	-165373	-162828	-157250	-158954	-164438	-175109	-132807	-127251	-187056	-136592	-179234	-197636	-98057	-189724	243709	-142297	-184218	-163365	-137684	-141822	-187760	-190995	-101056	-187935	-166286
0.68333	-192698	46120	-177536	-172507	-213047	-192115	-185661	-154674	-213148	-179835	-190457	-191844	-129578	-180405	-190016	-182634	-177477	-180410	-192725	-178358	-155432	-162719	-118396	-220713	-183238	-178316	-181324	-177991	-185542	-192672	-157828	-168011	-189943	-174099	-210245	-225692	-137116	-192249	205344	-147333	-214267	-183660	-164758	-167657	-189187	-204466	-68701	-218923	-185412
0.69167	-210853	11366	-203468	-193684	-238809	-199240	-198971	-178468	-238211	-194218	-186067	-200223	-163864	-200513	-186170	-193669	-197435	-194268	-207130	-194745	-177250	-185497	-143753	-243991	-195261	-187213	-202122	-191506	-200117	-204062	-180063	-200881	-187400	-204539	-235834	-247605	-172813	-188803	167341	-147381	-237349	-199026	-189858	-190258	-185155	-212321	-15845	-243318	-199745
0.7	-223590	-20274	-222568	-209921	-256895	-198926	-206508	-197851	-255468	-201354	-176767	-202630	-190444	-215738	-177539	-196953	-212155	-201124	-215182	-205787	-194040	-203064	-166451	-260217	-200530	-189471	-217069	-198298	-208022	-209324	-196608	-223389	-179534	-227895	-253554	-261626	-202697	-180860	132397	-142834	-253617	-209114	-209728	-208662	-176809	-213644	58776	-260184	-207578
0.70833	-229499	-48801	-233349	-219650	-267649	-192129	-207303	-211292	-264827	-201255	-163827	-198707	-207897	-225504	-165349	-192261	-220930	-201074	-216633	-209942	-205561	-214604	-186059	-268466	-199395	-184466	-225847	-196057	-209249	-207977	-207145	-236911	-168053	-242890	-263804	-268292	-224354	-168816	104356	-134085	-261968	-212650	-224128	-220679	-164466	-209033	154145	-269563	-207939
0.71667	-228785	-71384	-236558	-223215	-270554	-179005	-202041	-218820	-266842	-193912	-147734	-189065	-216199	-228776	-150080	-178651	-222896	-194393	-212357	-207261	-210921	-220002	-200047	-268677	-191645	-172719	-228460	-184599	-203509	-199948	-211382	-243016	-153973	-249289	-266407	-267617	-238298	-154139	84494	-122624	-262461	-209763	-232017	-226400	-150154	-199579	259885	-270923	-201627
0.725	-222464	-88059	-233075	-220645	-266026	-160761	-191718	-219761	-261558	-179074	-130781	-175591	-216885	-226125	-133921	-157672	-218804	-180930	-202512	-198830	-209615	-218706	-207970	-262373	-178136	-156581	-224602	-165167	-189432	-187050	-208915	-241998	-138040	-248464	-261569	-259951	-244165	-138359	71126	-110267	-256565	-201614	-232804	-225891	-134486	-185473	376617	-265199	-188941
0.73333	-210648	-99258	-223268	-212118	-255885	-139855	-176575	-214411	-250371	-159260	-113199	-158528	-210837	-218182	-117090	-131414	-209595	-163001	-188353	-184681	-202768	-211473	-209933	-250250	-161023	-136415	-215356	-137283	-168602	-169767	-200869	-234680	-122099	-241216	-251156	-247323	-242459	-121713	62428	-98324	-244810	-188313	-227520	-219050	-118382	-168898	492117	-254019	-170569
0.74167	-195088	-104421	-209296	-199506	-240573	-116469	-159034	-204318	-234952	-135374	-96273	-140044	-199287	-205155	-100838	-100342	-195549	-141614	-171698	-166767	-191159	-199792	-205672	-233426	-140532	-114854	-202056	-104599	-144174	-149538	-188424	-222970	-106092	-228527	-235924	-230277	-235000	-105925	57658	-86311	-228510	-171657	-216868	-207475	-103095	-150584	601120	-237684	-149286
0.75	-177111	-105110	-192121	-183306	-221803	-93199	-139706	-189743	-215678	-109066	-80812	-121169	-184573	-189200	-86012	-68814	-178927	-118056	-152805	-146656	-175480	-183907	-196226	-214173	-119227	-93485	-185034	-69123	-119430	-128448	-172022	-207202	-91270	-212651	-217104	-210332	-222461	-90916	55909	-74700	-209725	-153068	-201479	-192136	-88459	-131526	700400	-218554	-125326
0.75833	-157229	-101945	-172794	-164870	-201267	-70491	-119911	-172434	-195060	-83312	-66735	-102499	-167074	-170793	-72405	-37567	-160255	-94993	-133917	-124943	-158066	-166067	-183075	-192586	-97997	-73000	-166604	-32448	-94211	-106605	-154028	-189278	-77793	-193828	-196800	-189282	-206317	-77370	55934	-64077	-188604	-133102	-183716	-173795	-75513	-113334	781085	-197469	-101269
0.76667	-137594	-95482	-153300	-145848	-179188	-48647	-101210	-153759	-173361	-58212	-54860	-85598	-148817	-151246	-60763	-8882	-140777	-72426	-115281	-104114	-139101	-146998	-166519	-170861	-77631	-55322	-147053	1126	-69532	-86220	-134712	-170286	-65734	-174006	-175014	-167183	-188350	-65548	56935	-54298	-167410	-113938	-163773	-154663	-64011	-95803	844630	-175352	-78390
0.775	-118071	-87440	-133529	-126270	-157759	-27973	-83494	-134078	-151871	-36195	-44749	-70141	-130528	-132054	-50664	15253	-121932	-52363	-97778	-84132	-120349	-127591	-148810	-149413	-59664	-40081	-127619	31557	-47490	-67370	-115492	-150643	-55517	-153949	-153857	-146106	-168724	-55187	58139	-45963	-146361	-95350	-143494	-134711	-54116	-80196	888407	-154023	-57160
0.78333	-99981	-77865	-115111	-107907	-136789	-7047	-68079	-115316	-131682	-17503	-36564	-56953	-112667	-113132	-42282	35060	-103583	-35001	-82202	-66301	-102558	-109345	-130331	-128844	-43716	-27845	-109357	56407	-27867	-50730	-97379	-132021	-46685	-134049	-133454	-125875	-149452	-46622	58781	-38791	-126261	-78406	-123798	-115616	-45853	-66290	912978	-133159	-39229
0.79167	-83699	-67962	-98037	-90577	-117336	15381	-54654	-97231	-112556	-2400	-30068	-45829	-96414	-95963	-35434	49382	-87100	-20508	-68206	-50997	-85900	-91959	-112112	-110264	-30617	-18488	-92080	75167	-12023	-36839	-80295	-114042	-39438	-115685	-114406	-107315	-130496	-39382	58607	-32842	-108007	-63480	-104866	-97737	-38842	-54253	921245	-114224	-24140
0.8	-69007	-58242	-82614	-74898	-99825	41866	-43431	-80808	-95691	8673	-24936	-36551	-81333	-80233	-29831	58767	-72144	-9310	-56458	-38031	-71415	-76585	-95234	-93162	-20057	-11338	-76899	88214	269	-25225	-65367	-97752	-33427	-98373	-97456	-90869	-112666	-33498	57456	-27983	-91173	-50389	-87998	-81263	-33177	-44224	914551	-97001	-12404
0.80833	-56506	-48816	-69305	-61171	-83986	73604	-34406	-66199	-80538	16416	-21052	-29036	-68203	-66389	-25447	63801	-59094	-780	-46461	-27828	-58610	-62941	-79450	-78412	-11792	-6345	-63329	95365	9215	-16167	-52116	-83107	-28517	-83038	-82099	-76153	-96510	-28711	55193	-23957	-76650	-39645	-72682	-66975	-28473	-35741	895315	-81717	-3757
0.81667	-45619	-40420	-57604	-48995	-70506	113426	-27117	-53194	-67475	21067	-18054	-22561	-56738	-54534	-21929	64922	-48019	5148	-38251	-19803	-47931	-51134	-65738	-65560	-5653	-3389	-51670	97557	14948	-9115	-40862	-70050	-24589	-69428	-69002	-63743	-81689	-24798	52099	-20717	-63917	-30704	-59534	-54313	-24681	-28950	867434	-68662	2284
0.825	-36572	-32761	-47907	-38740	-58774	161731	-21564	-42178	-56388	23146	-15821	-16443	-46913	-44273	-19187	63092	-38528	8945	-31633	-13882	-39106	-41243	-53685	-54635	-1099	-1927	-41787	95874	18148	-3840	-31413	-58941	-21375	-57531	-57630	-53046	-68924	-21695	48268	-18003	-53143	-23611	-48324	-43672	-21629	-23428	831319	-57302	5962
0.83333	-29037	-26202	-39760	-29845	-49021	216147	-17309	-32579	-46935	23348	-14152	-9773	-38808	-35828	-17012	59161	-30807	11107	-26263	-9709	-31905	-32780	-43454	-45588	2103	-1465	-33327	90844	19295	-37	-23399	-49258	-18841	-47540	-48066	-44191	-57698	-19157	43843	-15769	-44224	-18037	-38841	-34632	-19145	-19086	790923	-47945	7826
0.84167	-22769	-20621	-33102	-22286	-40940	277847	-14161	-24549	-39265	22085	-12914	-1767	-31999	-28686	-15276	53547	-24376	11985	-22086	-6894	-26269	-25796	-34924	-37968	4322	-1647	-26340	83778	18811	2671	-16746	-41244	-16779	-38965	-40169	-36910	-48227	-17130	39225	-13864	-36774	-13657	-31138	-26995	-17161	-15731	747185	-40089	8347
0.85	-17658	-15919	-27751	-15701	-34262	339233	-11858	-17719	-32893	19832	-12006	8758	-26568	-22811	-13891	47276	-19191	11992	-18750	-5183	-21779	-19795	-27673	-31845	5782	-2173	-20347	75397	17323	4488	-10938	-34522	-15127	-31963	-33575	-30908	-40329	-15447	34354	-12218	-30830	-10268	-24723	-20582	-15507	-13129	701225	-33687	7837
0.85833	-13321	-12145	-23389	-9798	-28932	398064	-10158	-11908	-27812	17095	-11315	21988	-22161	-17896	-12736	40557	-14980	11513	-16139	-4252	-18347	-14636	-21630	-26798	6654	-2820	-15322	66199	15144	5677	-5857	-28990	-13771	-26128	-28302	-26140	-33719	-14043	29633	-10786	-25962	-7437	-19584	-14968	-14158	-11193	655754	-28534	6726
0.86667	-9701	-9047	-19974	-4453	-24560	450557	-8904	-7018	-23732	14014	-10780	37484	-18659	-13715	-11799	33924	-11519	10748	-14036	-3852	-15682	-10012	-16301	-22757	7110	-3461	-10955	57167	12600	6382	-1104	-24550	-12632	-21376	-23965	-22242	-28411	-12849	25080	-9484	-22108	-4734	-15363	-10117	-13012	-9723	609570	-24335	5262
0.875	-6511	-6641	-17218	687	-21103	490973	-7918	-2733	-20453	11000	-10321	55609	-15886	-10170	-10998	27762	-8709	9954	-12303	-3803	-13632	-5705	-11545	-19517	7257	-4076	-7114	48242	10022	6726	3430	-20907	-11686	-17555	-20510	-19159	-24027	-11792	20802	-8346	-19033	-1543	-11901	-5662	-12031	-8634	565469	-21027	3612
0.88333	-3713	-4753	-15040	5492	-18309	519546	-7119	921	-17859	8118	-9909	74183	-13646	-7004	-10316	22045	-6319	9244	-10857	-3943	-12067	-1679	-7002	-16890	7184	-4608	-3731	40080	7451	6803	7866	-18015	-10859	-14422	-17735	-16665	-20532	-10888	16972	-7317	-16553	3165	-9035	-1621	-11186	-7818	522472	-18334	1994
0.89167	-1230	-3311	-13290	10178	-16073	534755	-6422	4173	-15739	5486	-9515	92776	-11901	-4239	-9732	17108	-4332	8662	-9596	-4186	-10800	2284	-2567	-14822	6978	-5050	-634	32681	5114	6645	12334	-15645	-10163	-11933	-15493	-14659	-17710	-10089	13467	-6429	-14574	10096	-6579	2137	-10434	-7196	481399	-16209	414
0.9	1016	-2233	-11858	14578	-14295	536876	-5814	7000	-14049	3210	-9133	110211	-10502	-1713	-9213	12776	-2608	8250	-8529	-4471	-9777	5981	1815	-13144	6675	-5407	2088	26099	2989	6299	16579	-13731	-9564	-9883	-13707	-13061	-15430	-9395	10443	-5686	-12928	19537	-4516	5647	-9774	-6709	442939	-14511	-1006
0.90833	2943	-1420	-10685	18577	-12848	528788	-5299	9452	-12655	1219	-8778	125046	-9422	536	-8746	9137	-1130	7965	-7603	-4742	-8996	9501	6286	-11833	6321	-5679	4558	20522	1135	5830	20716	-12165	-9042	-8230	-12231	-11755	-13609	-8782	7776	-5079	-11592	32316	-2707	8760	-9171	-6297	405951	-13155	-2274
0.91667	4625	-827	-9690	22196	-11709	512023	-4873	11584	-11515	-426	-8451	137395	-8598	2495	-8313	6113	126	7746	-6835	-4999	-8421	12708	10540	-10806	5939	-5897	6684	15690	-426	5240	24421	-10880	-8582	-6876	-11039	-10725	-12119	-8244	5472	-4642	-10477	49264	-1176	11567	-8653	-5918	372049	-12103	-3380
0.925	5990	-376	-8881	25164	-10781	488682	-4561	13334	-10570	-1809	-8172	146455	-7964	4198	-7931	3593	1206	7535	-6221	-5217	-7973	15480	14673	-9984	5534	-6063	8450	11710	-1753	4609	27579	-9872	-8148	-5770	-10037	-9889	-10952	-7785	3497	-4353	-9566	68695	129	13884	-8216	-5504	339785	-11261	-4299
0.93333	7050	-54	-8209	27547	-10038	462138	-4353	14792	-9765	-2946	-7934	152439	-7467	5547	-7590	1588	2073	7286	-5738	-5399	-7616	17852	18424	-9294	5143	-6193	9880	8372	-2823	3964	30143	-9069	-7715	-4900	-9204	-9226	-10019	-7382	1767	-4187	-8838	90628	1232	15729	-7834	-4914	310147	-10588	-5078
0.94167	7827	176	-7654	29249	-9429	432630	-4230	15951	-9090	-3879	-7719	155677	-7050	6594	-7286	-43	2774	6947	-5390	-5547	-7341	19649	21666	-8682	4762	-6292	10901	5627	-3705	3330	31914	-8445	-7227	-4199	-8512	-8698	-9279	-7038	310	-4119	-8248	113367	2115	17092	-7507	-3972	282938	-10016	-5708
0.95	8306	332	-7186	30247	-8923	402963	-4177	16870	-8495	-4654	-7507	156366	-6688	7334	-7010	-1323	3306	6514	-5150	-5664	-7123	20909	24388	-8156	4434	-6366	11566	3406	-4407	2748	32949	-7949	-6602	-3639	-7922	-8267	-8678	-6733	-963	-4113	-7783	134968	2822	17934	-7243	-2485	257455	-9540	-6230
0.95833	8536	435	-6769	30627	-8511	373289	-4172	17623	-7986	-5267	-7282	155028	-6344	7795	-6745	-2336	3695	6020	-4999	-5751	-6946	21629	26383	-7683	4188	-6414	11904	1581	-4963	2203	33259	-7537	-5722	-3160	-7421	-7913	-8171	-6455	-2033	-4133	-7399	155291	3337	18327	-7027	-122	234419	-9144	-6659
0.96667	8535	501	-6400	30402	-8168	344297	-4210	18263	-7551	-5770	-7065	152143	-6038	8022	-6501	-3133	3959	5447	-4934	-5802	-6802	21789	27695	-7288	4038	-6446	11932	138	-5408	1694	32844	-7181	-4559	-2736	-6985	-7612	-7754	-6202	-2951	-4173	-7085	172407	3671	18298	-6845	3352	212193	-8813	-7016
0.975	8303	532	-6071	29614	-7899	316953	-4303	18844	-7190	-6178	-6870	147867	-5795	8023	-6284	-3751	4093	4836	-4948	-5834	-6699	21470	28288	-6989	4016	-6481	11701	-1054	-5763	1169	31846	-6875	-3082	-2347	-6635	-7372	-7415	-5984	-3758	-4238	-6833	186413	3839	17858	-6702	7900	190750	-8553	-7324
0.98333	7908	542	-5794	28416	-7687	290419	-4440	19412	-6895	-6518	-6710	142826	-5607	7828	-6095	-4248	4112	4182	-5032	-5850	-6643	20753	28151	-6762	4126	-6515	11243	-2031	-6061	619	30341	-6633	-1272	-1984	-6364	-7175	-7155	-5814	-4454	-4332	-6627	196999	3862	17116	-6598	13827	171524	-8343	-7590
0.99167	7388	542	-5559	26823	-7512	265997	-4623	20047	-6636	-6802	-6578	137093	-5462	7486	-5919	-4631	4038	3516	-5167	-5845	-6624	19679	27424	-6571	4348	-6539	10593	-2852	-6297	35	28415	-6441	623	-1660	-6155	-7007	-6954	-5683	-5073	-4444	-6448	204070	3771	16103	-6518	20722	155394	-8169	-7833
1	6782	559	-5358	25011	-7360	242786	-4832	20837	-6400	-7033	-6466	130992	-5340	7002	-5749	-4932	3876	2866	-5316	-5821	-6630	18402	26200	-6390	4683	-6550	9837	-3553	-6481	-586	26300	-6287	2564	-1362	-5999	-6856	-6787	-5583	-5593	-4568	-6281	208198	3600	14896	-6453	28339	141369	-8013	-8052
1.00833	6160	599	-5188	23077	-7216	221326	-5061	21916	-6164	-7225	-6361	124797	-5232	6447	-5584	-5170	3665	2226	-5470	-5782	-6651	16928	24549	-6218	5080	-6548	8975	-4140	-6622	-1176	23988	-6155	4326	-1102	-5869	-6708	-6624	-5508	-6032	-4693	-6130	209654	3362	13600	-6394	36545	128372	-7861	-8260
1.01667	5517	654	-5029	21061	-7082	201579	-5301	23408	-5936	-7373	-6254	118425	-5130	5858	-5420	-5369	3420	1637	-5611	-5730	-6672	15374	22689	-6049	5486	-6533	8098	-4649	-6732	-1778	21685	-6033	5704	-879	-5734	-6568	-6460	-5442	-6396	-4804	-5992	208831	3100	12212	-6333	44475	116780	-7708	-8452
1.025	4902	724	-4865	19130	-6953	183070	-5532	25506	-5725	-7489	-6143	112283	-5040	5250	-5282	-5542	3157	1073	-5737	-5673	-6692	13816	20614	-5889	5878	-6513	7237	-5067	-6824	-2405	19424	-5913	6680	-675	-5576	-6433	-6317	-5376	-6704	-4903	-5866	206349	2823	10876	-6271	52167	106008	-7548	-8619
1.03333	4301	785	-4683	17234	-6827	166416	-5762	28390	-5542	-7580	-6031	106168	-4982	4670	-5185	-5697	2901	539	-5855	-5621	-6717	12250	18502	-5746	6184	-6498	6402	-5420	-6915	-2982	17235	-5791	7180	-477	-5403	-6310	-6209	-5306	-6982	-4987	-5757	202378	2546	9583	-6211	59017	96215	-7385	-8766
1.04167	3733	825	-4494	15471	-6695	150818	-5970	32012	-5404	-7651	-5920	100311	-4952	4104	-5117	-5845	2648	20	-5959	-5579	-6749	10790	16418	-5620	6389	-6486	5650	-5718	-7018	-3453	15223	-5671	7224	-275	-5218	-6197	-6121	-5233	-7236	-5059	-5653	197350	2291	8380	-6156	64839	87274	-7214	-8896
1.05	3224	847	-4305	13822	-6563	136772	-6153	36594	-5309	-7714	-5809	94698	-4933	3588	-5060	-5981	2415	-499	-6057	-5552	-6791	9399	14389	-5522	6471	-6471	4954	-5972	-7131	-3822	13319	-5546	6933	-87	-5033	-6086	-6036	-5153	-7484	-5123	-5532	191551	2053	7294	-6108	69634	78603	-7049	-9018
1.05833	2767	861	-4104	12301	-6437	123901	-6305	41865	-5231	-7769	-5695	89265	-4907	3127	-5000	-6105	2202	-1003	-6136	-5535	-6836	8153	12555	-5444	6415	-6451	4353	-6195	-7250	-4144	11628	-5415	6369	95	-4868	-5958	-5941	-5073	-7708	-5171	-5376	184997	1840	6301	-6073	73181	70554	-6892	-9139
1.06667	2385	874	-3919	10967	-6322	112113	-6429	47614	-5156	-7828	-5598	84204	-4861	2720	-4934	-6219	2009	-1519	-6197	-5529	-6892	7054	10858	-5380	6235	-6436	3824	-6399	-7374	-4430	10098	-5281	5628	257	-4726	-5810	-5837	-5008	-7914	-5210	-5199	178187	1636	5439	-6062	75654	63659	-6745	-9268
1.075	2051	883	-3787	9761	-6236	101569	-6549	53770	-5083	-7895	-5530	79286	-4790	2371	-4873	-6336	1828	-2023	-6251	-5545	-6969	6076	9363	-5333	5937	-6442	3353	-6615	-7505	-4667	8742	-5154	4804	385	-4616	-5674	-5732	-4969	-8117	-5248	-5011	170922	1437	4655	-6069	77068	57966	-6621	-9406
1.08333	1768	896	-3697	8737	-6178	91798	-6670	59679	-5001	-7970	-5487	74740	-4699	2062	-4826	-6462	1651	-2518	-6290	-5581	-7072	5244	8034	-5300	5526	-6467	2939	-6832	-7646	-4856	7582	-5041	3913	483	-4532	-5555	-5637	-4949	-8318	-5287	-4836	163583	1244	3979	-6071	77504	52869	-6515	-9540
1.09167	1534	923	-3618	7861	-6139	83141	-6805	65368	-4910	-8046	-5460	70460	-4602	1798	-4798	-6590	1490	-2996	-6319	-5635	-7194	4508	6864	-5275	5067	-6511	2564	-7052	-7795	-5023	6572	-4939	3043	553	-4457	-5459	-5550	-4940	-8526	-5324	-4699	156193	1058	3409	-6061	77162	48197	-6420	-9671
1.1	1339	986	-3530	7125	-6105	75219	-6952	70409	-4824	-8111	-5436	66485	-4501	1565	-4779	-6726	1342	-3445	-6345	-5704	-7314	3889	5863	-5252	4573	-6573	2242	-7263	-7956	-5203	5732	-4852	2187	608	-4370	-5385	-5468	-4933	-8724	-5359	-4595	148729	893	2925	-6034	76145	43962	-6324	-9794
1.10833	1171	1087	-3435	6513	-6067	68112	-7120	74625	-4750	-8167	-5405	62901	-4416	1363	-4751	-6863	1210	-3883	-6381	-5792	-7434	3355	4981	-5229	4087	-6660	1956	-7453	-8124	-5401	5009	-4786	1376	652	-4264	-5325	-5388	-4923	-8921	-5392	-4508	141498	740	2515	-5991	74566	39981	-6226	-9910
1.11667	1018	1207	-3341	5989	-6011	61756	-7309	78036	-4687	-8213	-5364	59575	-4355	1190	-4708	-7004	1096	-4297	-6435	-5899	-7548	2858	4244	-5200	3651	-6776	1712	-7626	-8293	-5611	4400	-4739	621	695	-4145	-5258	-5307	-4910	-9109	-5419	-4420	134217	605	2150	-5949	72628	36471	-6117	-10021
1.125	886	1336	-3252	5550	-5928	55937	-7503	80467	-4630	-8251	-5322	56639	-4314	1037	-4661	-7149	994	-4709	-6523	-6010	-7661	2427	3616	-5162	3273	-6906	1508	-7776	-8464	-5830	3882	-4712	-90	731	-4011	-5169	-5232	-4897	-9287	-5441	-4311	127240	484	1832	-5920	70318	33196	-6001	-10127
1.13333	770	1457	-3166	5164	-5826	50794	-7710	82040	-4581	-8287	-5287	53959	-4285	904	-4620	-7299	898	-5107	-6645	-6121	-7778	2078	3092	-5113	3002	-7052	1330	-7914	-8633	-6050	3429	-4706	-712	747	-3880	-5058	-5164	-4889	-9469	-5458	-4161	120383	375	1542	-5906	67813	29942	-5896	-10232
1.14167	668	1570	-3080	4831	-5697	46052	-7905	82802	-4539	-8318	-5256	51570	-4258	784	-4590	-7461	804	-5483	-6790	-6229	-7900	1787	2663	-5054	2855	-7207	1179	-8035	-8806	-6260	3042	-4710	-1266	745	-3757	-4912	-5093	-4879	-9664	-5467	-3982	113739	288	1286	-5894	65105	26949	-5805	-10326
1.15	576	1693	-2985	4544	-5556	41819	-8077	82806	-4504	-8342	-5226	49437	-4220	679	-4574	-7632	711	-5840	-6959	-6334	-8029	1514	2300	-4996	2870	-7374	1041	-8135	-8980	-6459	2698	-4715	-1739	726	-3639	-4747	-5003	-4862	-9884	-5464	-3817	107439	220	1075	-5878	62246	24403	-5725	-10414
1.15833	486	1838	-2883	4286	-5421	37956	-8229	82198	-4488	-8355	-5193	47491	-4161	585	-4567	-7818	613	-6159	-7141	-6441	-8161	1265	1985	-4943	3099	-7556	911	-8220	-9164	-6656	2399	-4711	-2147	694	-3521	-4591	-4899	-4846	-10107	-5447	-3676	101278	164	896	-5861	59360	22222	-5651	-10494
1.16667	398	2007	-2775	4055	-5290	34422	-8352	81053	-4496	-8351	-5152	45766	-4082	496	-4551	-8008	513	-6449	-7332	-6553	-8293	1048	1696	-4882	3565	-7751	783	-8283	-9353	-6835	2141	-4683	-2499	661	-3388	-4445	-4786	-4834	-10323	-5414	-3559	95528	119	741	-5839	56367	20199	-5577	-10568
1.175	307	2187	-2657	3838	-5168	31256	-8449	79437	-4516	-8328	-5095	44163	-3979	406	-4515	-8191	410	-6696	-7527	-6674	-8417	863	1439	-4799	4322	-7964	662	-8326	-9545	-6993	1925	-4630	-2797	638	-3247	-4315	-4661	-4821	-10524	-5373	-3455	89948	77	598	-5811	53449	18367	-5503	-10639
1.18333	220	2356	-2550	3646	-5051	28310	-8515	77519	-4538	-8284	-5033	42691	-3861	309	-4473	-8369	303	-6907	-7726	-6795	-8533	715	1206	-4696	5419	-8173	552	-8353	-9745	-7109	1757	-4574	-3059	621	-3096	-4196	-4540	-4804	-10703	-5327	-3346	84691	26	470	-5780	50526	16662	-5426	-10706
1.19167	145	2486	-2462	3476	-4941	25678	-8545	75269	-4547	-8224	-4969	41271	-3744	211	-4431	-8536	204	-7084	-7953	-6907	-8644	595	998	-4575	6824	-8370	454	-8368	-9945	-7152	1623	-4519	-3278	601	-2939	-4081	-4418	-4777	-10868	-5284	-3207	79716	-33	358	-5742	47677	15079	-5354	-10773
1.2	76	2567	-2397	3323	-4835	23238	-8540	72840	-4520	-8158	-4909	39885	-3630	110	-4390	-8699	113	-7226	-8206	-7013	-8752	485	824	-4438	8623	-8560	374	-8371	-10152	-7109	1501	-4483	-3463	570	-2785	-3959	-4294	-4746	-11033	-5248	-3033	74945	-94	256	-5701	44935	13630	-5288	-10831
1.20833	10	2608	-2351	3185	-4725	21023	-8491	70236	-4438	-8082	-4854	38526	-3531	13	-4348	-8855	33	-7336	-8459	-7112	-8858	376	679	-4306	10743	-8750	316	-8350	-10354	-6961	1380	-4465	-3612	530	-2627	-3822	-4155	-4708	-11209	-5211	-2848	70549	-152	165	-5649	42244	12258	-5215	-10878
1.21667	-53	2623	-2311	3061	-4602	19020	-8391	67490	-4323	-7994	-4795	37145	-3444	-74	-4293	-8999	-33	-7402	-8683	-7201	-8949	267	560	-4174	13189	-8942	282	-8292	-10542	-6675	1264	-4446	-3715	487	-2477	-3681	-3989	-4659	-11386	-5163	-2647	66341	-202	86	-5593	39733	11013	-5116	-10909
1.225	-118	2614	-2265	2938	-4453	17170	-8244	64713	-4196	-7885	-4739	35785	-3366	-155	-4229	-9132	-91	-7424	-8879	-7287	-9018	155	457	-4044	15977	-9132	270	-8185	-10721	-6256	1153	-4397	-3782	437	-2329	-3530	-3810	-4600	-11564	-5096	-2456	62461	-245	12	-5539	37300	9836	-4988	-10921
1.23333	-184	2618	-2195	2813	-4283	15523	-8037	61819	-4064	-7752	-4676	34389	-3291	-228	-4147	-9244	-146	-7408	-9051	-7371	-9059	39	359	-3910	18934	-9322	277	-8007	-10891	-5668	1050	-4304	-3819	374	-2192	-3370	-3610	-4527	-11740	-5005	-2281	58782	-283	-62	-5476	35034	8764	-4854	-10913
1.24167	-249	2687	-2101	2689	-4084	13995	-7786	58982	-3942	-7582	-4595	32998	-3214	-296	-4054	-9336	-206	-7359	-9190	-7447	-9066	-79	248	-3770	22156	-9502	292	-7753	-11061	-4903	960	-4185	-3831	299	-2071	-3194	-3414	-4448	-11906	-4881	-2118	55315	-321	-133	-5395	32899	7798	-4719	-10884
1.25	-313	2811	-1975	2566	-3874	12617	-7481	56133	-3827	-7383	-4509	31598	-3147	-363	-3954	-9410	-264	-7285	-9297	-7503	-9041	-203	119	-3635	25429	-9667	309	-7397	-11232	-3948	879	-4044	-3829	224	-1959	-3003	-3233	-4363	-12071	-4741	-1969	52107	-367	-203	-5289	30878	6916	-4597	-10831
1.25833	-382	2955	-1830	2435	-3681	11339	-7145	53327	-3719	-7176	-4437	30173	-3090	-432	-3856	-9472	-321	-7206	-9386	-7546	-9004	-326	-26	-3504	28751	-9823	308	-6914	-11412	-2755	799	-3905	-3822	151	-1850	-2808	-3067	-4289	-12229	-4603	-1826	49034	-425	-280	-5180	29023	6140	-4498	-10757
1.26667	-449	3105	-1688	2294	-3501	10159	-6790	50606	-3601	-6950	-4378	28786	-3037	-503	-3766	-9520	-377	-7115	-9467	-7581	-8955	-434	-186	-3381	32075	-9964	286	-6248	-11594	-1363	721	-3777	-3805	90	-1728	-2598	-2905	-4232	-12377	-4465	-1692	46220	-495	-366	-5063	27261	5435	-4409	-10660
1.275	-509	3229	-1544	2145	-3340	9102	-6404	47906	-3478	-6717	-4317	27389	-2970	-572	-3677	-9551	-438	-7016	-9536	-7604	-8893	-522	-334	-3254	35248	-10085	257	-5312	-11757	313	650	-3651	-3767	56	-1593	-2391	-2727	-4179	-12505	-4332	-1550	43551	-564	-460	-4941	25664	4818	-4307	-10542
1.28333	-562	3323	-1415	1997	-3191	8128	-6014	45344	-3369	-6469	-4255	26045	-2884	-637	-3594	-9558	-508	-6905	-9587	-7618	-8816	-599	-462	-3118	38380	-10186	234	-4069	-11901	2235	587	-3536	-3706	41	-1439	-2179	-2547	-4120	-12606	-4199	-1411	41079	-624	-555	-4815	24178	4268	-4177	-10406
1.29167	-601	3386	-1294	1862	-3037	7277	-5595	42826	-3261	-6202	-4177	24726	-2767	-685	-3508	-9535	-579	-6775	-9607	-7612	-8713	-661	-560	-2956	41354	-10256	234	-2378	-12018	4423	537	-3410	-3623	37	-1265	-1966	-2352	-4034	-12672	-4061	-1282	38784	-665	-634	-4673	22819	3789	-4022	-10248
1.3	-621	3438	-1174	1750	-2863	6516	-5153	40449	-3150	-5911	-4080	23452	-2608	-706	-3414	-9486	-648	-6626	-9586	-7581	-8583	-712	-624	-2752	44306	-10293	268	-206	-12107	6930	494	-3273	-3513	41	-1076	-1750	-2142	-3918	-12702	-3912	-1151	36625	-684	-690	-4513	21585	3391	-3833	-10075
1.30833	-629	3480	-1052	1669	-2662	5847	-4684	38191	-3027	-5591	-3968	22241	-2432	-702	-3317	-9415	-706	-6452	-9519	-7528	-8421	-758	-656	-2517	47278	-10299	342	2530	-12169	9626	455	-3119	-3381	42	-869	-1524	-1918	-3766	-12699	-3746	-1019	34668	-683	-719	-4323	20435	3054	-3624	-9877
1.31667	-618	3498	-910	1621	-2432	5266	-4171	36042	-2889	-5260	-3829	21062	-2237	-665	-3204	-9304	-736	-6263	-9405	-7446	-8228	-784	-657	-2233	50399	-10267	443	5949	-12194	12632	432	-2940	-3221	42	-649	-1291	-1668	-3584	-12659	-3555	-867	32830	-662	-717	-4110	19421	2789	-3402	-9661
1.325	-585	3483	-744	1598	-2165	4755	-3647	34077	-2733	-4907	-3667	19972	-2016	-598	-3075	-9154	-735	-6053	-9247	-7339	-8001	-774	-630	-1924	53859	-10201	562	9900	-12178	15790	433	-2742	-3031	47	-412	-1036	-1403	-3394	-12581	-3330	-696	31172	-626	-694	-3876	18497	2580	-3161	-9434
1.33333	-539	3442	-552	1583	-1892	4321	-3073	32203	-2567	-4557	-3481	18902	-1768	-520	-2929	-8986	-716	-5840	-9060	-7215	-7745	-736	-588	-1620	57739	-10111	688	14557	-12113	19117	455	-2530	-2831	57	-182	-776	-1124	-3203	-12477	-3093	-513	29629	-582	-668	-3627	17674	2419	-2909	-9192
1.34167	-493	3394	-360	1568	-1630	3929	-2454	30490	-2407	-4223	-3290	17809	-1497	-445	-2777	-8808	-694	-5636	-8868	-7086	-7469	-686	-544	-1330	62348	-10013	813	19632	-12004	22584	490	-2327	-2626	68	15	-519	-863	-3023	-12364	-2849	-326	28183	-538	-648	-3373	16920	2293	-2644	-8952
1.35	-457	3350	-188	1547	-1390	3581	-1866	28874	-2250	-3911	-3103	16764	-1236	-390	-2619	-8636	-678	-5444	-8675	-6959	-7173	-638	-508	-1068	67656	-9918	933	25066	-11859	26044	529	-2137	-2431	94	185	-278	-636	-2851	-12246	-2613	-145	26834	-502	-637	-3116	16209	2188	-2384	-8707
1.35833	-435	3337	-41	1516	-1178	3267	-1369	27363	-2083	-3637	-2923	15828	-988	-363	-2459	-8465	-674	-5265	-8490	-6833	-6884	-607	-489	-821	73979	-9829	1035	30799	-11674	29605	561	-1959	-2245	142	343	-73	-440	-2688	-12131	-2388	35	25525	-482	-635	-2881	15541	2111	-2133	-8466
1.36667	-426	3361	76	1483	-978	2983	-958	25968	-1878	-3387	-2764	14981	-778	-359	-2311	-8292	-678	-5084	-8300	-6716	-6592	-604	-482	-587	81310	-9743	1124	36419	-11445	33030	586	-1775	-2068	199	508	106	-265	-2523	-12010	-2162	214	24315	-478	-631	-2665	14889	2063	-1893	-8229
1.375	-415	3399	183	1460	-780	2744	-556	24653	-1631	-3158	-2607	14162	-614	-360	-2157	-8096	-673	-4896	-8093	-6588	-6302	-609	-475	-340	89534	-9639	1207	42067	-11160	36389	612	-1561	-1899	268	677	276	-86	-2342	-11868	-1926	414	23170	-473	-611	-2457	14298	2049	-1671	-7992
1.38333	-394	3448	303	1448	-565	2547	-146	23472	-1349	-2937	-2446	13407	-473	-356	-1994	-7866	-656	-4686	-7860	-6442	-6017	-607	-458	-89	98914	-9511	1281	47335	-10805	39581	642	-1306	-1726	348	852	459	95	-2158	-11703	-1661	627	22122	-458	-579	-2247	13759	2070	-1454	-7763
1.39167	-355	3485	458	1452	-334	2411	248	22378	-1036	-2717	-2267	12707	-325	-333	-1805	-7613	-628	-4457	-7590	-6259	-5726	-583	-424	140	108749	-9343	1356	52219	-10392	42506	685	-990	-1555	439	1026	658	291	-1961	-11500	-1375	839	21171	-423	-533	-2021	13281	2130	-1229	-7533
1.4	-294	3502	644	1469	-86	2336	608	21412	-742	-2496	-2065	12071	-143	-285	-1587	-7325	-589	-4213	-7299	-6041	-5435	-523	-369	356	119241	-9136	1434	56662	-9904	45233	746	-654	-1377	546	1186	872	507	-1751	-11266	-1069	1055	20297	-365	-474	-1773	12864	2233	-975	-7311
1.40833	-221	3499	837	1487	180	2310	939	20568	-482	-2274	-1850	11509	88	-214	-1356	-7019	-540	-3954	-6985	-5808	-5136	-421	-297	560	129814	-8905	1513	60504	-9372	47616	823	-324	-1194	665	1335	1097	744	-1525	-10996	-744	1262	19514	-287	-408	-1496	12485	2375	-704	-7090
1.41667	-144	3490	1029	1498	448	2317	1242	19828	-265	-2070	-1625	10986	379	-131	-1115	-6703	-483	-3693	-6675	-5565	-4842	-299	-223	762	140050	-8655	1589	63884	-8816	49729	912	-18	-1008	792	1485	1303	997	-1288	-10705	-415	1457	18770	-202	-345	-1215	12146	2543	-439	-6871
1.425	-58	3484	1221	1512	725	2345	1506	19233	-77	-1880	-1396	10523	699	-35	-876	-6374	-416	-3418	-6370	-5317	-4539	-169	-145	982	149999	-8392	1669	66690	-8235	51532	1019	258	-808	930	1655	1498	1256	-1035	-10387	-64	1652	18096	-110	-276	-931	11826	2740	-174	-6653
1.43333	41	3475	1422	1529	991	2376	1733	18755	105	-1715	-1158	10096	1004	72	-635	-6037	-339	-3140	-6066	-5054	-4225	-35	-59	1247	158958	-8106	1753	69041	-7667	53040	1140	518	-593	1078	1838	1690	1525	-763	-10042	303	1858	17470	-7	-200	-647	11530	2954	84	-6427
1.44167	156	3458	1642	1564	1245	2409	1917	18417	317	-1579	-908	9721	1294	195	-392	-5676	-248	-2855	-5761	-4777	-3897	101	45	1559	167166	-7804	1848	70962	-7094	54314	1272	782	-350	1246	2033	1901	1797	-486	-9680	706	2080	16897	119	-105	-367	11248	3184	351	-6200
1.45	277	3420	1892	1624	1482	2447	2048	18204	576	-1471	-651	9397	1557	323	-148	-5313	-147	-2566	-5443	-4493	-3547	239	163	1881	174277	-7490	1950	72484	-6549	55346	1411	1073	-87	1434	2232	2126	2068	-209	-9297	1132	2298	16387	265	13	-85	10971	3428	626	-5964
1.45833	399	3348	2165	1699	1696	2494	2132	18094	869	-1385	-386	9111	1804	451	97	-4944	-38	-2291	-5122	-4204	-3196	378	285	2204	180297	-7163	2042	73692	-6034	56199	1552	1382	196	1647	2421	2349	2329	57	-8907	1571	2510	15911	412	147	192	10704	3687	917	-5735
1.46667	509	3235	2436	1780	1897	2545	2169	18071	1200	-1319	-128	8871	2047	572	336	-4578	76	-2026	-4791	-3929	-2840	521	405	2499	185345	-6833	2113	74587	-5557	56871	1697	1707	488	1866	2598	2581	2559	308	-8503	2028	2713	15479	550	281	470	10432	3969	1212	-5526
1.475	593	3111	2694	1850	2093	2589	2157	18104	1535	-1279	117	8651	2297	673	567	-4229	181	-1784	-4465	-3673	-2503	659	510	2746	189306	-6499	2150	75227	-5146	57383	1833	2039	759	2073	2758	2811	2751	543	-8097	2470	2904	15055	667	397	733	10172	4259	1471	-5331
1.48333	656	3001	2932	1906	2301	2622	2110	18172	1848	-1268	338	8457	2553	755	792	-3888	276	-1559	-4154	-3433	-2195	789	596	2944	192416	-6160	2150	75635	-4793	57766	1962	2358	1010	2269	2910	3022	2907	773	-7693	2912	3084	14642	758	493	977	9919	4567	1691	-5155
1.49167	706	2912	3154	1946	2502	2640	2029	18263	2137	-1284	533	8282	2789	823	1019	-3565	354	-1346	-3851	-3196	-1914	913	666	3094	194687	-5802	2116	75834	-4503	58038	2079	2668	1231	2458	3051	3204	3033	1013	-7282	3333	3254	14230	826	568	1204	9673	4889	1867	-4985
1.5	744	2851	3356	1969	2674	2636	1914	18360	2379	-1330	704	8123	3003	880	1246	-3246	411	-1143	-3568	-2959	-1676	1017	721	3200	196250	-5435	2061	75858	-4269	58224	2172	2934	1424	2647	3173	3355	3132	1243	-6890	3727	3408	13811	876	624	1402	9427	5222	2003	-4824
1.50833	781	2804	3541	1987	2817	2629	1769	18468	2589	-1396	868	7997	3190	932	1473	-2936	457	-938	-3284	-2714	-1464	1112	768	3274	197226	-5068	1997	75734	-4071	58350	2249	3150	1595	2833	3283	3490	3216	1472	-6500	4106	3532	13417	920	681	1586	9178	5584	2120	-4663
1.51667	823	2743	3716	2008	2915	2630	1598	18581	2770	-1464	1039	7902	3357	978	1709	-2626	501	-748	-3007	-2450	-1279	1204	801	3323	197667	-4692	1943	75480	-3893	58436	2316	3329	1749	3020	3367	3605	3295	1697	-6122	4461	3623	13039	964	744	1764	8932	5967	2236	-4510
1.525	868	2649	3864	2034	2973	2643	1417	18684	2932	-1529	1220	7846	3511	1023	1936	-2315	550	-570	-2739	-2185	-1112	1304	816	3362	197670	-4322	1909	75129	-3721	58502	2382	3483	1893	3203	3425	3707	3371	1908	-5757	4808	3688	12698	1012	801	1949	8679	6391	2357	-4376
1.53333	909	2530	3979	2064	3017	2661	1218	18772	3080	-1595	1419	7825	3655	1061	2152	-2019	602	-417	-2479	-1921	-967	1417	824	3398	197299	-3950	1891	74666	-3559	58557	2446	3622	2026	3366	3469	3791	3444	2106	-5400	5127	3730	12381	1066	837	2132	8441	6841	2462	-4259
1.54167	944	2399	4070	2090	3071	2682	1018	18844	3219	-1670	1619	7830	3795	1094	2353	-1728	659	-290	-2236	-1666	-851	1556	836	3437	196571	-3580	1884	74120	-3400	58606	2506	3742	2156	3510	3517	3854	3507	2278	-5057	5423	3753	12088	1135	857	2292	8230	7329	2544	-4153
1.55	959	2259	4133	2091	3126	2698	805	18887	3344	-1769	1789	7838	3904	1109	2523	-1473	705	-193	-2014	-1441	-775	1719	845	3475	195568	-3224	1870	73474	-3260	58629	2547	3830	2265	3617	3558	3875	3539	2411	-4725	5671	3752	11806	1209	850	2414	8037	7848	2591	-4051
1.55833	939	2118	4160	2056	3163	2701	567	18892	3427	-1902	1914	7833	3969	1093	2655	-1265	725	-130	-1835	-1256	-751	1887	838	3500	194275	-2892	1821	72719	-3150	58610	2547	3874	2339	3676	3570	3831	3521	2496	-4431	5837	3712	11508	1270	809	2479	7862	8375	2591	-3953
1.56667	887	1973	4148	1989	3173	2691	305	18858	3465	-2076	1989	7813	3992	1051	2753	-1110	716	-93	-1698	-1118	-777	2064	816	3498	192733	-2615	1727	71896	-3068	58545	2503	3875	2373	3688	3542	3722	3441	2536	-4168	5927	3626	11190	1319	746	2485	7693	8933	2547	-3860
1.575	807	1842	4102	1897	3136	2670	16	18787	3460	-2284	2024	7783	3983	997	2827	-1014	678	-91	-1602	-1014	-849	2256	769	3462	191003	-2380	1595	70981	-3007	58436	2421	3844	2357	3656	3464	3567	3303	2547	-3940	5947	3490	10840	1346	669	2447	7518	9494	2471	-3774
1.58333	702	1738	4015	1785	3037	2638	-296	18669	3410	-2535	2022	7741	3945	931	2859	-969	611	-134	-1557	-950	-969	2466	679	3372	189036	-2201	1428	70012	-2962	58291	2306	3792	2290	3581	3319	3371	3132	2537	-3766	5901	3310	10460	1342	579	2372	7314	10073	2362	-3705
1.59167	584	1660	3887	1662	2881	2604	-631	18504	3324	-2814	1998	7699	3891	854	2844	-966	539	-216	-1553	-919	-1133	2717	552	3207	186951	-2063	1240	68970	-2939	58131	2170	3732	2191	3474	3129	3149	2944	2522	-3632	5794	3100	10055	1316	486	2275	7084	10663	2219	-3650
1.6	450	1604	3715	1522	2656	2568	-983	18285	3193	-3119	1948	7646	3818	760	2782	-999	469	-347	-1591	-924	-1349	2989	396	2955	184674	-1967	1048	67859	-2943	57949	2019	3640	2065	3332	2904	2901	2735	2485	-3554	5612	2860	9622	1268	378	2155	6815	11246	2032	-3605
1.60833	307	1562	3503	1365	2377	2541	-1338	18009	3019	-3448	1870	7576	3698	642	2678	-1063	398	-523	-1664	-971	-1622	3304	227	2638	182274	-1910	861	66695	-2975	57734	1861	3501	1920	3164	2651	2626	2499	2424	-3522	5363	2601	9186	1211	248	2019	6510	11846	1805	-3564
1.61667	157	1508	3254	1193	2075	2538	-1697	17683	2802	-3787	1767	7490	3511	493	2542	-1153	322	-741	-1773	-1055	-1940	3653	51	2260	179760	-1880	670	65447	-3036	57476	1686	3309	1761	2975	2374	2329	2229	2331	-3532	5052	2326	8739	1153	94	1867	6186	12434	1542	-3526
1.625	-12	1423	2982	1005	1751	2560	-2059	17315	2528	-4145	1631	7371	3259	312	2379	-1277	232	-1010	-1927	-1186	-2310	4033	-133	1848	177082	-1887	461	64163	-3122	57170	1481	3047	1582	2762	2064	1997	1914	2194	-3586	4670	2038	8283	1100	-94	1695	5839	13037	1237	-3493
1.63333	-191	1307	2704	817	1432	2617	-2418	16918	2223	-4502	1477	7230	2965	129	2214	-1432	128	-1299	-2110	-1348	-2716	4472	-306	1442	174358	-1909	243	62813	-3216	56824	1262	2727	1398	2543	1744	1649	1558	2030	-3663	4246	1760	7818	1064	-301	1515	5493	13644	910	-3465
1.64167	-383	1158	2420	623	1107	2714	-2776	16501	1903	-4868	1308	7063	2632	-55	2045	-1628	3	-1608	-2328	-1535	-3165	4931	-471	1044	171471	-1958	12	61434	-3315	56430	1025	2357	1200	2309	1410	1271	1178	1848	-3773	3764	1481	7338	1031	-518	1317	5141	14255	551	-3450
1.65	-587	986	2124	417	773	2836	-3140	16051	1567	-5244	1129	6871	2284	-237	1873	-1863	-141	-1933	-2583	-1742	-3668	5431	-630	673	168527	-2041	-236	60016	-3430	55988	773	1928	989	2054	1061	867	776	1655	-3915	3236	1195	6841	999	-729	1097	4775	14868	178	-3452
1.65833	-813	812	1802	188	415	2979	-3522	15563	1207	-5631	933	6641	1911	-432	1686	-2153	-314	-2280	-2882	-1979	-4214	5916	-802	312	165451	-2171	-500	58530	-3577	55470	517	1454	751	1758	692	439	348	1440	-4101	2660	878	6304	942	-944	857	4378	15427	-211	-3477
1.66667	-1058	641	1442	-71	12	3133	-3925	15029	808	-6042	714	6358	1506	-651	1472	-2492	-517	-2660	-3236	-2259	-4822	6371	-995	-57	162242	-2361	-782	57012	-3763	54883	258	942	489	1418	289	-23	-99	1198	-4340	2025	524	5743	853	-1175	595	3930	15948	-623	-3531
1.675	-1322	484	1036	-361	-427	3293	-4356	14444	379	-6468	471	6014	1055	-907	1230	-2868	-752	-3075	-3640	-2591	-5477	6782	-1223	-455	158983	-2614	-1090	55403	-3989	54207	-6	398	216	1031	-131	-499	-571	925	-4634	1361	124	5146	722	-1428	317	3428	16394	-1052	-3609
1.68333	-1615	337	585	-686	-888	3460	-4812	13826	-76	-6924	190	5602	553	-1209	951	-3291	-1027	-3544	-4099	-2981	-6192	7091	-1504	-902	155546	-2933	-1436	53759	-4259	53449	-291	-158	-73	595	-578	-997	-1068	617	-4994	647	-318	4513	536	-1718	19	2844	16770	-1517	-3701
1.69167	-1908	202	114	-1018	-1325	3634	-5271	13196	-531	-7375	-103	5142	52	-1520	666	-3726	-1321	-4029	-4585	-3403	-6944	7338	-1811	-1381	152093	-3290	-1791	52074	-4536	52648	-568	-698	-348	156	-1022	-1477	-1565	304	-5394	-66	-752	3867	327	-2021	-273	2223	17091	-1981	-3802
1.7	-2202	86	-363	-1349	-1732	3842	-5712	12578	-974	-7805	-404	4650	-444	-1831	388	-4175	-1630	-4510	-5075	-3870	-7709	7487	-2140	-1893	148502	-3673	-2136	50374	-4807	51805	-820	-1203	-602	-279	-1461	-1917	-2044	-3	-5811	-772	-1174	3206	106	-2329	-561	1579	17341	-2442	-3897
1.70833	-2501	-13	-831	-1674	-2110	4098	-6118	11978	-1406	-8203	-705	4149	-911	-2137	134	-4629	-1942	-4980	-5564	-4361	-8499	7543	-2489	-2395	144856	-4069	-2454	48699	-5059	50966	-1033	-1666	-843	-685	-1894	-2315	-2481	-291	-6236	-1467	-1582	2542	-115	-2627	-845	921	17537	-2879	-3982
1.71667	-2801	-90	-1283	-1985	-2460	4352	-6476	11399	-1812	-8544	-999	3642	-1339	-2433	-87	-5089	-2239	-5416	-6037	-4851	-9275	7508	-2838	-2872	141173	-4470	-2738	47012	-5282	50123	-1196	-2094	-1078	-1047	-2309	-2666	-2878	-556	-6653	-2127	-1979	1864	-344	-2908	-1122	284	17655	-3262	-4058
1.725	-3109	-165	-1702	-2288	-2799	4549	-6775	10836	-2199	-8828	-1288	3123	-1743	-2735	-305	-5557	-2531	-5829	-6507	-5340	-10050	7351	-3181	-3327	137373	-4872	-3004	45360	-5486	49321	-1305	-2519	-1316	-1372	-2723	-2988	-3256	-812	-7068	-2778	-2367	1189	-601	-3185	-1407	-350	17693	-3602	-4134
1.73333	-3420	-243	-2083	-2585	-3123	4683	-7009	10279	-2565	-9041	-1567	2580	-2126	-3052	-531	-6016	-2817	-6206	-6976	-5824	-10818	7082	-3510	-3752	133622	-5274	-3259	43682	-5673	48586	-1352	-2950	-1551	-1655	-3118	-3289	-3627	-1061	-7477	-3406	-2738	510	-884	-3463	-1694	-964	17649	-3903	-4210
1.74167	-3744	-326	-2442	-2901	-3442	4768	-7201	9743	-2922	-9181	-1842	2005	-2512	-3403	-782	-6484	-3114	-6555	-7460	-6307	-11585	6697	-3846	-4169	129755	-5691	-3539	42008	-5860	47922	-1378	-3390	-1793	-1916	-3499	-3592	-4000	-1315	-7887	-4041	-3104	-179	-1210	-3764	-1988	-1580	17508	-4188	-4273
1.75	-4058	-409	-2768	-3232	-3731	4810	-7333	9248	-3263	-9232	-2089	1412	-2885	-3756	-1044	-6941	-3420	-6858	-7957	-6776	-12357	6208	-4181	-4553	125917	-6110	-3844	40351	-6041	47401	-1398	-3824	-2020	-2148	-3853	-3876	-4355	-1556	-8290	-4651	-3434	-857	-1561	-4080	-2271	-2227	17292	-4461	-4319
1.75833	-4364	-469	-3070	-3576	-3964	4814	-7421	8807	-3589	-9188	-2309	799	-3247	-4097	-1310	-7393	-3746	-7101	-8448	-7245	-13110	5651	-4520	-4904	122030	-6530	-4170	38693	-6213	47038	-1426	-4230	-2219	-2354	-4176	-4119	-4685	-1784	-8684	-5210	-3724	-1536	-1921	-4410	-2527	-2879	17000	-4733	-4349
1.76667	-4681	-500	-3362	-3923	-4149	4784	-7485	8438	-3904	-9037	-2522	182	-3588	-4431	-1564	-7835	-4096	-7255	-8933	-7711	-13863	5034	-4869	-5216	118088	-6940	-4514	37088	-6376	46879	-1443	-4580	-2395	-2549	-4467	-4318	-4978	-2000	-9075	-5722	-3977	-2205	-2285	-4747	-2746	-3510	16637	-5005	-4363
1.775	-5002	-505	-3635	-4258	-4313	4728	-7511	8153	-4179	-8796	-2716	-435	-3884	-4749	-1780	-8242	-4455	-7283	-9388	-8153	-14581	4383	-5204	-5465	114202	-7324	-4851	35498	-6514	46993	-1444	-4867	-2536	-2726	-4705	-4486	-5214	-2189	-9450	-6165	-4175	-2865	-2642	-5076	-2923	-4097	16233	-5252	-4366
1.78333	-5335	-489	-3900	-4600	-4487	4662	-7535	7926	-4407	-8463	-2906	-1056	-4147	-5070	-1977	-8626	-4834	-7212	-9813	-8574	-15267	3704	-5531	-5673	110223	-7688	-5184	33970	-6630	47378	-1454	-5123	-2655	-2895	-4891	-4642	-5410	-2372	-9824	-6555	-4341	-3518	-3011	-5410	-3075	-4660	15778	-5480	-4370
1.79167	-5657	-463	-4140	-4940	-4656	4591	-7542	7771	-4571	-8062	-3075	-1681	-4367	-5390	-2144	-8966	-5206	-7061	-10195	-8967	-15907	2998	-5838	-5838	106340	-8016	-5500	32489	-6716	48100	-1454	-5342	-2757	-3039	-5027	-4781	-5549	-2531	-10186	-6880	-4471	-4149	-3381	-5741	-3193	-5187	15291	-5669	-4378
1.8	-5977	-424	-4354	-5286	-4818	4478	-7562	7663	-4700	-7633	-3229	-2313	-4550	-5723	-2297	-9268	-5575	-6836	-10537	-9341	-16486	2280	-6136	-5965	102420	-8317	-5818	31054	-6769	49169	-1468	-5537	-2852	-3156	-5141	-4912	-5651	-2668	-10532	-7148	-4576	-4770	-3759	-6080	-3298	-5699	14764	-5817	-4381
1.80833	-6286	-378	-4517	-5627	-4955	4326	-7602	7612	-4786	-7171	-3359	-2933	-4686	-6061	-2435	-9535	-5932	-6488	-10829	-9675	-17000	1548	-6422	-6050	98551	-8583	-6139	29696	-6776	50513	-1479	-5693	-2939	-3234	-5226	-5015	-5711	-2759	-10852	-7359	-4667	-5360	-4140	-6421	-3379	-6197	14200	-5926	-4370
1.81667	-6574	-330	-4610	-5950	-5042	4162	-7656	7620	-4838	-6737	-3445	-3538	-4748	-6393	-2544	-9765	-6268	-6039	-11063	-9955	-17433	823	-6698	-6070	94768	-8800	-6452	28388	-6706	52203	-1502	-5797	-3011	-3244	-5272	-5070	-5720	-2797	-11136	-7505	-4728	-5919	-4509	-6755	-3434	-6649	13625	-5988	-4339
1.825	-6855	-270	-4658	-6258	-5072	3992	-7752	7656	-4865	-6332	-3503	-4117	-4750	-6723	-2626	-9969	-6593	-5571	-11240	-10191	-17790	108	-6979	-6043	90979	-8972	-6764	27179	-6547	54066	-1555	-5855	-3064	-3198	-5271	-5064	-5703	-2799	-11389	-7592	-4760	-6433	-4875	-7079	-3467	-7060	13024	-6007	-4282
1.83333	-7125	-203	-4644	-6539	-5052	3825	-7879	7733	-4856	-5997	-3514	-4667	-4685	-7035	-2654	-10137	-6906	-5137	-11354	-10372	-18065	-597	-7251	-5963	87340	-9079	-7057	26046	-6271	56083	-1618	-5847	-3083	-3088	-5214	-5014	-5638	-2751	-11602	-7624	-4736	-6892	-5228	-7377	-3464	-7410	12429	-5979	-4194
1.84167	-7390	-113	-4598	-6804	-4987	3657	-8045	7805	-4822	-5765	-3487	-5190	-4562	-7338	-2642	-10273	-7220	-4719	-11418	-10511	-18264	-1278	-7520	-5838	83693	-9140	-7326	24994	-5841	58180	-1720	-5790	-3053	-2917	-5099	-4935	-5538	-2692	-11788	-7606	-4662	-7308	-5574	-7658	-3440	-7702	11835	-5899	-4079
1.85	-7637	-13	-4514	-7052	-4874	3492	-8240	7873	-4741	-5591	-3409	-5674	-4413	-7616	-2583	-10368	-7524	-4300	-11421	-10605	-18386	-1946	-7779	-5683	80174	-9151	-7559	24018	-5261	60194	-1869	-5662	-2969	-2709	-4920	-4818	-5375	-2613	-11938	-7533	-4540	-7672	-5910	-7912	-3373	-7932	11259	-5776	-3931
1.85833	-7870	91	-4393	-7285	-4717	3328	-8455	7929	-4622	-5492	-3279	-6126	-4232	-7868	-2477	-10412	-7818	-3934	-11381	-10653	-18448	-2591	-8025	-5490	76724	-9122	-7770	23090	-4485	62158	-2053	-5482	-2864	-2453	-4697	-4657	-5158	-2521	-12057	-7398	-4360	-8000	-6230	-8144	-3277	-8102	10728	-5610	-3762
1.86667	-8100	196	-4238	-7510	-4514	3161	-8683	7954	-4454	-5491	-3125	-6541	-4026	-8102	-2350	-10417	-8101	-3617	-11295	-10669	-18451	-3227	-8265	-5291	73321	-9086	-7974	22215	-3518	63901	-2260	-5258	-2774	-2180	-4421	-4437	-4917	-2414	-12141	-7200	-4153	-8303	-6543	-8361	-3140	-8219	10233	-5414	-3576
1.875	-8331	288	-4030	-7725	-4304	2994	-8916	7971	-4246	-5578	-2930	-6922	-3765	-8324	-2185	-10386	-8362	-3380	-11171	-10640	-18401	-3852	-8500	-5083	70045	-9039	-8177	21361	-2359	65430	-2484	-4993	-2706	-1886	-4122	-4186	-4638	-2286	-12189	-6970	-3908	-8587	-6839	-8566	-2980	-8281	9795	-5217	-3374
1.88333	-8570	386	-3802	-7947	-4094	2817	-9152	7957	-4012	-5747	-2696	-7274	-3465	-8551	-2005	-10328	-8612	-3234	-11023	-10586	-18301	-4454	-8746	-4875	66756	-9006	-8399	20554	-973	66695	-2741	-4739	-2630	-1577	-3801	-3903	-4359	-2167	-12207	-6706	-3650	-8857	-7124	-8774	-2821	-8287	9403	-5017	-3167
1.89167	-8806	486	-3539	-8177	-3893	2631	-9382	7892	-3742	-5971	-2382	-7595	-3151	-8783	-1786	-10255	-8846	-3141	-10838	-10494	-18140	-5042	-8988	-4668	63596	-8977	-8636	19800	542	67641	-3022	-4478	-2533	-1257	-3470	-3621	-4059	-2038	-12182	-6430	-3390	-9097	-7402	-8985	-2655	-8246	9054	-4814	-2946
1.9	-9042	605	-3262	-8420	-3704	2426	-9603	7767	-3469	-6243	-1976	-7893	-2816	-9030	-1529	-10164	-9071	-3121	-10645	-10372	-17927	-5604	-9219	-4446	60453	-8952	-8884	19088	2235	68309	-3321	-4221	-2434	-910	-3158	-3374	-3768	-1921	-12139	-6146	-3123	-9311	-7691	-9210	-2512	-8174	8733	-4590	-2723
1.90833	-9270	744	-2976	-8664	-3505	2218	-9798	7608	-3165	-6540	-1451	-8155	-2489	-9279	-1225	-10055	-9291	-3172	-10419	-10229	-17628	-6141	-9423	-4199	57395	-8911	-9129	18434	4004	68695	-3624	-3929	-2318	-567	-2841	-3147	-3491	-1793	-12058	-5842	-2868	-9486	-7990	-9440	-2367	-8059	8442	-4343	-2492
1.91667	-9475	892	-2654	-8891	-3282	2027	-9944	7449	-2841	-6816	-755	-8364	-2141	-9510	-835	-9899	-9500	-3259	-10159	-10034	-17260	-6640	-9585	-3883	54460	-8825	-9350	17831	5816	68854	-3902	-3591	-2174	-206	-2531	-2930	-3204	-1619	-11941	-5513	-2588	-9603	-8278	-9659	-2216	-7903	8205	-4065	-2254
1.925	-9663	1047	-2331	-9102	-3013	1852	-10039	7312	-2497	-7060	55	-8524	-1775	-9723	-396	-9705	-9703	-3359	-9859	-9815	-16815	-7112	-9705	-3527	51573	-8713	-9547	17284	7669	68829	-4148	-3233	-2019	164	-2209	-2702	-2930	-1430	-11793	-5139	-2296	-9675	-8557	-9865	-2057	-7691	8021	-3752	-2016
1.93333	-9823	1191	-1980	-9285	-2716	1706	-10064	7215	-2128	-7253	1020	-8619	-1367	-9898	122	-9490	-9888	-3439	-9511	-9553	-16294	-7554	-9784	-3147	48847	-8557	-9711	16786	9442	68658	-4347	-2829	-1853	549	-1877	-2455	-2633	-1236	-11601	-4739	-1969	-9692	-8800	-10041	-1876	-7426	7904	-3431	-1742
1.94167	-9959	1341	-1615	-9433	-2393	1585	-10037	7136	-1771	-7389	2053	-8664	-909	-10037	673	-9249	-10054	-3482	-9145	-9256	-15712	-7943	-9831	-2744	46159	-8369	-9854	16350	11183	68373	-4500	-2426	-1659	966	-1531	-2179	-2316	-1040	-11382	-4304	-1610	-9665	-8991	-10186	-1691	-7100	7856	-3095	-1432
1.95	-10080	1480	-1234	-9545	-2060	1478	-9971	7052	-1424	-7475	3078	-8671	-455	-10157	1217	-9005	-10208	-3495	-8754	-8933	-15060	-8293	-9856	-2359	43593	-8162	-9988	15983	12767	67982	-4618	-2022	-1465	1382	-1146	-1882	-1961	-844	-11131	-3858	-1258	-9605	-9139	-10301	-1498	-6720	7861	-2773	-1115
1.95833	-10192	1601	-849	-9635	-1742	1376	-9877	6941	-1117	-7508	4074	-8652	0	-10271	1740	-8752	-10353	-3489	-8369	-8581	-14383	-8606	-9864	-1982	41096	-7941	-10108	15668	14175	67480	-4720	-1647	-1277	1811	-750	-1583	-1588	-659	-10870	-3417	-909	-9520	-9268	-10396	-1314	-6307	7900	-2468	-811
1.96667	-10300	1709	-517	-9728	-1436	1267	-9773	6779	-845	-7493	4930	-8620	406	-10388	2174	-8505	-10497	-3469	-7982	-8238	-13659	-8893	-9860	-1638	38648	-7737	-10216	15393	15390	66892	-4822	-1320	-1106	2217	-384	-1278	-1254	-482	-10597	-2979	-598	-9439	-9399	-10491	-1132	-5841	7967	-2166	-499
1.975	-10403	1796	-235	-9831	-1170	1143	-9652	6561	-601	-7445	5657	-8571	753	-10498	2524	-8265	-10635	-3436	-7602	-7891	-12925	-9170	-9849	-1317	36307	-7542	-10314	15145	16354	66208	-4929	-1032	-957	2592	-60	-995	-953	-309	-10320	-2562	-319	-9360	-9540	-10595	-960	-5312	8055	-1888	-175
1.98333	-10514	1872	-26	-9961	-944	995	-9531	6290	-384	-7367	6197	-8525	1037	-10609	2774	-8033	-10777	-3386	-7244	-7567	-12193	-9460	-9838	-1033	33972	-7377	-10416	14924	17104	65449	-5051	-804	-825	2933	212	-730	-722	-171	-10060	-2150	-86	-9296	-9701	-10721	-812	-4670	8169	-1674	141
1.99167	-10617	1941	135	-10104	-750	842	-9382	5979	-162	-7257	6552	-8461	1266	-10718	2950	-7815	-10914	-3308	-6876	-7249	-11441	-9755	-9821	-797	31749	-7218	-10508	14754	17630	64651	-5169	-598	-697	3242	441	-483	-534	-46	-9790	-1744	108	-9224	-9865	-10859	-664	-3862	8315	-1509	457
2	-10720	2031	266	-10255	-594	688	-9219	5632	44	-7126	6734	-8384	1458	-10830	3065	-7601	-11050	-3211	-6532	-6935	-10711	-10039	-9816	-598	29560	-7057	-10606	14649	17960	63804	-5274	-421	-559	3538	632	-264	-375	60	-9538	-1335	277	-9138	-10024	-11008	-538	-2813	8477	-1356	759
2.00833	-10828	2146	391	-10398	-456	540	-9040	5246	248	-6966	6739	-8294	1608	-10945	3120	-7394	-11181	-3087	-6191	-6633	-9964	-10300	-9817	-441	27451	-6880	-10706	14641	18128	62949	-5354	-255	-411	3793	810	-62	-219	162	-9286	-915	420	-9030	-10169	-11153	-418	-1447	8670	-1190	1053
2.01667	-10940	2267	528	-10524	-324	403	-8840	4829	434	-6790	6593	-8177	1729	-11063	3133	-7181	-11303	-2955	-5855	-6319	-9234	-10527	-9834	-308	25447	-6671	-10798	14746	18154	62063	-5415	-93	-252	4009	960	99	-53	269	-9036	-499	555	-8883	-10300	-11285	-306	252	8886	-1027	1346
2.025	-11052	2395	646	-10632	-187	279	-8641	4392	590	-6590	6351	-8042	1812	-11179	3099	-6963	-11413	-2813	-5514	-6016	-8502	-10714	-9870	-202	23500	-6461	-10879	14956	18063	61171	-5467	49	-82	4173	1086	222	98	379	-8786	-69	662	-8726	-10422	-11405	-201	2416	9141	-896	1647
2.03333	-11156	2510	748	-10717	-70	175	-8429	3930	719	-6377	6042	-7872	1846	-11272	3025	-6749	-11490	-2659	-5158	-5706	-7770	-10863	-9908	-121	21703	-6245	-10942	15295	17881	60265	-5510	186	76	4271	1183	317	237	501	-8521	351	735	-8560	-10532	-11510	-95	4997	9431	-798	1967
2.04167	-11255	2609	819	-10792	2	88	-8216	3453	802	-6159	5692	-7692	1832	-11338	2920	-6535	-11535	-2488	-4810	-5404	-7056	-10989	-9940	-66	19982	-6042	-10997	15743	17608	59335	-5554	304	219	4309	1240	391	341	613	-8254	768	772	-8399	-10631	-11604	0	8109	9761	-728	2288
2.05	-11338	2689	865	-10861	25	18	-7988	2954	847	-5934	5324	-7505	1784	-11389	2804	-6324	-11566	-2295	-4452	-5117	-6331	-11098	-9960	-38	18417	-5854	-11042	16324	17263	58407	-5593	415	336	4307	1266	455	409	722	-7965	1168	777	-8246	-10718	-11677	96	11750	10135	-690	2619
2.05833	-11413	2752	883	-10931	-20	-44	-7745	2436	836	-5723	4936	-7317	1702	-11437	2680	-6108	-11604	-2109	-4122	-4839	-5651	-11208	-9975	-37	17000	-5676	-11093	17038	16834	57440	-5624	484	418	4278	1256	509	435	815	-7685	1526	754	-8095	-10806	-11739	184	15823	10524	-698	2937
2.06667	-11479	2803	878	-10999	-120	-97	-7485	1917	769	-5513	4563	-7143	1591	-11484	2569	-5889	-11651	-1917	-3814	-4580	-4988	-11328	-9983	-61	15735	-5510	-11149	17873	16345	56478	-5634	485	482	4229	1219	559	419	896	-7406	1857	720	-7943	-10894	-11794	278	20475	10951	-746	3233
2.075	-11533	2841	861	-11056	-240	-138	-7185	1396	668	-5306	4208	-6965	1452	-11529	2482	-5670	-11706	-1719	-3526	-4319	-4352	-11446	-9991	-103	14687	-5334	-11201	18878	15828	55499	-5620	430	550	4169	1152	574	372	981	-7127	2140	692	-7764	-10974	-11837	382	25363	11397	-830	3510
2.08333	-11571	2865	828	-11100	-363	-162	-6871	909	553	-5090	3890	-6787	1292	-11565	2426	-5442	-11759	-1502	-3265	-4059	-3736	-11549	-10007	-153	13831	-5153	-11241	19989	15283	54522	-5586	339	638	4092	1049	534	298	1076	-6858	2391	665	-7562	-11042	-11865	500	30583	11880	-947	3769
2.09167	-11596	2890	769	-11130	-484	-162	-6537	439	415	-4864	3609	-6601	1118	-11582	2398	-5221	-11789	-1272	-3020	-3797	-3125	-11634	-10027	-211	13234	-4967	-11264	21229	14750	53555	-5538	221	747	3975	914	451	194	1192	-6589	2607	619	-7336	-11094	-11878	632	35879	12398	-1079	4024
2.1	-11607	2943	679	-11145	-612	-128	-6196	2	255	-4629	3363	-6404	928	-11572	2395	-4999	-11780	-1037	-2793	-3527	-2539	-11689	-10043	-275	12914	-4772	-11259	22553	14220	52572	-5489	97	883	3808	749	337	72	1312	-6334	2796	547	-7075	-11122	-11870	760	41027	12955	-1222	4270
2.10833	-11604	3035	538	-11151	-753	-74	-5863	-415	75	-4386	3152	-6204	738	-11547	2402	-4784	-11742	-799	-2579	-3264	-1958	-11717	-10055	-345	12879	-4576	-11226	23893	13703	51615	-5452	-32	1028	3608	551	193	-64	1425	-6087	2958	438	-6778	-11133	-11838	880	46066	13568	-1378	4514
2.11667	-11598	3174	335	-11157	-914	-19	-5544	-830	-142	-4170	2953	-6005	538	-11524	2403	-4583	-11696	-583	-2394	-3011	-1433	-11729	-10067	-438	13171	-4380	-11195	25251	13185	50629	-5437	-188	1156	3364	335	17	-228	1519	-5863	3079	268	-6435	-11139	-11794	979	50626	14215	-1560	4752
2.125	-11594	3375	107	-11154	-1104	33	-5259	-1226	-401	-3982	2773	-5818	317	-11507	2397	-4394	-11649	-382	-2237	-2790	-962	-11729	-10075	-570	13775	-4183	-11182	26513	12652	49638	-5446	-393	1266	3086	101	-201	-414	1598	-5661	3165	46	-6051	-11146	-11753	1060	54821	14933	-1776	4970
2.13333	-11594	3602	-136	-11139	-1316	75	-4994	-1614	-688	-3825	2609	-5633	55	-11495	2386	-4224	-11617	-190	-2106	-2601	-547	-11718	-10085	-764	14647	-3971	-11188	27694	12126	48620	-5477	-657	1357	2783	-145	-462	-633	1672	-5473	3208	-223	-5600	-11156	-11722	1131	58481	15695	-2022	5177
2.14167	-11598	3836	-383	-11121	-1555	110	-4758	-1975	-987	-3692	2462	-5459	-255	-11484	2374	-4064	-11604	10	-2005	-2440	-196	-11701	-10108	-1024	15815	-3758	-11206	28739	11590	47563	-5530	-950	1440	2438	-407	-782	-878	1745	-5304	3211	-531	-5088	-11178	-11707	1198	61595	16509	-2307	5371
2.15	-11609	4052	-637	-11108	-1827	138	-4546	-2316	-1307	-3574	2332	-5296	-589	-11474	2366	-3922	-11618	220	-1931	-2307	110	-11681	-10150	-1338	17169	-3557	-11231	29620	11089	46488	-5605	-1272	1514	2062	-694	-1144	-1162	1827	-5149	3186	-853	-4516	-11215	-11711	1269	64229	17378	-2615	5565
2.15833	-11630	4210	-914	-11109	-2140	163	-4355	-2642	-1639	-3473	2214	-5146	-959	-11463	2362	-3793	-11664	424	-1890	-2191	369	-11674	-10220	-1712	18701	-3367	-11260	30358	10637	45349	-5701	-1609	1585	1685	-1006	-1507	-1488	1905	-5022	3146	-1195	-3866	-11261	-11737	1334	66308	18263	-2944	5753
2.16667	-11661	4300	-1227	-11134	-2502	190	-4190	-2947	-1991	-3375	2116	-5022	-1372	-11459	2365	-3675	-11730	630	-1880	-2089	603	-11692	-10319	-2106	20368	-3195	-11286	30915	10279	44206	-5817	-1956	1653	1324	-1357	-1868	-1849	1969	-4922	3101	-1539	-3159	-11311	-11777	1399	67955	19198	-3293	5932
2.175	-11698	4287	-1592	-11178	-2881	222	-4035	-3237	-2359	-3285	2042	-4915	-1804	-11475	2381	-3561	-11790	824	-1887	-1983	813	-11728	-10429	-2503	22048	-3024	-11310	31321	10103	43035	-5940	-2318	1716	962	-1716	-2211	-2251	2026	-4837	3056	-1891	-2353	-11353	-11825	1456	69171	20119	-3650	6108
2.18333	-11734	4144	-1980	-11231	-3279	264	-3896	-3498	-2746	-3197	1986	-4822	-2233	-11512	2398	-3442	-11836	1006	-1905	-1880	999	-11775	-10542	-2906	23762	-2847	-11342	31583	10183	41850	-6067	-2699	1777	590	-2083	-2551	-2667	2082	-4756	3010	-2269	-1495	-11382	-11872	1492	70018	21038	-4027	6276
2.19167	-11754	3859	-2382	-11277	-3667	319	-3757	-3728	-3148	-3100	1955	-4722	-2668	-11553	2419	-3316	-11855	1189	-1915	-1773	1170	-11820	-10643	-3315	25341	-2638	-11371	31723	10731	40662	-6184	-3110	1834	220	-2451	-2897	-3093	2159	-4660	2971	-2652	-581	-11390	-11903	1516	70559	21930	-4391	6445
2.2	-11749	3414	-2772	-11303	-4025	395	-3617	-3923	-3519	-2983	1948	-4600	-3132	-11589	2448	-3171	-11843	1380	-1900	-1654	1316	-11845	-10722	-3743	26770	-2394	-11378	31771	11960	39440	-6270	-3517	1892	-162	-2819	-3274	-3501	2269	-4547	2941	-3012	381	-11378	-11910	1538	70815	22756	-4741	6614
2.20833	-11734	2803	-3135	-11305	-4367	477	-3489	-4100	-3869	-2850	1952	-4449	-3583	-11608	2473	-3027	-11815	1578	-1861	-1531	1432	-11850	-10787	-4159	27987	-2135	-11364	31734	14114	38222	-6331	-3926	1949	-546	-3209	-3695	-3883	2416	-4422	2916	-3341	1310	-11361	-11898	1554	70825	23524	-5080	6793
2.21667	-11717	2089	-3490	-11292	-4696	551	-3376	-4273	-4196	-2723	1959	-4268	-4016	-11601	2489	-2897	-11789	1757	-1811	-1404	1514	-11839	-10843	-4575	28916	-1863	-11340	31613	17634	36943	-6377	-4335	2009	-951	-3599	-4122	-4257	2588	-4301	2900	-3669	2220	-11344	-11874	1570	70621	24175	-5414	6979
2.225	-11708	1265	-3847	-11279	-5036	610	-3285	-4447	-4517	-2607	1967	-4076	-4430	-11575	2501	-2785	-11773	1908	-1763	-1282	1562	-11812	-10899	-4982	29603	-1603	-11319	31405	22705	35643	-6418	-4732	2068	-1379	-4004	-4560	-4627	2764	-4198	2890	-3992	3066	-11330	-11851	1591	70204	24723	-5764	7164
2.23333	-11720	411	-4241	-11280	-5398	640	-3218	-4642	-4849	-2512	1971	-3878	-4832	-11550	2511	-2699	-11773	2020	-1725	-1167	1577	-11779	-10966	-5383	30089	-1361	-11313	31087	29534	34293	-6473	-5140	2113	-1832	-4417	-4977	-5025	2932	-4120	2890	-4320	3859	-11333	-11840	1612	69609	25154	-6137	7352
2.24167	-11754	-449	-4660	-11298	-5804	640	-3177	-4850	-5195	-2440	1970	-3689	-5244	-11534	2519	-2635	-11793	2085	-1695	-1066	1567	-11754	-11048	-5795	30457	-1137	-11335	30676	38668	32884	-6558	-5558	2139	-2323	-4839	-5361	-5439	3060	-4068	2908	-4677	4586	-11364	-11846	1630	68824	25473	-6556	7530
2.25	-11796	-1301	-5090	-11324	-6240	625	-3144	-5067	-5565	-2375	1974	-3502	-5642	-11532	2544	-2585	-11821	2117	-1653	-972	1547	-11731	-11141	-6205	30930	-912	-11376	30191	49517	31463	-6671	-6000	2152	-2809	-5272	-5723	-5868	3151	-4026	2950	-5075	5233	-11418	-11861	1656	67877	25708	-6976	7704
2.25833	-11838	-2100	-5520	-11348	-6680	610	-3109	-5279	-5939	-2302	1989	-3300	-6036	-11540	2587	-2535	-11849	2122	-1572	-879	1528	-11712	-11236	-6627	31759	-665	-11422	29640	62254	29984	-6793	-6448	2163	-3289	-5704	-6085	-6304	3220	-3988	3027	-5532	5823	-11478	-11878	1695	66817	25871	-7368	7872
2.26667	-11878	-2878	-5922	-11367	-7130	596	-3071	-5479	-6330	-2212	2002	-3078	-6422	-11552	2627	-2487	-11878	2100	-1425	-802	1510	-11705	-11333	-7046	33280	-394	-11468	29058	76306	28516	-6925	-6900	2179	-3741	-6157	-6474	-6740	3280	-3950	3134	-6005	6304	-11538	-11896	1750	65615	25977	-7743	8040
2.275	-11916	-3607	-6309	-11382	-7553	582	-3028	-5673	-6736	-2123	2008	-2820	-6811	-11560	2655	-2448	-11908	2051	-1204	-744	1491	-11712	-11424	-7472	36104	-83	-11508	28424	90265	27010	-7058	-7358	2213	-4158	-6608	-6874	-7190	3335	-3912	3246	-6487	6680	-11593	-11917	1807	64340	26021	-8113	8212
2.28333	-11954	-4311	-6687	-11401	-7954	565	-2978	-5858	-7161	-2037	1999	-2544	-7214	-11560	2657	-2415	-11945	1973	-886	-702	1466	-11733	-11500	-7910	40779	240	-11536	27765	105303	25494	-7191	-7792	2272	-4545	-7061	-7296	-7625	3382	-3875	3357	-6956	6938	-11640	-11945	1852	62953	26003	-8505	8388
2.29167	-11987	-4994	-7075	-11424	-8333	540	-2913	-6040	-7601	-1961	1976	-2237	-7628	-11557	2631	-2384	-11996	1883	-452	-666	1437	-11763	-11565	-8352	47972	574	-11549	27068	120933	23985	-7323	-8206	2354	-4889	-7498	-7702	-8051	3428	-3833	3455	-7382	7069	-11680	-11976	1888	61486	25928	-8903	8577
2.3	-12014	-5659	-7466	-11452	-8702	501	-2838	-6215	-7997	-1902	1944	-1914	-8065	-11551	2588	-2349	-12067	1805	89	-628	1400	-11799	-11623	-8811	58741	908	-11553	26341	135238	22447	-7459	-8584	2464	-5204	-7888	-8056	-8456	3472	-3787	3530	-7777	7092	-11713	-12010	1920	59946	25798	-9315	8768
2.30833	-12029	-6316	-7840	-11487	-9071	456	-2761	-6386	-8342	-1857	1915	-1594	-8488	-11552	2546	-2312	-12147	1744	766	-586	1355	-11840	-11682	-9247	72880	1213	-11553	25599	147077	20958	-7608	-8930	2589	-5500	-8244	-8366	-8837	3515	-3734	3577	-8148	7015	-11741	-12049	1956	58295	25616	-9719	8960
2.31667	-12032	-6924	-8204	-11531	-9427	410	-2682	-6562	-8640	-1820	1892	-1273	-8891	-11569	2514	-2272	-12223	1701	1515	-537	1307	-11880	-11746	-9663	90621	1493	-11553	24820	156916	19458	-7756	-9265	2715	-5801	-8570	-8650	-9211	3558	-3678	3573	-8527	6847	-11765	-12095	1995	56606	25408	-10084	9149
2.325	-12034	-7502	-8539	-11591	-9787	363	-2611	-6751	-8911	-1784	1873	-965	-9275	-11601	2490	-2229	-12292	1672	2310	-496	1256	-11916	-11821	-10047	111936	1729	-11557	24046	165393	18003	-7899	-9615	2833	-6114	-8895	-8936	-9577	3598	-3618	3503	-8909	6624	-11788	-12146	2039	54805	25173	-10422	9323
2.33333	-12046	-8038	-8862	-11674	-10145	310	-2547	-6969	-9177	-1747	1854	-664	-9641	-11647	2470	-2187	-12352	1651	3118	-473	1203	-11951	-11908	-10397	134758	1921	-11564	23248	172193	16572	-8043	-10008	2913	-6447	-9227	-9235	-9969	3629	-3557	3387	-9306	6350	-11823	-12209	2077	52957	24928	-10752	9490
2.34167	-12073	-8544	-9170	-11769	-10512	248	-2489	-7207	-9445	-1698	1834	-386	-10006	-11701	2445	-2146	-12405	1641	3861	-469	1152	-11987	-12005	-10727	159355	2078	-11560	22444	177619	15152	-8187	-10418	2951	-6806	-9580	-9564	-10392	3640	-3502	3241	-9719	6057	-11888	-12283	2096	51033	24681	-11102	9648
2.35	-12111	-9033	-9462	-11858	-10885	189	-2418	-7458	-9724	-1632	1827	-127	-10353	-11753	2416	-2109	-12461	1650	4556	-474	1110	-12015	-12105	-11036	183458	2228	-11530	21643	181643	13797	-8329	-10844	2949	-7151	-9947	-9908	-10815	3636	-3455	3092	-10111	5786	-11980	-12363	2101	49032	24437	-11453	9808
2.35833	-12149	-9501	-9741	-11933	-11258	144	-2326	-7707	-9990	-1554	1838	123	-10686	-11789	2391	-2073	-12525	1684	5155	-475	1073	-12037	-12200	-11336	206198	2426	-11475	20830	184340	12464	-8475	-11283	2915	-7471	-10290	-10237	-11201	3616	-3408	2970	-10482	5553	-12083	-12439	2091	47024	24201	-11796	9960
2.36667	-12176	-9969	-10009	-11999	-11641	127	-2215	-7946	-10246	-1465	1858	350	-11007	-11814	2371	-2045	-12593	1755	5653	-468	1033	-12056	-12293	-11640	227028	2756	-11393	20022	185914	11223	-8637	-11696	2857	-7765	-10616	-10557	-11555	3573	-3356	2877	-10814	5372	-12194	-12513	2067	44931	23960	-12126	10097
2.375	-12180	-10398	-10280	-12056	-11998	165	-2078	-8173	-10495	-1377	1889	568	-11326	-11835	2362	-2034	-12652	1880	6051	-443	992	-12072	-12382	-11967	244224	3322	-11291	19182	186416	10048	-8807	-12062	2790	-8036	-10935	-10860	-11894	3508	-3289	2810	-11105	5244	-12297	-12582	2032	42861	23714	-12424	10222
2.38333	-12174	-10790	-10553	-12116	-12332	263	-1928	-8392	-10755	-1298	1902	758	-11647	-11861	2354	-2039	-12702	2082	6326	-416	943	-12089	-12474	-12320	258107	4299	-11183	18340	185969	8947	-8987	-12399	2718	-8301	-11275	-11167	-12212	3419	-3212	2761	-11370	5151	-12382	-12644	1979	40747	23442	-12703	10330
2.39167	-12155	-11137	-10830	-12177	-12637	418	-1744	-8601	-11028	-1221	1890	933	-11943	-11890	2356	-2039	-12745	2396	6516	-387	897	-12096	-12557	-12669	267915	5948	-11054	17490	184736	7937	-9166	-12720	2670	-8556	-11622	-11462	-12506	3321	-3125	2735	-11610	5087	-12440	-12686	1918	38637	23156	-12959	10428
2.4	-12122	-11429	-11110	-12237	-12923	634	-1528	-8793	-11297	-1147	1857	1091	-12222	-11923	2362	-2026	-12784	2871	6650	-360	852	-12100	-12624	-13021	273643	8484	-10901	16637	182707	6984	-9334	-13027	2659	-8811	-11957	-11737	-12793	3264	-3043	2718	-11841	5047	-12478	-12709	1854	36554	22857	-13209	10518
2.40833	-12061	-11691	-11380	-12282	-13196	886	-1259	-8960	-11565	-1070	1820	1231	-12478	-11952	2374	-1997	-12823	3542	6772	-339	813	-12096	-12668	-13349	275762	12305	-10700	15814	180078	6129	-9489	-13296	2687	-9035	-12279	-11993	-13086	3307	-2961	2706	-12063	5034	-12495	-12715	1795	34449	22536	-13459	10609
2.41667	-11956	-11938	-11639	-12307	-13448	1160	-929	-9106	-11827	-993	1794	1367	-12717	-11963	2396	-1948	-12866	4382	6937	-314	788	-12086	-12683	-13653	274395	17735	-10445	14997	176916	5341	-9620	-13514	2760	-9208	-12559	-12216	-13413	3616	-2879	2703	-12282	5053	-12500	-12699	1748	32428	22202	-13718	10699
2.425	-11818	-12195	-11875	-12313	-13689	1445	-556	-9246	-12093	-913	1786	1495	-12952	-11956	2425	-1885	-12909	5433	7207	-277	779	-12075	-12668	-13930	270017	24752	-10114	14214	173236	4650	-9729	-13694	2868	-9345	-12802	-12413	-13738	4478	-2798	2715	-12491	5095	-12496	-12670	1719	30411	21832	-13989	10782
2.43333	-11645	-12466	-12099	-12304	-13913	1697	-133	-9398	-12365	-836	1794	1618	-13204	-11939	2456	-1825	-12948	6616	7601	-222	780	-12067	-12647	-14189	263434	33831	-9706	13425	169254	4053	-9822	-13861	2978	-9473	-13021	-12594	-14014	6088	-2719	2741	-12689	5153	-12490	-12636	1702	28471	21433	-14247	10860
2.44167	-11443	-12752	-12300	-12291	-14120	1915	302	-9557	-12618	-759	1810	1730	-13481	-11913	2485	-1772	-12978	7914	8137	-151	787	-12059	-12640	-14433	254692	44348	-9227	12645	164829	3536	-9900	-14025	3080	-9611	-13229	-12771	-14229	8659	-2643	2787	-12880	5221	-12482	-12604	1692	26587	20993	-14489	10931
2.45	-11215	-13051	-12475	-12280	-14317	2086	741	-9730	-12860	-688	1825	1824	-13746	-11876	2492	-1728	-13007	9307	8840	-72	792	-12054	-12647	-14637	244723	56054	-8658	11864	160203	3109	-9971	-14202	3158	-9771	-13438	-12955	-14407	12506	-2565	2852	-13057	5299	-12474	-12580	1683	24741	20514	-14709	10999
2.45833	-10955	-13336	-12635	-12276	-14507	2207	1168	-9910	-13095	-636	1832	1894	-14002	-11833	2471	-1694	-13041	10696	9644	10	777	-12058	-12656	-14810	233716	68683	-8030	11065	155311	2745	-10042	-14397	3200	-9974	-13648	-13157	-14583	17316	-2494	2938	-13234	5381	-12475	-12570	1671	22988	20020	-14911	11068
2.46667	-10660	-13614	-12768	-12272	-14701	2291	1559	-10079	-13336	-603	1839	1929	-14235	-11788	2436	-1668	-13080	12114	10562	89	737	-12072	-12657	-14965	221971	80938	-7318	10284	150195	2453	-10116	-14608	3220	-10192	-13864	-13385	-14784	22962	-2446	3048	-13401	5467	-12482	-12571	1657	21258	19504	-15106	11140
2.475	-10304	-13876	-12875	-12262	-14906	2348	1925	-10239	-13586	-588	1851	1929	-14441	-11739	2401	-1650	-13120	13441	11525	168	677	-12099	-12637	-15115	210193	92895	-6539	9496	145029	2230	-10196	-14833	3245	-10405	-14073	-13633	-15026	29224	-2428	3167	-13556	5561	-12495	-12577	1638	19641	19011	-15307	11217
2.48333	-9894	-14140	-12945	-12249	-15140	2387	2232	-10394	-13853	-589	1863	1878	-14634	-11683	2372	-1638	-13162	14662	12456	243	596	-12150	-12590	-15282	198116	103508	-5709	8732	139634	2062	-10292	-15060	3287	-10611	-14274	-13909	-15285	35283	-2436	3304	-13712	5642	-12516	-12586	1608	18098	18546	-15530	11296
2.49167	-9407	-14405	-12961	-12223	-15399	2405	2486	-10553	-14139	-596	1881	1767	-14831	-11618	2363	-1626	-13199	15730	13351	323	504	-12222	-12516	-15481	186627	112498	-4799	7987	134294	1951	-10402	-15288	3354	-10803	-14477	-14202	-15550	41083	-2457	3529	-13882	5698	-12536	-12587	1569	16658	18127	-15766	11377
2.5	-8799	-14665	-12908	-12187	-15685	2403	2683	-10718	-14425	-603	1903	1608	-15049	-11540	2367	-1612	-13230	16553	14113	406	407	-12301	-12429	-15724	175599	119778	-3843	7262	128830	1887	-10527	-15509	3454	-10991	-14708	-14512	-15818	46001	-2490	3937	-14078	5717	-12550	-12575	1516	15350	17778	-16024	11449
2.50833	-8088	-14930	-12744	-12130	-15986	2387	2831	-10887	-14707	-594	1939	1426	-15278	-11438	2375	-1592	-13256	17157	14757	494	314	-12371	-12316	-15976	165436	124957	-2778	6586	123389	1868	-10657	-15713	3571	-11173	-14966	-14828	-16081	49797	-2520	4738	-14289	5685	-12543	-12527	1456	14141	17501	-16295	11509
2.51667	-7312	-15184	-12443	-12030	-16255	2371	2953	-11042	-14978	-549	2005	1247	-15509	-11285	2398	-1550	-13268	17539	15279	605	249	-12415	-12158	-16215	156600	128330	-1621	5949	118030	1908	-10766	-15898	3694	-11345	-15207	-15103	-16330	52458	-2537	6358	-14509	5611	-12509	-12419	1416	13092	17335	-16563	11559
2.525	-6504	-15437	-12031	-11872	-16488	2360	3050	-11162	-15254	-455	2082	1098	-15741	-11075	2427	-1490	-13266	17720	15682	723	215	-12430	-11937	-16434	148945	129970	-342	5374	112636	1992	-10839	-16080	3814	-11507	-15423	-15336	-16555	53805	-2541	9093	-14732	5495	-12450	-12261	1407	12160	17288	-16830	11602
2.53333	-5593	-15671	-11491	-11631	-16679	2368	3134	-11237	-15524	-295	2173	996	-15968	-10813	2470	-1411	-13237	17771	15990	851	214	-12415	-11663	-16627	143023	129924	1073	4846	107448	2120	-10870	-16266	3910	-11651	-15594	-15514	-16756	53964	-2524	13032	-14956	5339	-12358	-12040	1435	11355	17381	-17057	11642
2.54167	-4576	-15880	-10880	-11328	-16837	2398	3190	-11271	-15756	-44	2269	943	-16196	-10485	2522	-1314	-13175	17740	16191	984	239	-12381	-11343	-16803	138718	128515	2568	4369	102245	2283	-10861	-16446	3975	-11782	-15713	-15641	-16930	53126	-2489	18527	-15182	5148	-12234	-11769	1488	10654	17646	-17243	11685
2.55	-3469	-16073	-10246	-10979	-16983	2432	3188	-11284	-15965	287	2351	927	-16425	-10118	2568	-1219	-13091	17673	16280	1100	270	-12345	-10995	-16982	136096	125861	4186	3929	97217	2449	-10827	-16640	3992	-11918	-15815	-15755	-17095	51329	-2452	25167	-15415	4912	-12085	-11469	1552	10017	18057	-17407	11736
2.55833	-2249	-16252	-9612	-10600	-17138	2456	3121	-11304	-16171	672	2408	927	-16673	-9710	2594	-1140	-12992	17653	16236	1188	287	-12321	-10653	-17191	135232	122105	5819	3497	92268	2604	-10782	-16848	3946	-12085	-15947	-15902	-17274	48888	-2426	32531	-15676	4608	-11927	-11146	1610	9431	18572	-17570	11794
2.56667	-969	-16426	-9020	-10194	-17312	2465	2997	-11349	-16392	1125	2440	934	-16914	-9260	2594	-1079	-12886	17728	16047	1244	288	-12302	-10305	-17421	135842	117626	7509	3081	87376	2735	-10722	-17060	3858	-12279	-16131	-16098	-17477	45990	-2411	40485	-15943	4247	-11749	-10812	1669	8861	19192	-17751	11856
2.575	438	-16595	-8441	-9728	-17501	2463	2837	-11410	-16624	1622	2463	954	-17116	-8756	2579	-1029	-12774	17958	15740	1284	284	-12279	-9957	-17660	137663	112361	9225	2672	82672	2855	-10637	-17274	3772	-12487	-16347	-16324	-17707	42770	-2398	48019	-16203	3821	-11543	-10432	1736	8323	19842	-17959	11924
2.58333	1917	-16763	-7913	-9214	-17714	2456	2674	-11471	-16870	2180	2470	979	-17290	-8168	2556	-984	-12651	18404	15327	1315	285	-12246	-9593	-17903	140501	106734	10935	2283	77966	2960	-10518	-17494	3714	-12709	-16588	-16578	-17947	39575	-2391	55053	-16458	3356	-11299	-10013	1823	7797	20512	-18206	11990
2.59167	3490	-16922	-7410	-8603	-17932	2465	2543	-11498	-17113	2795	2477	1026	-17441	-7495	2548	-927	-12497	19058	14835	1363	308	-12178	-9203	-18118	143610	100780	12706	1931	73484	3064	-10342	-17717	3752	-12918	-16829	-16827	-18177	36399	-2369	61038	-16698	2876	-10993	-9512	1943	7296	21181	-18456	12057
2.6	5177	-17053	-6924	-7904	-18150	2504	2461	-11474	-17321	3456	2493	1101	-17580	-6688	2572	-842	-12287	19898	14325	1440	351	-12065	-8796	-18302	146678	94612	14462	1627	69081	3183	-10112	-17923	3934	-13110	-17053	-17048	-18392	33458	-2334	65647	-16924	2396	-10634	-8907	2072	6821	21817	-18700	12122
2.60833	6905	-17162	-6461	-7116	-18364	2564	2437	-11384	-17492	4173	2522	1203	-17715	-5768	2634	-736	-12018	20917	13798	1544	415	-11891	-8357	-18451	149216	88488	16278	1393	64836	3313	-9816	-18109	4258	-13286	-17265	-17243	-18598	30749	-2288	68940	-17120	1949	-10207	-8190	2203	6358	22430	-18929	12188
2.61667	8742	-17261	-5999	-6220	-18551	2634	2470	-11233	-17631	4889	2564	1327	-17862	-4730	2736	-613	-11676	21990	13321	1676	493	-11655	-7896	-18576	150661	82221	18082	1216	60773	3460	-9460	-18282	4729	-13456	-17453	-17404	-18805	28254	-2232	70743	-17291	1524	-9729	-7328	2316	5932	22981	-19133	12255
2.625	10594	-17360	-5543	-5231	-18717	2700	2557	-11037	-17753	5617	2614	1446	-18013	-3560	2867	-479	-11258	23106	12943	1826	582	-11347	-7388	-18690	150897	76178	19880	1087	56780	3623	-9030	-18450	5321	-13615	-17627	-17534	-19000	26004	-2166	71176	-17439	1146	-9188	-6371	2395	5526	23482	-19324	12324
2.63333	12499	-17471	-5074	-4104	-18873	2733	2687	-10801	-17880	6311	2663	1542	-18159	-2304	3019	-355	-10787	24153	12824	1988	676	-10968	-6864	-18818	149749	70187	21666	981	53009	3799	-8530	-18634	5930	-13752	-17794	-17582	-19198	23876	-2102	70438	-17573	806	-8591	-5299	2436	5150	23902	-19503	12398
2.64167	14424	-17611	-4588	-2898	-19033	2717	2835	-10540	-18034	6959	2695	1598	-18311	-911	3174	-246	-10248	25056	13342	2155	773	-10542	-6331	-18974	147087	64408	23342	882	49286	3980	-7964	-18836	6529	-13882	-17965	-17496	-19387	21921	-2048	68567	-17711	495	-7940	-4150	2445	4802	24226	-19689	12478
2.65	16326	-17770	-4049	-1584	-19206	2657	2998	-10233	-18224	7564	2708	1609	-18471	554	3331	-164	-9663	25802	14837	2335	881	-10046	-5779	-19148	143292	58941	24967	786	45759	4160	-7301	-19059	7034	-14014	-18141	-17226	-19556	20049	-2003	65850	-17855	227	-7204	-2933	2432	4483	24469	-19877	12570
2.65833	18259	-17921	-3390	-177	-19399	2553	3160	-9884	-18432	8088	2698	1577	-18654	2128	3489	-113	-9011	26315	18011	2530	985	-9502	-5221	-19350	138439	53659	26454	687	42382	4343	-6572	-19296	7397	-14164	-18313	-16689	-19719	18278	-1977	62483	-18015	-18	-6418	-1618	2399	4200	24607	-20074	12673
2.66667	20122	-18063	-2481	1292	-19613	2422	3314	-9478	-18642	8557	2686	1524	-18846	3796	3656	-80	-8284	26610	23713	2729	1101	-8879	-4611	-19561	132822	48813	27848	612	39151	4517	-5732	-19529	7626	-14327	-18475	-15814	-19885	16615	-1961	58551	-18171	-234	-5531	-238	2359	3953	24633	-20278	12787
2.675	21993	-18191	-1141	2892	-19828	2287	3475	-8982	-18834	8950	2690	1470	-19035	5521	3857	-48	-7466	26699	32140	2954	1239	-8160	-3945	-19771	126977	44216	29153	580	36175	4698	-4791	-19748	7727	-14490	-18621	-14591	-20051	15035	-1942	54499	-18304	-422	-4555	1298	2344	3766	24569	-20486	12915
2.68333	23808	-18315	897	4546	-20047	2155	3633	-8408	-18997	9268	2717	1428	-19218	7362	4078	-4	-6516	26582	43820	3207	1410	-7349	-3173	-19975	120886	40022	30352	592	33340	4873	-3749	-19952	7724	-14645	-18759	-12919	-20204	13611	-1912	50308	-18412	-579	-3471	2924	2382	3638	24428	-20700	13051
2.69167	25552	-18446	4010	6314	-20263	2033	3785	-7727	-19143	9498	2766	1395	-19396	9221	4308	52	-5478	26293	58909	3494	1617	-6411	-2304	-20171	115118	36162	31482	644	30766	5019	-2584	-20156	7651	-14774	-18904	-10814	-20351	12283	-1872	46269	-18500	-716	-2258	4662	2483	3559	24221	-20896	13202
2.7	27239	-18595	8204	8143	-20472	1916	3923	-6966	-19288	9611	2832	1367	-19581	11164	4530	121	-4306	25854	76010	3816	1853	-5390	-1348	-20372	109681	32598	32469	724	28362	5132	-1348	-20348	7523	-14878	-19075	-8195	-20502	11101	-1826	42482	-18583	-842	-950	6503	2658	3515	23953	-21067	13352
2.70833	28786	-18767	13549	10023	-20680	1805	4044	-6106	-19447	9608	2913	1344	-19770	13133	4714	197	-3041	25278	95391	4162	2129	-4243	-269	-20564	104734	29441	33339	822	26152	5206	15	-20520	7359	-14961	-19276	-5027	-20671	10050	-1770	38925	-18677	-959	519	8382	2923	3501	23587	-21215	13501
2.71667	30250	-18953	20056	11992	-20888	1699	4149	-5140	-19620	9483	3014	1324	-19972	15129	4857	275	-1680	24641	115169	4544	2422	-2994	894	-20752	100434	26556	34064	932	24145	5239	1458	-20683	7163	-15029	-19481	-1491	-20870	9112	-1714	35737	-18801	-1075	2076	10369	3237	3514	23123	-21344	13650
2.725	31565	-19157	26838	13968	-21099	1602	4241	-4087	-19801	9237	3141	1318	-20176	17186	4959	356	-200	23958	134471	4946	2746	-1631	2211	-20932	96634	24067	34647	1047	22276	5244	3027	-20840	6945	-15090	-19675	2523	-21083	8310	-1658	32777	-18936	-1185	3769	12368	3588	3565	22609	-21463	13806
2.73333	32763	-19354	33901	16051	-21299	1522	4336	-2884	-19981	8914	3317	1342	-20362	19210	5033	439	1342	23302	152834	5392	3105	-122	3639	-21099	93427	21905	35117	1176	20617	5236	4727	-20996	6731	-15152	-19847	6592	-21304	7609	-1592	30128	-19063	-1282	5579	14456	3954	3655	22096	-21590	13976
2.74167	33839	-19521	40984	18157	-21487	1461	4438	-1573	-20150	8530	3528	1402	-20530	21282	5091	529	3018	22721	168668	5899	3498	1412	5193	-21260	90631	20064	35471	1316	19091	5221	6495	-21158	6523	-15222	-19995	10561	-21504	7025	-1521	27693	-19178	-1364	7453	16578	4275	3791	21570	-21742	14155
2.75	34752	-19657	47054	20328	-21662	1419	4550	-98	-20314	8112	3758	1505	-20685	23288	5139	615	4759	22222	182256	6497	3939	3113	6892	-21421	88219	18541	35732	1462	17734	5197	8392	-21343	6325	-15322	-20133	14218	-21669	6526	-1443	25436	-19286	-1435	9448	18691	4538	3976	21026	-21918	14352
2.75833	35529	-19757	51386	22591	-21823	1389	4684	1509	-20457	7711	4021	1643	-20845	25243	5181	688	6609	21842	192893	7208	4402	5088	8678	-21603	86083	17245	35889	1608	16515	5154	10303	-21545	6125	-15473	-20281	17112	-21816	6101	-1372	23333	-19403	-1501	11458	20835	4697	4211	20485	-22126	14562
2.76667	36139	-19829	53908	24963	-21981	1370	4869	3235	-20573	7333	4361	1808	-21019	27135	5235	749	8551	21573	200649	8008	4909	7149	10631	-21793	84114	16180	35944	1744	15414	5099	12286	-21755	5916	-15659	-20453	19228	-21966	5743	-1307	21291	-19545	-1552	13560	22902	4736	4509	19930	-22360	14788
2.775	36603	-19886	54925	27615	-22154	1358	5135	5122	-20676	7008	4835	1999	-21226	28901	5312	794	10528	21413	205820	8930	5435	9125	12642	-21992	82273	15267	35899	1873	14463	5036	14292	-21975	5688	-15874	-20637	20390	-22137	5428	-1251	19389	-19733	-1584	15689	24969	4680	4848	19375	-22598	15040
2.78333	36922	-19936	54667	30664	-22361	1356	5523	7072	-20778	6742	5498	2194	-21460	30603	5406	831	12606	21363	208444	9896	5978	11044	14761	-22194	80427	14499	35748	1987	13622	4966	16301	-22195	5434	-16109	-20829	20553	-22321	5154	-1201	17549	-19947	-1599	17847	26938	4561	5241	18800	-22839	15321
2.79167	37099	-19976	53170	34426	-22589	1362	6098	9172	-20891	6532	6452	2396	-21693	32148	5516	862	14670	21397	208918	10877	6547	13061	16943	-22379	78585	13853	35497	2090	12925	4886	18365	-22420	5179	-16343	-21015	19875	-22517	4907	-1151	15838	-20153	-1595	20068	28812	4402	5658	18218	-23065	15647
2.8	37145	-19989	50742	38895	-22830	1379	6871	11340	-21030	6372	7652	2594	-21919	33581	5635	896	16792	21486	207568	11857	7111	15089	19118	-22552	76635	13317	35156	2191	12357	4792	20373	-22643	4930	-16579	-21180	18430	-22725	4689	-1103	14262	-20343	-1577	22243	30602	4229	6066	17650	-23277	15989
2.80833	37056	-19975	47708	44227	-23074	1405	7903	13606	-21204	6259	8991	2775	-22121	34874	5751	937	18914	21616	204493	12772	7697	17191	21351	-22717	74608	12929	34719	2303	11926	4686	22409	-22862	4695	-16810	-21322	16342	-22943	4506	-1048	12807	-20494	-1546	24462	32248	4051	6464	17091	-23471	16348
2.81667	36838	-19951	44030	50425	-23291	1440	9214	15993	-21387	6193	10445	2950	-22289	36020	5871	998	21037	21748	200144	13674	8267	19325	23528	-22882	72525	12679	34223	2441	11653	4569	24384	-23066	4481	-17040	-21445	13890	-23170	4356	-988	11537	-20599	-1495	26610	33831	3891	6812	16577	-23641	16717
2.825	36518	-19924	40061	56904	-23483	1485	10746	18419	-21565	6169	11754	3106	-22435	37051	5981	1075	23195	21872	194588	14614	8822	21440	25730	-23048	70353	12550	33675	2592	11520	4442	26304	-23244	4282	-17269	-21562	11080	-23394	4239	-932	10400	-20673	-1427	28709	35304	3758	7106	16095	-23796	17086
2.83333	36097	-19898	36312	63743	-23650	1542	12559	20990	-21726	6176	12832	3251	-22575	37921	6082	1158	25287	21992	188047	15709	9356	23589	27877	-23210	68242	12527	33084	2761	11521	4305	28176	-23397	4109	-17493	-21679	8212	-23617	4147	-878	9439	-20733	-1334	30746	36730	3649	7325	15657	-23939	17477
2.84167	35592	-19868	33080	70306	-23806	1616	14490	23571	-21851	6208	13614	3387	-22718	38667	6163	1247	27398	22123	181117	17066	9850	25643	29963	-23370	66142	12571	32483	2929	11644	4157	29925	-23528	3958	-17721	-21810	5374	-23822	4066	-833	8633	-20791	-1228	32651	38082	3561	7453	15259	-24082	17906
2.85	35014	-19852	30230	76401	-23952	1715	16532	26238	-21933	6261	14039	3521	-22862	39261	6213	1342	29439	22301	173028	18866	10327	27671	32009	-23513	64189	12647	31853	3082	11831	4007	31619	-23640	3842	-17943	-21963	2632	-24000	3987	-792	7959	-20857	-1127	34493	39327	3489	7500	14896	-24239	18417
2.85833	34348	-19895	27584	82237	-24086	1853	18594	28947	-21961	6329	14148	3659	-23013	39700	6232	1448	31451	22583	163712	21216	10766	29594	33906	-23640	62426	12738	31215	3222	12048	3854	33179	-23734	3769	-18169	-22142	129	-24161	3914	-751	7404	-20936	-1031	36176	40492	3429	7466	14583	-24434	19030
2.86667	33620	-20024	25146	87366	-24211	2024	20520	31664	-21924	6421	14006	3791	-23164	40002	6224	1563	33432	23022	154262	24040	11192	31412	35722	-23751	60854	12823	30543	3349	12267	3724	34652	-23808	3740	-18386	-22353	-2218	-24318	3860	-702	6932	-21026	-939	37753	41499	3377	7364	14309	-24663	19799
2.875	32801	-20245	22754	91339	-24322	2224	22332	34472	-21832	6556	13654	3929	-23311	40163	6197	1687	35333	23650	145589	27479	11603	33148	37367	-23846	59550	12904	29855	3475	12453	3631	36015	-23859	3764	-18586	-22559	-4338	-24478	3829	-642	6546	-21127	-842	39187	42385	3334	7216	14074	-24902	20785
2.88333	31939	-20553	20409	94083	-24422	2456	23883	37238	-21695	6761	13189	4067	-23450	40202	6166	1824	37223	24535	137529	31239	12009	34729	38860	-23925	58459	12983	29163	3601	12604	3573	37232	-23890	3845	-18763	-22741	-6320	-24618	3823	-573	6224	-21219	-738	40459	43163	3297	7029	13863	-25145	22071
2.89167	31041	-20899	17979	95869	-24521	2698	25179	40072	-21524	7038	12656	4205	-23573	40122	6135	1959	38983	25619	129642	35217	12421	36212	40200	-23994	57572	13061	28451	3725	12694	3540	38342	-23911	3991	-18902	-22896	-8160	-24739	3835	-496	5963	-21286	-633	41596	43877	3259	6813	13667	-25361	23812
2.9	30105	-21236	15457	96837	-24630	2953	26207	42886	-21341	7397	12091	4334	-23688	39916	6110	2094	40655	26822	122485	39306	12833	37522	41357	-24060	56831	13158	27755	3845	12713	3521	39308	-23934	4216	-19012	-23016	-9865	-24845	3858	-416	5755	-21322	-530	42548	44737	3222	6570	13482	-25541	26189
2.90833	29176	-21556	12896	96991	-24750	3213	26960	45719	-21146	7860	11555	4438	-23796	39608	6106	2226	42182	28119	115935	43169	13268	38676	42375	-24124	56168	13310	27051	3952	12664	3506	40177	-23971	4500	-19110	-23115	-11493	-24944	3885	-329	5594	-21316	-441	43350	46127	3184	6304	13302	-25695	29548
2.91667	28217	-21836	10208	96424	-24869	3478	27503	48604	-20944	8444	11038	4511	-23907	39202	6132	2356	43525	29313	110236	46877	13704	39675	43201	-24192	55507	13535	26359	4049	12545	3488	40941	-24027	4828	-19217	-23216	-12985	-25054	3913	-243	5487	-21261	-368	43970	48360	3147	6044	13153	-25837	34063
2.925	27262	-22080	7553	95256	-24989	3746	27891	51453	-20724	9203	10571	4545	-24029	38699	6214	2479	44761	30369	105504	50233	14151	40503	43856	-24268	54790	13830	25674	4142	12363	3461	41623	-24098	5183	-19355	-23341	-14411	-25198	3947	-163	5426	-21152	-309	44404	51802	3114	5789	13039	-25985	40095
2.93333	26282	-22291	4853	93505	-25111	3993	28194	54383	-20489	10145	10146	4538	-24168	38129	6383	2582	45818	31229	101527	53309	14625	41203	44331	-24354	54006	14217	24990	4248	12153	3426	42237	-24185	5509	-19551	-23490	-15736	-25390	3988	-89	5406	-20968	-256	44665	56966	3085	5552	12961	-26148	47963
2.94167	25287	-22481	2215	91503	-25241	4223	28490	57210	-20267	11336	9756	4500	-24332	37470	6630	2665	46598	31861	98232	56216	15149	41768	44615	-24457	53107	14684	24333	4363	11921	3380	42760	-24283	5796	-19808	-23672	-16993	-25605	4022	-36	5422	-20689	-206	44741	63515	3060	5333	12915	-26342	57442
2.95	24307	-22660	-310	89438	-25378	4419	28872	59979	-20052	12762	9396	4442	-24507	36763	6961	2723	47051	32348	95319	59110	15763	42249	44725	-24573	52163	15245	23678	4495	11707	3326	43213	-24392	6007	-20068	-23885	-18187	-25822	4049	2	5452	-20269	-150	44648	71195	3041	5131	12893	-26545	69100
2.95833	23313	-22826	-2764	87494	-25518	4578	29459	62600	-19868	14323	9049	4370	-24698	35996	7377	2762	47200	32817	92601	62217	16465	42738	44654	-24711	51194	15924	23053	4640	11536	3266	43556	-24515	6121	-20311	-24124	-19278	-26035	4058	32	5473	-19669	-87	44412	79739	3027	4946	12876	-26747	82701
2.96667	22355	-22987	-5039	86015	-25660	4704	30254	64952	-19713	16048	8718	4292	-24891	35196	7855	2793	47092	33422	89795	65624	17314	43368	44407	-24860	50224	16740	22447	4777	11418	3213	43787	-24656	6148	-20520	-24392	-20300	-26235	4046	70	5476	-18933	-21	44036	87782	3025	4776	12860	-26946	98765
2.975	21409	-23136	-7220	85058	-25793	4798	31190	67117	-19586	17754	8397	4219	-25075	34413	8421	2841	46737	34484	86812	69614	18292	44604	44026	-25015	49322	17777	21877	4918	11373	3185	43908	-24807	6107	-20684	-24657	-21195	-26420	4024	125	5456	-18038	56	43564	95076	3040	4635	12850	-27140	118218
2.98333	20499	-23275	-9227	84680	-25917	4870	32174	69038	-19501	19422	8110	4164	-25242	33632	9035	2913	46121	36358	83585	73968	19415	47398	43511	-25173	48458	19063	21361	5061	11404	3187	43904	-24949	6021	-20815	-24908	-21981	-26589	4002	201	5412	-17071	135	43006	100805	3070	4528	12846	-27334	142295
2.99167	19617	-23409	-11101	84898	-26040	4912	33227	70821	-19463	20997	7866	4127	-25378	32878	9689	2995	45295	39250	79989	78661	20689	53401	42895	-25345	47636	20712	20878	5212	11485	3214	43784	-25082	5941	-20949	-25138	-22670	-26757	3982	296	5360	-16169	203	42364	104430	3114	4448	12838	-27520	173130
3	18752	-23536	-12841	85547	-26172	4927	34235	72483	-19490	22427	7668	4111	-25481	32118	10356	3089	44369	43528	76251	83551	22035	68031	42214	-25540	46801	22787	20437	5367	11608	3264	43566	-25187	5898	-21103	-25335	-23277	-26924	3965	403	5315	-15367	263	41668	106052	3180	4386	12811	-27702	210441
3.00833	17946	-23662	-14393	86481	-26319	4922	35060	74091	-19596	23774	7526	4111	-25541	31374	10954	3199	43441	49566	72255	88141	23494	97066	41456	-25757	45918	25384	20010	5512	11753	3331	43247	-25252	5903	-21269	-25509	-23835	-27095	3948	521	5287	-14806	314	40888	105656	3273	4339	12755	-27875	256624
3.01667	17165	-23775	-15823	87694	-26474	4908	35709	75632	-19787	25040	7432	4123	-25559	30654	11476	3310	42484	57635	68234	92437	24947	144506	40650	-26011	44929	28642	19590	5648	11903	3408	42853	-25292	5965	-21454	-25669	-24337	-27277	3927	636	5291	-14536	359	40058	103419	3388	4307	12656	-28034	309776
3.025	16435	-23873	-17103	89264	-26647	4884	36093	76935	-20083	26320	7392	4137	-25563	30068	11861	3401	41467	68578	64270	96004	26382	217719	39757	-26284	43789	32398	19151	5759	12043	3476	42375	-25333	6069	-21657	-25836	-24819	-27458	3902	734	5327	-14540	392	39147	100028	3525	4286	12498	-28194	367459
3.03333	15744	-23953	-18290	91630	-26831	4858	36180	77992	-20474	27632	7416	4158	-25580	29988	12100	3475	40457	82844	60371	98741	27760	318405	38819	-26552	42551	36808	18692	5853	12145	3527	41814	-25386	6188	-21870	-26018	-25276	-27642	3876	817	5384	-14802	420	38167	95728	3681	4274	12294	-28364	429823
3.04167	15087	-24012	-19383	96763	-27025	4835	36172	78671	-20930	29054	7498	4184	-25621	30833	12206	3540	39409	101817	56782	100651	29001	436287	37845	-26804	41174	41553	18237	5935	12204	3559	41171	-25470	6317	-22096	-26223	-25722	-27838	3848	878	5461	-14986	447	37135	91369	3844	4271	12051	-28558	490410
3.05	14477	-24059	-20392	107165	-27226	4815	36283	78918	-21449	30634	7646	4223	-25687	34079	12190	3597	38331	125925	53400	101677	30132	572274	36836	-27013	39761	46403	17785	6017	12226	3571	40427	-25593	6437	-22320	-26447	-26155	-28061	3822	925	5545	-14321	479	36022	87892	4021	4283	11781	-28767	549414
3.05833	13895	-24100	-21338	125227	-27425	4799	37013	78863	-21975	32371	7855	4279	-25776	41387	12083	3654	37313	154768	50393	102037	31055	709129	35835	-27169	38337	51287	17377	6109	12219	3569	39628	-25740	6541	-22543	-26664	-26552	-28305	3800	971	5621	-12196	525	34892	85731	4194	4315	11511	-28989	603021
3.06667	13374	-24150	-22173	155167	-27627	4790	39243	78670	-22506	34351	8090	4336	-25876	53721	11934	3716	36401	189491	47723	102160	31766	836361	34807	-27248	36926	55691	17021	6203	12190	3562	38752	-25902	6623	-22752	-26873	-26924	-28554	3781	1025	5681	-7462	579	33703	85848	4362	4369	11238	-29223	649022
3.075	12900	-24230	-22928	199625	-27818	4794	43617	78972	-23024	36439	8348	4394	-25980	72802	11765	3795	35549	226825	45438	102413	32253	949685	33809	-27220	35619	59650	16723	6303	12149	3559	37854	-26070	6669	-22937	-27047	-27242	-28804	3764	1097	5714	1229	645	32501	88719	4527	4438	10983	-29452	687823
3.08333	12481	-24361	-23600	255190	-28003	4810	50966	81655	-23518	38668	8594	4440	-26087	99437	11611	3892	34685	266631	43683	103754	32492	1037853	32823	-27089	34385	62983	16490	6395	12096	3559	36980	-26234	6678	-23102	-27174	-27510	-29027	3745	1194	5714	13819	717	31290	93894	4692	4518	10746	-29680	717257
3.09167	12104	-24548	-24230	323150	-28182	4826	62420	88392	-24009	40878	8800	4457	-26205	131014	11482	3980	33835	306867	42577	107295	32509	1102285	31850	-26864	33307	65679	16295	6463	12011	3550	36140	-26410	6647	-23258	-27263	-27753	-29232	3707	1311	5674	30396	779	30047	101321	4855	4594	10522	-29896	738539
3.1	11750	-24793	-24843	396510	-28356	4836	77553	102233	-24464	42868	8955	4441	-26349	167920	11386	4048	32966	344743	42817	113903	32342	1142137	30904	-26561	32380	67866	16113	6496	11874	3524	35455	-26615	6572	-23423	-27314	-28001	-29437	3642	1418	5585	50931	829	28828	110261	4999	4650	10309	-30104	751860
3.10833	11434	-25033	-25431	468155	-28529	4844	96529	127484	-24882	44624	9059	4405	-26505	206244	11358	4100	32115	380665	44956	125078	32024	1158480	29955	-26249	31627	69634	15934	6497	11687	3490	34962	-26862	6489	-23598	-27328	-28264	-29651	3556	1519	5460	72772	881	27596	119387	5170	4696	10107	-30301	757713
3.11667	11157	-25025	-26001	536641	-28706	4865	119108	164519	-25248	45943	9133	4369	-26664	243085	11427	4152	31320	412045	49662	142043	31645	1155276	29030	-25942	31098	71194	15769	6482	11456	3463	34725	-27137	6443	-23782	-27323	-28534	-29877	3471	1616	5328	95743	956	26417	128451	5630	4743	9927	-30481	757472
3.125	10928	-24520	-26506	594916	-28899	4897	143053	212202	-25566	46807	9184	4340	-26809	277430	11595	4212	30567	439509	58052	164302	31247	1134338	28080	-25690	30762	72697	15621	6454	11183	3449	34801	-27430	6447	-23971	-27311	-28822	-30112	3410	1702	5191	117547	1048	25275	136164	6683	4801	9765	-30656	751883
3.13333	10749	-22728	-26940	643445	-29098	4934	168595	271122	-25842	47225	9227	4329	-26920	305430	11889	4288	29894	462462	70212	193107	30884	1097803	27128	-25540	30597	74376	15508	6422	10895	3464	35157	-27742	6509	-24151	-27297	-29110	-30361	3388	1792	5067	136656	1166	24172	142128	8640	4863	9630	-30836	741613
3.14167	10622	-18612	-27306	681694	-29303	4973	193238	332009	-26078	47191	9284	4333	-26991	327159	12277	4385	29270	480698	85645	226749	30629	1050618	26158	-25500	30572	76564	15464	6384	10588	3504	35738	-28064	6633	-24326	-27290	-29395	-30612	3405	1897	4957	152766	1304	23126	146102	12048	4924	9526	-31038	728160
3.15	10543	-11161	-27621	710454	-29507	4999	216142	391879	-26294	46797	9375	4343	-27018	341860	12724	4477	28695	494745	104676	263622	30495	992446	25143	-25600	30601	79759	15495	6325	10267	3553	36513	-28417	6784	-24502	-27302	-29681	-30875	3452	2018	4850	164374	1442	22088	147688	17238	4972	9439	-31256	711435
3.15833	10498	1486	-27906	731377	-29689	4999	236643	445983	-26478	46182	9528	4345	-27009	349432	13201	4548	28142	503794	124835	303547	30526	928780	24104	-25859	30613	84989	15593	6237	9919	3600	37342	-28805	6941	-24698	-27346	-29960	-31151	3501	2129	4734	171677	1573	21104	147050	23894	4990	9358	-31494	692743
3.16667	10486	20747	-28139	744515	-29850	4982	253086	488614	-26607	45426	9831	4337	-26986	351243	13638	4596	27619	508155	145490	342461	30768	861307	22998	-26231	30575	94549	15770	6138	9551	3644	38193	-29227	7151	-24905	-27422	-30235	-31409	3536	2228	4606	174754	1697	20147	144445	32260	4982	9280	-31745	672380
3.175	10518	45907	-28311	750923	-29995	4969	265812	520023	-26569	44775	10361	4328	-26958	348414	14037	4632	27181	507785	165231	380654	31269	791413	21892	-26685	30463	110876	16006	6045	9193	3704	38997	-29663	7521	-25108	-27533	-30496	-31642	3563	2316	4485	173661	1836	19244	139899	41555	4969	9207	-31982	650489
3.18333	10575	78199	-28430	750454	-30137	4969	274145	538561	-26193	44375	11074	4320	-26937	341896	14368	4663	26825	502328	182082	415617	32119	723871	20768	-27190	30270	137645	16271	5966	8844	3788	39671	-30055	8205	-25305	-27686	-30754	-31854	3575	2385	4374	169250	1989	18397	134065	51020	4964	9136	-32210	628295
3.19167	10652	114924	-28491	742610	-30249	4990	278126	544825	-25229	44368	11982	4323	-26941	333514	14630	4703	26576	492769	196042	446306	33501	657004	19660	-27691	30042	180440	16566	5917	8535	3915	40241	-30383	9594	-25477	-27845	-30990	-32049	3586	2450	4287	162173	2174	17592	127118	60416	4986	9073	-32428	605082
3.2	10747	153048	-28510	728461	-30306	5034	278369	541146	-23107	44951	13004	4345	-26975	323751	14833	4760	26429	479954	205921	472918	35773	594876	18608	-28185	29790	240682	16851	5893	8263	4095	40712	-30647	12089	-25630	-27971	-31193	-32232	3605	2522	4227	152777	2396	16849	119357	68527	5048	9019	-32650	582267
3.20833	10848	191692	-28517	708257	-30265	5089	275100	528591	-19311	46171	13955	4383	-27042	313449	14967	4826	26328	464296	211695	494097	39395	536554	17576	-28637	29534	320387	17121	5868	8025	4303	41131	-30871	15863	-25777	-28060	-31365	-32417	3630	2602	4183	142287	2644	16123	111321	75229	5144	8966	-32877	559536
3.21667	10949	225606	-28538	682476	-30022	5139	268880	509203	-13633	47976	14787	4427	-27154	302934	15034	4884	26203	448025	213690	510735	45167	482592	16593	-29061	29283	422064	17374	5825	7806	4529	41610	-31089	21317	-25941	-28123	-31487	-32619	3648	2683	4136	130687	2918	15436	102849	80096	5244	8908	-33107	537322
3.225	11044	254065	-28597	653934	-29504	5179	260771	485765	-5473	50450	15383	4465	-27301	292042	15069	4934	26032	431355	211951	522598	54290	434049	15618	-29452	29031	535333	17633	5765	7605	4744	42300	-31331	28380	-26125	-28166	-31549	-32821	3655	2768	4079	118826	3198	14778	94543	82880	5345	8844	-33343	516411
3.23333	11145	275140	-28704	622339	-28710	5204	250882	458678	4868	53333	15706	4501	-27468	280998	15136	4974	25834	415440	207104	530044	67186	389078	14682	-29802	28781	660885	17916	5692	7458	4937	43280	-31612	36196	-26322	-28221	-31554	-33022	3651	2858	4012	107026	3492	14152	86271	83811	5424	8783	-33565	496192
3.24167	11244	287440	-28865	590116	-27577	5216	240330	431342	16367	56539	15779	4527	-27654	269175	15677	5012	25618	400778	199986	533730	84639	349317	13795	-30127	28516	788292	18228	5620	7382	5103	44644	-31913	44695	-26532	-28324	-31498	-33228	3637	2931	3939	95304	3790	13578	78279	82999	5471	8738	-33772	477699
3.25	11342	291829	-29079	557693	-26220	5222	229406	404405	28939	59947	15628	4550	-27849	256917	17378	5057	25473	387088	190755	533875	107224	312966	12955	-30432	28228	908954	18599	5572	7416	5233	46460	-32224	52571	-26732	-28468	-31393	-33442	3626	2999	3873	84322	4082	13051	70803	80625	5499	8724	-33961	460264
3.25833	11453	288787	-29328	525224	-24829	5236	218462	379390	40655	63228	15314	4587	-28046	243776	20870	5132	25480	374589	180643	530966	132814	280585	12231	-30725	27899	1022046	19011	5564	7613	5350	48459	-32508	59101	-26911	-28631	-31271	-33650	3636	3073	3832	73708	4389	12617	63690	77237	5529	8759	-34126	444164
3.26667	11547	278981	-29600	493873	-23466	5256	208160	358117	50800	66394	14920	4626	-28241	229903	27287	5225	25658	362496	169868	525591	161725	251767	11566	-31001	27510	1118303	19463	5573	7985	5457	50555	-32750	63996	-27074	-28821	-31153	-33853	3664	3150	3812	63919	4670	12266	57303	72929	5564	8839	-34281	429229
3.275	11609	264796	-29908	462383	-22370	5279	198225	340080	58778	69145	14465	4662	-28441	215725	37629	5321	26033	350872	158981	517708	191179	225677	10918	-31273	27042	1199836	19925	5584	8559	5561	52459	-32956	66690	-27238	-29044	-31073	-34062	3699	3227	3805	54736	4915	11990	51394	68117	5598	8941	-34439	414971
3.28333	11634	246808	-30247	432211	-21617	5299	189156	325662	63780	71425	14003	4680	-28650	200861	51194	5408	26612	339089	148650	508044	219140	202948	10317	-31537	26465	1265138	20371	5582	9366	5661	53832	-33118	67291	-27410	-29324	-31050	-34267	3724	3301	3802	46142	5102	11784	46109	63117	5627	9054	-34618	401629
3.29167	11626	226686	-30621	402419	-21221	5319	180679	313940	66051	73212	13563	4681	-28843	186324	68165	5468	27340	327108	138710	496654	244975	182373	9787	-31761	25830	1315451	20821	5568	10380	5771	54617	-33236	66183	-27568	-29650	-31071	-34465	3739	3376	3798	38290	5222	11630	41391	57967	5649	9175	-34810	388442
3.3	11584	205891	-31026	373596	-21209	5339	172822	303886	65938	74437	13150	4667	-28974	171755	87329	5496	28233	315044	129741	483738	265892	164421	9296	-31950	25128	1353681	21285	5537	11656	5889	54692	-33338	63524	-27718	-30009	-31123	-34669	3731	3431	3784	30856	5275	11512	37124	53075	5656	9298	-35025	375736
3.30833	11517	184463	-31433	346299	-21521	5357	165540	294273	63709	75213	12799	4656	-28787	157707	106100	5505	29228	302514	121470	469983	281984	148449	8818	-32102	24403	1380844	21830	5502	13109	6006	54039	-33435	59904	-27876	-30390	-31196	-34881	3709	3472	3773	24156	5262	11429	33406	48345	5657	9437	-35239	363022
3.31667	11429	164105	-31839	319818	-22081	5374	158548	284301	60168	75653	12507	4659	-28033	144394	124072	5511	30288	290251	113965	454981	292617	134242	8371	-32221	23687	1399707	22498	5472	14687	6128	52864	-33531	55747	-28059	-30747	-31307	-35100	3689	3509	3772	17927	5193	11394	30050	44003	5650	9585	-35428	350307
3.325	11320	144362	-32213	295438	-22866	5388	152010	273580	55750	75880	12284	4669	-26455	131588	138817	5520	31412	277861	107085	439670	297606	121823	7941	-32319	22974	1411511	23362	5444	16362	6238	51255	-33633	51242	-28262	-31078	-31471	-35301	3687	3548	3787	12263	5085	11422	27131	40060	5639	9749	-35598	337756
3.33333	11182	126000	-32556	272194	-23751	5396	145570	261448	50771	76136	12128	4688	-23614	119865	149579	5535	32528	265827	100556	423716	297850	110568	7537	-32407	22302	1417547	24432	5421	17945	6323	49366	-33751	46886	-28477	-31383	-31690	-35485	3707	3592	3808	7123	4942	11540	24534	36466	5625	9907	-35765	324926
3.34167	11013	109039	-32872	250829	-24695	5395	139397	248895	45694	76666	12032	4703	-19405	108732	156245	5556	33679	254222	94424	407496	293952	100749	7159	-32501	21642	1419050	25650	5398	19435	6379	47431	-33900	42641	-28704	-31675	-31979	-35661	3729	3637	3828	2361	4779	11802	22231	33327	5610	10039	-35953	312455
3.35	10827	93191	-33150	231181	-25640	5406	133361	235926	40452	77595	12020	4718	-14215	98588	158496	5590	34869	242894	88340	391401	286488	91874	6813	-32603	21019	1416558	27053	5392	20716	6412	45472	-34079	38742	-28907	-31953	-32320	-35831	3760	3700	3852	-1863	4629	12309	20240	30496	5610	10160	-36140	299871
3.35833	10631	78974	-33381	213050	-26501	5455	127480	223640	35337	79050	12151	4750	-7976	89245	157033	5650	36181	232300	82530	375044	276902	84081	6530	-32711	20428	1410630	28469	5415	21752	6442	43639	-34267	35188	-29069	-32202	-32677	-35995	3804	3782	3880	-5736	4513	13287	18483	28022	5640	10281	-36306	287599
3.36667	10426	65721	-33550	197155	-27362	5538	121996	213519	30206	81101	12565	4800	-1620	80633	153092	5729	37704	221969	76829	359315	265374	77301	6301	-32835	19859	1401802	29836	5461	22547	6467	41900	-34457	31936	-29202	-32438	-33055	-36178	3852	3877	3911	-9134	4441	14968	16997	25780	5701	10410	-36452	275654
3.375	10194	53887	-33662	182873	-28221	5636	116761	205709	25120	83439	13373	4866	4228	72944	147192	5817	39565	212286	71307	343640	252937	71405	6115	-32989	19321	1389783	31070	5524	23064	6484	40281	-34648	29054	-29324	-32660	-33417	-36391	3908	3977	3946	-12139	4411	17490	15698	23731	5772	10539	-36570	263859
3.38333	9940	43117	-33728	170930	-29022	5741	112221	200988	20151	85980	14587	4936	9309	65840	140632	5909	42049	202980	66146	328640	240094	66707	5955	-33176	18788	1375294	32047	5590	23336	6485	38808	-34820	26391	-29448	-32884	-33764	-36597	3980	4071	3985	-14805	4415	21162	14588	21850	5839	10666	-36672	252687
3.39167	9659	33359	-33755	161130	-29761	5834	108398	199342	15158	88452	16306	5004	13055	59600	134107	6001	45718	194019	61189	314382	226925	63043	5809	-33387	18284	1357917	32782	5654	23415	6459	37458	-34978	24015	-29574	-33114	-34095	-36782	4075	4160	4023	-17124	4449	25998	13641	20053	5897	10782	-36778	241658
3.4	9349	24696	-33770	153289	-30438	5908	105500	199671	10431	90531	18447	5064	15560	53987	127851	6094	51318	185488	56695	300559	214307	60572	5668	-33632	17794	1337875	33262	5714	23334	6405	36375	-35132	21820	-29709	-33351	-34413	-36940	4169	4239	4057	-19220	4499	31674	12826	18411	5939	10875	-36910	231228
3.40833	9020	16738	-33811	147337	-31064	5959	103818	201038	5819	92156	20820	5110	17120	49029	122177	6178	59578	177031	52508	287684	201880	59308	5523	-33904	17327	1315633	33518	5774	23138	6332	35567	-35296	19803	-29857	-33611	-34734	-37072	4245	4312	4085	-21032	4546	38296	12160	16850	5968	10944	-37068	221146
3.41667	8658	9744	-33892	142704	-31638	5993	103346	202539	1508	93107	23561	5142	18040	44704	116812	6251	71846	168985	48715	274903	190403	58971	5383	-34216	16891	1290411	33634	5833	22854	6241	35105	-35473	17961	-30026	-33899	-35052	-37193	4293	4373	4098	-22644	4581	45088	11608	15426	5987	10978	-37243	211463
3.425	8275	3383	-34009	138931	-32230	6016	104230	202917	-2474	93339	27015	5162	18629	40829	111693	6309	88555	161038	45313	262217	179896	59313	5251	-34545	16477	1263553	33697	5879	22500	6140	35062	-35649	16234	-30217	-34232	-35380	-37325	4297	4420	4101	-24051	4586	51825	11164	14139	6004	10981	-37441	202402
3.43333	7874	-2248	-34149	135496	-32860	6040	106573	201668	-6153	92942	31760	5185	19168	37477	106440	6357	109063	153724	42219	250531	170631	60078	5132	-34853	16112	1234055	33807	5919	22128	6045	35446	-35816	14705	-30417	-34581	-35701	-37473	4272	4466	4103	-25259	4560	58176	10819	12974	6018	10958	-37656	193645
3.44167	7464	-7191	-34318	132151	-33469	6061	110024	198694	-9345	91936	38247	5211	19731	34453	101013	6403	134077	147432	39533	240387	163360	60754	5024	-35132	15789	1202827	34108	5946	21746	5959	36160	-35971	13318	-30624	-34933	-36014	-37624	4233	4506	4114	-26307	4511	63570	10545	11961	6030	10909	-37898	185611
3.45	7064	-11595	-34523	128588	-33994	6080	114548	193732	-12156	90438	47329	5244	20123	31799	95329	6456	160682	141974	37134	231247	158025	61097	4931	-35357	15507	1170000	34697	5959	21388	5883	37053	-36113	12110	-30815	-35279	-36325	-37763	4199	4551	4140	-27162	4457	68070	10329	11055	6045	10846	-38151	178003
3.45833	6670	-15357	-34756	124790	-34419	6105	119717	187270	-14448	88621	59194	5291	20234	29431	89255	6530	187862	138518	35085	222390	155195	60904	4852	-35525	15256	1134993	35597	5968	21068	5822	37928	-36243	11067	-30981	-35594	-36640	-37880	4181	4601	4188	-27863	4409	71379	10153	10280	6070	10779	-38407	171004
3.46667	6296	-18680	-35000	120975	-34769	6146	124810	179747	-16246	86487	72751	5352	19879	27307	83172	6619	214166	138073	33332	214087	155053	59959	4785	-35642	15030	1099412	36889	5987	20775	5775	38762	-36374	10158	-31111	-35888	-36976	-37976	4185	4659	4258	-28430	4373	73529	10003	9604	6111	10714	-38659	164618
3.475	5925	-21514	-35256	117070	-35056	6198	129651	171301	-17635	84237	88119	5428	18830	25456	76899	6708	236831	141058	31837	205966	157114	58293	4737	-35715	14828	1061761	38471	6023	20489	5740	39620	-36509	9383	-31197	-36171	-37305	-38057	4210	4722	4338	-28904	4348	74622	9863	9023	6164	10658	-38891	158680
3.48333	5568	-23978	-35504	113409	-35308	6255	133398	162881	-18686	81862	103185	5511	17086	23788	70843	6798	255913	147885	30604	198213	161109	56016	4711	-35752	14642	1023747	40210	6068	20186	5718	40439	-36641	8695	-31243	-36467	-37624	-38144	4249	4786	4427	-29329	4325	74676	9730	8536	6232	10617	-39109	153360
3.49167	5239	-26134	-35728	109991	-35537	6327	135737	154511	-19520	79478	116733	5610	14726	22367	65101	6895	269933	157668	29566	190798	166473	53128	4711	-35746	14487	984751	42081	6131	19870	5722	41182	-36765	8120	-31240	-36759	-37913	-38240	4311	4866	4520	-29736	4307	73863	9609	8128	6319	10603	-39303	148383
3.5	4938	-27989	-35927	106829	-35728	6427	136538	147082	-20254	77200	128079	5723	11714	21139	59700	7009	278808	169596	28717	183555	171947	49995	4727	-35708	14365	944908	43832	6214	19519	5756	41900	-36888	7639	-31188	-37023	-38160	-38336	4387	4960	4613	-30151	4299	72368	9502	7803	6417	10619	-39481	143855
3.50833	4679	-29650	-36111	103886	-35881	6539	135546	141194	-21011	75001	135717	5840	8406	20090	54891	7128	283134	183940	27985	176697	177156	46664	4746	-35680	14265	905442	45432	6310	19142	5808	42679	-37033	7247	-31092	-37271	-38384	-38428	4463	5066	4696	-30557	4304	70218	9408	7530	6522	10658	-39650	139611
3.51667	4435	-31078	-36306	100986	-36031	6640	132893	137112	-21818	73047	139651	5948	4829	19188	50467	7235	283190	198816	27323	169868	181156	43301	4748	-35704	14167	864901	46871	6408	18729	5863	43443	-37214	6933	-30959	-37513	-38619	-38525	4520	5167	4749	-30978	4312	67705	9310	7287	6614	10700	-39821	135607
3.525	4198	-32337	-36518	98113	-36203	6727	128987	135676	-22705	71316	140081	6038	1194	18377	46543	7324	279850	211707	26683	163288	183400	40083	4725	-35798	14067	825381	48214	6500	18272	5909	44144	-37421	6674	-30811	-37765	-38891	-38619	4552	5260	4770	-31383	4315	64896	9215	7057	6696	10744	-40007	131876
3.53333	3959	-33382	-36757	95074	-36384	6795	123855	136994	-23672	69920	137124	6117	-2269	17654	42962	7388	274451	220968	26030	156748	183861	36968	4688	-35954	13976	785599	49623	6593	17792	5945	44730	-37647	6461	-30669	-38032	-39180	-38708	4562	5346	4766	-31747	4313	61931	9129	6837	6767	10790	-40206	128251
3.54167	3724	-34187	-37017	91991	-36564	6853	118173	140483	-24668	68940	131846	6180	-5604	16968	39718	7431	267435	226505	25350	150289	182403	34154	4650	-36145	13901	746510	51321	6677	17274	5970	45062	-37838	6274	-30544	-38325	-39476	-38810	4555	5414	4742	-32061	4306	58996	9078	6639	6829	10844	-40428	124866
3.55	3521	-34725	-37289	88850	-36706	6911	112161	145983	-25711	68433	125153	6234	-8619	16329	36848	7474	259928	228809	24618	144063	179143	31573	4630	-36310	13857	708477	53538	6754	16752	5991	45119	-37955	6115	-30466	-38638	-39764	-38939	4548	5478	4713	-32286	4305	56049	9112	6471	6896	10919	-40659	121566
3.55833	3358	-34863	-37566	85690	-36745	6984	106075	152338	-26747	68607	117520	6293	-11414	15714	34322	7538	252354	227840	23891	137926	174668	29317	4644	-36421	13862	670619	56270	6835	16231	6020	44889	-37968	5995	-30445	-38947	-40021	-39090	4551	5541	4691	-32413	4320	53267	9256	6346	6966	11015	-40896	118420
3.56667	3232	-34544	-37842	82687	-36676	7068	100336	158160	-27809	69651	110053	6350	-13955	15113	32446	7619	244869	223698	23166	132362	169025	27396	4694	-36447	13906	634601	59684	6920	15716	6059	44339	-37851	5917	-30490	-39264	-40260	-39262	4563	5602	4676	-32443	4347	50561	9519	6260	7040	11133	-41141	115402
3.575	3130	-33719	-38133	79747	-36547	7150	94819	163034	-28875	71825	102822	6408	-16295	14527	31278	7709	237698	217510	22472	127297	162768	25784	4762	-36362	13972	598877	63543	7010	15227	6106	43552	-37583	5881	-30619	-39579	-40485	-39460	4583	5659	4664	-32380	4385	47987	9920	6201	7111	11260	-41380	112451
3.58333	3040	-32270	-38432	77005	-36387	7223	89818	166017	-29919	75199	96202	6457	-18493	13929	30962	7803	230487	209704	21856	122993	156182	24588	4835	-36184	14052	564779	67506	7091	14747	6158	42612	-37118	5880	-30832	-39904	-40719	-39654	4617	5709	4653	-32259	4425	45547	10408	6156	7176	11395	-41624	109690
3.59167	2951	-30309	-38747	74376	-36250	7274	85190	166793	-30945	79535	90190	6493	-20476	13355	31679	7889	223297	201262	21306	119634	149328	23774	4911	-35954	14135	531749	71477	7156	14298	6215	41589	-36339	5892	-31115	-40233	-40962	-39833	4664	5751	4644	-32120	4464	43234	10967	6120	7232	11535	-41865	106990
3.6	2860	-27938	-39079	71859	-36190	7298	80998	165725	-31823	84872	84620	6512	-22332	12790	33237	7968	215664	193530	20847	117088	142665	23388	4997	-35692	14219	499618	74835	7203	13868	6274	40749	-34864	5907	-31472	-40550	-41216	-39988	4704	5780	4641	-31980	4499	41284	11567	6102	7280	11686	-42110	104465
3.60833	2791	-25235	-39406	69454	-36212	7309	77298	163059	-32516	91294	79499	6524	-23976	12261	35319	8041	207607	186870	20482	115341	136010	23471	5107	-35465	14299	469282	77441	7241	13475	6330	40216	-32165	5919	-31850	-40855	-41480	-40093	4734	5808	4649	-31851	4530	39772	12157	6117	7330	11871	-42348	102082
3.61667	2757	-22659	-39730	67077	-36319	7326	74032	159216	-32940	98049	74523	6544	-25430	11787	37786	8118	198959	182494	20233	114217	129745	23922	5242	-35297	14370	439510	79114	7286	13140	6397	40184	-27542	5924	-32224	-41130	-41745	-40147	4763	5844	4669	-31720	4570	39241	12760	6150	7385	12107	-42558	99850
3.625	2749	-20318	-40048	64802	-36511	7360	71488	154878	-33017	105101	69813	6581	-26683	11363	40051	8203	189521	180882	20125	113443	123838	24636	5412	-35198	14431	411638	79665	7345	12860	6471	40873	-19722	5931	-32577	-41389	-42020	-40180	4781	5891	4700	-31583	4616	40197	13344	6187	7451	12424	-42744	97846
3.63333	2759	-18482	-40382	62513	-36767	7412	69674	150122	-32785	111714	65160	6643	-27693	10998	41849	8290	179730	182000	20158	112785	118368	25536	5598	-35186	14458	384705	79227	7427	12639	6549	42281	-7892	5956	-32899	-41659	-42289	-40214	4783	5951	4728	-31432	4668	42886	13930	6222	7520	12818	-42919	95992
3.64167	2781	-17354	-40717	60285	-37084	7488	68890	145277	-32315	117361	60646	6718	-28490	10672	43044	8380	169208	186059	20358	112073	113612	26422	5788	-35248	14444	359158	78000	7523	12466	6629	44368	7639	6008	-33203	-41930	-42546	-40280	4784	6018	4747	-31259	4728	47803	14525	6246	7590	13303	-43100	94366
3.65	2808	-16898	-41049	58085	-37447	7573	69458	140243	-31655	121907	56361	6794	-29006	10384	43477	8458	158628	192548	20736	111138	109439	27237	5977	-35352	14393	335170	76102	7622	12335	6700	47160	27714	6080	-33494	-42191	-42794	-40411	4794	6090	4759	-31063	4798	55139	15152	6256	7656	13866	-43281	92908
3.65833	2840	-17096	-41389	55901	-37832	7657	71697	135019	-31004	124834	52192	6862	-29244	10120	43220	8516	147996	200191	21251	109884	106110	27899	6151	-35488	14301	312055	74061	7720	12241	6758	50268	50385	6162	-33799	-42451	-43023	-40608	4810	6159	4772	-30808	4874	64171	15835	6247	7708	14456	-43462	91617
3.66667	2902	-17890	-41721	53834	-38231	7741	76340	129604	-30457	126159	48359	6918	-29234	9875	42465	8559	137482	208640	21917	108355	103586	28373	6326	-35623	14190	290762	72169	7822	12183	6804	53636	74089	6249	-34104	-42720	-43236	-40847	4843	6236	4797	-30343	4950	75056	16545	6224	7757	15086	-43636	90474
3.675	3023	-19061	-42048	51817	-38582	7824	84120	123812	-30084	125980	44729	6975	-28975	9658	41291	8596	127632	216249	22686	106486	101875	28681	6515	-35727	14093	270354	70735	7947	12172	6849	57111	98060	6325	-34396	-42976	-43432	-41116	4898	6325	4836	-29489	5034	86741	17317	6198	7809	15711	-43788	89423
3.68333	3207	-20538	-42353	49945	-38866	7913	95999	117968	-29976	124290	41422	7036	-28546	9460	39914	8639	118155	222096	23485	104411	101019	28816	6739	-35798	14021	251506	70173	8098	12211	6903	60560	119120	6387	-34678	-43217	-43620	-41391	4966	6421	4893	-28117	5124	98538	18088	6170	7874	16330	-43921	88469
3.69167	3460	-22165	-42642	48158	-39061	7995	113609	111873	-30134	121419	38412	7102	-28092	9285	38421	8697	109526	225820	24291	102158	100905	28791	6999	-35844	13976	233915	70540	8282	12279	6970	64132	136975	6429	-34948	-43444	-43806	-41679	5041	6521	4957	-26010	5214	110186	18821	6142	7947	16922	-44049	87549
3.7	3780	-23791	-42918	46463	-39140	8071	136851	105852	-30516	117649	35699	7172	-27660	9122	36871	8778	101485	226817	24977	99759	101449	28630	7294	-35877	13955	217414	71757	8486	12369	7050	67900	150194	6447	-35223	-43655	-43993	-41989	5109	6609	5019	-23078	5301	120537	19507	6125	8026	17448	-44190	86669
3.70833	4153	-25391	-43175	44866	-39113	8141	166679	100025	-31113	113083	33474	7239	-27310	8962	35376	8865	94147	225239	25513	97388	102617	28337	7625	-35913	13948	202456	73832	8692	12470	7126	72173	158025	6443	-35499	-43866	-44190	-42340	5165	6681	5073	-19564	5379	129700	20103	6123	8106	17916	-44344	85790
3.71667	4591	-26788	-43426	43317	-39002	8208	203066	94387	-31835	108285	31746	7306	-27055	8793	33905	8947	87586	221863	25859	94994	104217	27975	7942	-35969	13945	188388	76327	8898	12576	7198	76814	160965	6422	-35787	-44081	-44399	-42740	5203	6734	5113	-15392	5450	137138	20651	6123	8172	18282	-44504	84895
3.725	5051	-27984	-43676	41900	-38815	8271	242964	89284	-32639	103265	30897	7366	-26887	8605	32562	9016	81671	216964	25979	92757	106232	27616	8238	-36049	13935	175766	78924	9080	12689	7259	81896	159174	6387	-36085	-44318	-44632	-43155	5214	6767	5136	-10999	5503	142763	21246	6111	8224	18548	-44674	83984
3.73333	5544	-28934	-43928	40576	-38578	8329	287059	84569	-33479	98421	31198	7433	-26784	8406	31344	9068	76878	211396	25916	90698	108574	27307	8504	-36148	13913	164156	81449	9249	12812	7322	87246	153141	6347	-36381	-44558	-44872	-43580	5209	6796	5143	-6632	5545	146747	22029	6090	8272	18720	-44843	83012
3.74167	6036	-29613	-44177	39392	-38297	8384	330998	80480	-34281	93961	32646	7499	-26739	8194	30254	9107	73154	205749	25726	88845	111150	27138	8736	-36212	13875	153617	83529	9401	12955	7390	92214	144321	6308	-36677	-44794	-45123	-43978	5189	6823	5132	-2433	5580	149033	23191	6060	8327	18794	-45015	82017
3.75	6474	-30100	-44416	38345	-37931	8440	373442	76987	-35053	89870	35357	7560	-26789	7997	29288	9146	70787	200168	25442	87262	114018	27149	8963	-36079	13825	144158	85162	9533	13113	7467	96746	132998	6271	-36953	-45029	-45379	-44335	5160	6858	5114	1124	5611	149866	25039	6024	8397	18791	-45176	80954
3.75833	6861	-30492	-44649	37406	-37391	8506	413124	74072	-35746	86345	39162	7620	-26955	7835	28387	9200	70012	195026	25141	85895	117000	27304	9222	-35634	13762	135395	86408	9654	13295	7560	100285	120385	6241	-37211	-45263	-45628	-44653	5137	6906	5105	4043	5648	149459	27811	5994	8483	18735	-45311	79854
3.76667	7165	-30877	-44876	36566	-36472	8582	447073	71806	-36374	83221	43282	7669	-27229	7706	27510	9265	70641	190151	24856	84789	120181	27572	9562	-34814	13688	127507	87392	9752	13498	7653	102622	107275	6211	-37453	-45512	-45878	-44940	5130	6972	5108	6100	5697	147887	31734	5969	8587	18638	-45423	78713
3.775	7389	-31333	-45113	35766	-34559	8665	476016	70046	-36952	80496	47515	7709	-27621	7610	26576	9334	72512	185725	24600	83902	123373	27889	10055	-33497	13607	120039	88301	9830	13719	7739	103887	93808	6172	-37689	-45765	-46122	-45220	5138	7050	5122	7200	5763	145436	37243	5943	8688	18529	-45512	77520
3.78333	7548	-31947	-45353	35021	-31041	8753	498405	68732	-37495	78025	51206	7743	-28115	7533	25607	9403	75452	181671	24387	83243	126463	28137	10801	-31690	13513	113086	89359	9890	13965	7814	104191	81017	6119	-37929	-46026	-46367	-45488	5149	7128	5147	7340	5839	142199	44365	5901	8777	18421	-45586	76341
3.79167	7658	-32707	-45604	34293	-25641	8828	514608	67733	-38056	75717	53937	7774	-28673	7459	24583	9457	78731	178169	24198	82831	129398	28266	11829	-29426	13397	106411	90679	9937	14215	7875	103796	68576	6046	-38171	-46292	-46611	-45760	5155	7203	5165	6582	5914	138255	53590	5836	8847	18313	-45655	75139
3.8	7739	-33593	-45871	33595	-17754	8886	525113	66916	-38640	73529	55674	7805	-29305	7374	23513	9493	82089	175697	24006	82622	131838	28210	13190	-26502	13245	99917	92193	9972	14472	7923	103197	57072	5949	-38426	-46551	-46851	-46034	5154	7261	5165	5108	5982	133902	65089	5751	8897	18201	-45730	73978
3.80833	7814	-34606	-46147	32950	-7509	8932	529975	66161	-39216	71351	56325	7842	-29971	7283	22462	9520	85126	174377	23792	82586	133768	27923	14954	-22517	13071	93745	93954	10000	14719	7965	102643	46442	5838	-38678	-46809	-47090	-46296	5150	7311	5151	3155	6038	128898	78868	5650	8936	18082	-45816	72851
3.81667	7913	-35657	-46429	32354	3757	8984	530032	65388	-39752	69286	56002	7904	-30676	7197	21416	9558	87492	174663	23563	82698	134986	27436	17046	-16836	12900	87651	95753	10037	14950	8019	102250	36606	5734	-38915	-47057	-47317	-46546	5156	7366	5140	718	6097	123256	95590	5551	8980	17963	-45909	71768
3.825	8043	-36759	-46702	31820	15891	9043	525884	64531	-40284	67257	54997	7980	-31408	7112	20432	9609	89186	176865	23309	82853	135347	26759	19564	-9396	12733	81943	97428	10074	15157	8078	102057	27815	5641	-39148	-47318	-47548	-46796	5168	7432	5136	-1986	6158	117443	114113	5451	9033	17832	-46017	70767
3.83333	8221	-37834	-46968	31322	27092	9101	517667	63517	-40834	65386	53429	8076	-32150	7029	19492	9678	90145	180629	23037	82986	134884	25903	22405	130	12594	76459	98910	10112	15311	8140	101929	19654	5580	-39383	-47579	-47780	-47062	5186	7511	5139	-4831	6233	111922	134852	5354	9098	17691	-46133	69815
3.84167	8444	-38853	-47218	30851	36369	9153	506421	62384	-41400	63752	51556	8175	-32924	6938	18615	9766	90430	185792	22772	83010	133551	24959	25577	11625	12478	71319	99999	10149	15406	8200	101571	12361	5553	-39639	-47841	-48028	-47335	5195	7591	5147	-7921	6317	106579	156688	5263	9175	17531	-46264	68959
3.85	8716	-39817	-47442	30386	43362	9200	492115	61095	-42006	62386	49593	8274	-33653	6838	17831	9864	90202	191920	22518	82809	131352	23922	29043	23496	12382	66607	100696	10195	15450	8260	100824	5629	5555	-39906	-48107	-48285	-47611	5189	7671	5158	-11011	6407	101114	178389	5179	9264	17349	-46404	68172
3.85833	9047	-40682	-47648	29904	47321	9246	475296	59681	-42621	61460	47592	8373	-34369	6723	17116	9973	89542	197815	22290	82325	128511	22869	32469	35534	12297	62200	101031	10249	15450	8325	99632	-516	5580	-40191	-48367	-48529	-47885	5170	7749	5169	-13811	6505	95820	199987	5119	9354	17151	-46553	67460
3.86667	9435	-41482	-47844	29398	48416	9292	456752	58176	-43254	61009	45733	8465	-35116	6598	16498	10086	88572	203157	22089	81506	124964	21823	35864	46141	12221	58285	101039	10306	15423	8391	97880	-6073	5619	-40473	-48631	-48765	-48130	5142	7824	5178	-16230	6600	90499	219465	5087	9446	16929	-46714	66818
3.875	9907	-42218	-48042	28843	47120	9345	436086	56553	-43877	61156	43982	8559	-35838	6475	15952	10198	87418	206967	21918	80267	120953	20786	38777	54310	12163	54693	100831	10367	15393	8465	95790	-11238	5658	-40735	-48884	-48983	-48350	5113	7902	5181	-18473	6694	85294	236994	5075	9538	16702	-46885	66218
3.88333	10446	-42930	-48247	28284	43627	9408	414797	54931	-44446	62042	42364	8649	-36504	6352	15476	10309	86087	208596	21773	78678	116548	19804	40975	59851	12122	51511	100517	10417	15373	8539	93633	-15838	5691	-40977	-49127	-49192	-48544	5094	7980	5173	-20612	6781	80278	251684	5066	9630	16467	-47073	65667
3.89167	11062	-43634	-48466	27721	38730	9473	392407	53283	-44970	63719	40828	8738	-37166	6240	15056	10411	84675	207979	21650	76728	111769	18839	42380	62192	12102	48682	100151	10453	15383	8611	91580	-20092	5717	-41188	-49361	-49397	-48719	5092	8062	5156	-22618	6863	75347	263107	5055	9724	16232	-47258	65132
3.9	11764	-44337	-48699	27207	32989	9538	369892	51754	-45436	66355	39323	8823	-37899	6135	14682	10506	83133	204872	21546	74451	106917	17936	42802	61494	12103	46143	99814	10477	15439	8679	90203	-23898	5733	-41380	-49587	-49605	-48851	5101	8139	5126	-24579	6938	70734	271576	5042	9815	16003	-47436	64636
3.90833	12541	-45059	-48931	26815	26660	9605	347836	50461	-45863	70197	37854	8901	-38663	6036	14377	10595	81452	199317	21461	72016	101857	17080	42313	58463	12121	43948	99539	10506	15556	8746	89796	-27321	5741	-41555	-49811	-49819	-48892	5126	8218	5093	-26400	7010	66257	276837	5033	9912	15782	-47599	64174
3.91667	13446	-45745	-49163	26560	20415	9678	325994	49435	-46249	75543	36348	8983	-39463	5943	14140	10680	79555	192090	21408	69380	96937	16280	41194	53333	12152	41990	99385	10550	15763	8826	90867	-30410	5739	-41721	-50025	-50023	-48579	5163	8304	5077	-28138	7088	62078	279279	5034	10012	15588	-47730	63745
3.925	14465	-46405	-49389	26476	14182	9758	305693	48790	-46607	83007	34864	9065	-40265	5853	13993	10766	77365	183172	21393	66751	92152	15545	39606	46947	12197	40331	99410	10601	16062	8915	94086	-33085	5727	-41886	-50241	-50225	-47173	5196	8396	5081	-29754	7170	58133	279273	5049	10118	15417	-47842	63367
3.93333	15649	-47007	-49629	26560	8310	9837	286249	48508	-46957	92664	33340	9145	-41024	5767	13937	10847	74902	173423	21415	64117	87578	14831	38450	39981	12250	38904	99650	10647	16421	9008	99750	-35483	5703	-42061	-50465	-50433	-44031	5216	8490	5090	-31244	7249	54381	276945	5066	10223	15261	-47962	63024
3.94167	16956	-47542	-49886	26751	2780	9912	268396	48505	-47295	105169	31800	9213	-41763	5676	13948	10921	72022	163335	21479	61535	83425	14131	38781	32622	12310	37716	100198	10681	16842	9097	108356	-37550	5662	-42261	-50712	-50664	-38183	5222	8572	5091	-32649	7318	50912	272775	5066	10325	15108	-48116	62722
3.95	18343	-48021	-50157	27023	-2420	9988	251923	48736	-47632	120502	30268	9275	-42447	5581	14017	10991	68915	153069	21603	59106	79591	13408	42056	25585	12372	36804	101174	10709	17292	9175	120547	-39365	5613	-42477	-50979	-50919	-28201	5229	8651	5085	-33899	7382	47579	267030	5053	10428	14958	-48307	62448
3.95833	19820	-48419	-50442	27327	-7131	10074	236598	49104	-47971	137789	28718	9340	-43102	5479	14133	11065	65567	143469	21781	56770	76329	12692	51464	18769	12431	36149	102775	10739	17769	9248	135842	-40940	5561	-42715	-51248	-51200	-14061	5234	8728	5069	-35036	7450	44515	259795	5037	10527	14812	-48543	62214
3.96667	21226	-48753	-50720	27586	-11556	10171	222710	49505	-48330	157431	27251	9416	-43707	5375	14267	11146	62059	134334	22030	54656	73591	11995	69423	12476	12490	35818	105317	10776	18300	9314	155010	-42278	5510	-42956	-51518	-51512	3879	5233	8808	5049	-35993	7528	41612	251675	5032	10630	14672	-48808	62032
3.975	22565	-49009	-50992	27782	-15556	10276	209591	49928	-48695	177422	25831	9516	-44252	5285	14420	11236	58583	126149	22332	52703	71444	11330	97333	6695	12552	35824	109079	10831	18860	9383	177081	-43442	5463	-43185	-51766	-51818	25841	5233	8897	5037	-36754	7629	38905	242464	5043	10742	14550	-49053	61902
3.98333	23754	-49186	-51245	27874	-19298	10395	197716	50374	-49044	197458	24532	9630	-44744	5211	14578	11340	55059	118868	22663	50957	69962	10750	138512	1348	12622	36135	114595	10898	19396	9460	201196	-44429	5419	-43403	-51987	-52115	48753	5238	8990	5041	-37335	7748	36407	232729	5070	10872	14450	-49265	61832
3.99167	24736	-49294	-51492	27830	-22748	10511	186636	50878	-49388	216579	23358	9747	-45169	5154	14731	11447	51715	112404	23011	49408	69069	10233	190996	-3412	12696	36752	122233	10966	19858	9540	227273	-45316	5381	-43611	-52198	-52395	71934	5243	9080	5050	-37737	7878	34027	222507	5101	11007	14368	-49429	61823
4	25539	-49334	-51737	27657	-25881	10621	176526	51463	-49699	233376	22291	9854	-45552	5108	14876	11556	48472	106850	23334	48007	68783	9790	251801	-7815	12773	37599	131873	11033	20260	9622	252531	-46119	5347	-43826	-52419	-52656	93314	5246	9160	5051	-38006	8005	31846	211826	5116	11135	14301	-49540	61872
4.00833	26174	-49312	-51973	27357	-28761	10721	167547	52191	-49981	248058	21371	9938	-45889	5073	15013	11659	45405	101903	23631	46794	69078	9406	320596	-11723	12850	38580	144100	11107	20598	9697	277029	-46871	5323	-44036	-52665	-52906	110714	5249	9232	5043	-38182	8108	29759	201175	5111	11252	14246	-49610	61983
4.01667	26708	-49233	-52213	26935	-31180	10806	159498	53035	-50232	259574	20556	10000	-46195	5047	15144	11749	42547	97623	23888	45701	69846	9070	388472	-15277	12917	39668	158038	11188	20855	9767	298872	-47597	5319	-44246	-52928	-53151	124397	5246	9299	5026	-38305	8183	27832	190171	5087	11345	14193	-49649	62142
4.025	27243	-49095	-52460	26434	-33193	10877	152906	53871	-50454	268096	19874	10048	-46462	5031	15245	11826	39816	93770	24102	44742	71082	8778	454358	-18473	12972	40690	173456	11262	21040	9831	317024	-48285	5335	-44458	-53214	-53407	133313	5229	9355	5000	-38407	8233	26040	179403	5052	11415	14136	-49665	62328
4.03333	27903	-48920	-52721	25853	-34722	10933	147633	54670	-50647	273702	19320	10099	-46659	5039	15312	11895	37327	90304	24284	43891	72683	8525	513480	-21275	13017	41607	190005	11333	21151	9903	331472	-48959	5359	-44665	-53504	-53656	136601	5205	9404	4974	-38508	8274	24378	168624	5021	11472	14078	-49653	62536
4.04167	28754	-48714	-52990	25246	-35755	10984	144030	55231	-50804	276382	18899	10153	-46786	5080	15336	11964	34970	87149	24428	43138	74528	8318	562220	-23747	13056	42328	206200	11399	21195	9983	341164	-49587	5389	-44878	-53787	-53897	135103	5180	9454	4955	-38610	8314	22910	158039	5006	11526	14020	-49578	62730
4.05	29887	-48505	-53265	24627	-36407	11034	142359	55418	-50930	276579	18636	10209	-46842	5150	15298	12032	32813	84188	24545	42501	76629	8150	601085	-25677	13084	42751	222242	11460	21166	10061	346447	-50181	5416	-45106	-54067	-54135	129698	5163	9516	4944	-38691	8359	21574	147906	5014	11582	13967	-49188	62900
4.05833	31351	-48359	-53546	24013	-36796	11098	142620	55191	-51018	274592	18515	10269	-46824	5252	15199	12104	30818	81533	24624	41970	78816	8021	627896	-27071	13102	42879	236760	11524	21051	10139	347558	-50723	5435	-45365	-54336	-54377	121721	5156	9586	4934	-38731	8416	20410	137958	5032	11637	13932	-48146	63030
4.06667	33015	-48301	-53820	23437	-37043	11170	145084	54458	-51067	270554	18506	10320	-46754	5381	15040	12178	28948	79074	24655	41609	81133	7920	643754	-27901	13107	42688	249547	11591	20861	10212	344545	-51199	5446	-45639	-54609	-54643	112741	5157	9656	4919	-38666	8471	19362	128732	5049	11691	13918	-46138	63104
4.075	34910	-48369	-54095	22886	-37307	11242	149850	53220	-51091	265064	18592	10362	-46639	5536	14815	12253	27234	76975	24638	41448	83448	7840	649571	-28131	13107	42170	260638	11666	20620	10286	338240	-51620	5450	-45911	-54870	-54915	103052	5163	9729	4907	-38429	8525	18424	119923	5062	11745	13925	-42590	63118
4.08333	36841	-48596	-54364	22381	-37707	11314	156542	51630	-51108	258126	18717	10401	-46498	5714	14538	12332	25590	75282	24568	41529	85687	7770	645687	-27924	13103	41411	269914	11738	20328	10363	329145	-51978	5447	-46179	-55122	-55203	93870	5165	9796	4901	-38028	8579	17581	111926	5063	11801	13952	-37106	63061
4.09167	38696	-48966	-54629	21913	-38254	11393	165430	49689	-51125	250145	18853	10451	-46355	5890	14216	12419	24082	74005	24458	41935	87836	7708	633881	-27510	13111	40434	278116	11810	20024	10458	317594	-52281	5445	-46418	-55359	-55487	85453	5169	9871	4909	-37465	8645	16801	104886	5062	11869	14007	-30181	62927
4.1	40434	-49468	-54884	21482	-38965	11492	175936	47594	-51166	241490	18983	10519	-46217	6056	13866	12522	22656	73226	24338	42699	89682	7649	615370	-27009	13140	39310	285878	11886	19712	10577	305035	-52509	5448	-46632	-55578	-55751	77830	5183	9955	4933	-36757	8731	16104	98978	5068	11953	14097	-21753	62732
4.10833	41872	-50097	-55131	21078	-39834	11607	187838	45436	-51256	232069	19079	10599	-46136	6195	13517	12623	21329	72869	24213	43863	91226	7577	590519	-26642	13182	38132	294140	11962	19397	10694	291497	-52657	5454	-46819	-55796	-56007	70935	5206	10050	4970	-36066	8826	15445	95060	5078	12047	14214	-12669	62475
4.11667	43022	-50813	-55386	20672	-40772	11740	201123	43245	-51410	222612	19128	10687	-46150	6286	13159	12705	20105	72793	24085	45495	92329	7483	561960	-26531	13225	36891	303094	12037	19082	10799	278497	-52737	5461	-46992	-56017	-56254	64323	5236	10150	5004	-35455	8928	14829	93379	5087	12132	14334	-4091	62163
4.125	43826	-51644	-55648	20254	-41793	11890	214904	41173	-51649	212917	19100	10767	-46265	6332	12814	12768	18950	72890	23950	47468	92915	7360	529278	-26687	13261	35693	313221	12106	18753	10887	266937	-52751	5465	-47165	-56256	-56510	57896	5277	10252	5022	-35013	9017	14235	94805	5088	12203	14448	3739	61803
4.13333	44261	-52514	-55933	19793	-42825	12051	229581	39162	-51974	203576	18974	10838	-46491	6345	12475	12819	17917	72953	23802	49821	93009	7209	494581	-27115	13276	34529	324459	12171	18421	10962	257167	-52710	5468	-47352	-56503	-56756	51165	5330	10357	5023	-34827	9084	13656	100267	5082	12252	14540	9790	61381
4.14167	44367	-53390	-56233	19296	-43869	12227	244119	37300	-52367	194876	18761	10898	-46824	6332	12103	12867	16965	72768	23637	52395	92586	7065	458714	-27783	13264	33437	335809	12228	18071	11026	250264	-52642	5469	-47565	-56755	-56984	44335	5372	10451	5010	-34890	9134	13111	109987	5071	12276	14594	13872	60910
4.15	44164	-54256	-56540	18754	-44902	12416	258412	35554	-52829	186837	18476	10952	-47204	6308	11714	12917	16117	72256	23453	54993	91681	6947	421673	-28571	13238	32443	347416	12279	17724	11090	246071	-52556	5466	-47780	-57013	-57199	37356	5404	10540	4992	-35171	9183	12588	124814	5062	12285	14625	15981	60364
4.15833	43689	-55062	-56847	18177	-45861	12631	272016	33933	-53298	180034	18134	11013	-47616	6287	11341	12984	15363	71348	23271	57603	90440	6881	385758	-29456	13215	31520	358314	12333	17392	11168	244048	-52464	5460	-47992	-57273	-57407	30260	5431	10622	4979	-35649	9253	12132	145261	5058	12293	14653	16044	59772
4.16667	43020	-55834	-57132	17591	-46776	12868	283740	32473	-53758	174256	17766	11083	-48049	6277	10996	13061	14687	69982	23094	59920	88867	6889	349829	-30352	13206	30699	368424	12383	17079	11251	243687	-52382	5452	-48195	-57549	-57625	23472	5457	10697	4973	-36243	9346	11745	170517	5055	12308	14689	14393	59144
4.175	42166	-56543	-57395	16992	-47591	13123	293635	31132	-54192	169586	17377	11174	-48504	6298	10669	13149	14110	68330	22931	61931	87137	6974	315810	-31226	13231	29950	377700	12439	16810	11347	243912	-52317	5455	-48384	-57811	-57844	16795	5493	10777	4982	-36921	9461	11447	201789	5065	12341	14736	11474	58479
4.18333	41189	-57211	-57628	16438	-48334	13401	300592	29984	-54598	165837	16986	11284	-48993	6358	10382	13248	13602	66419	22786	63536	85347	7119	283368	-32069	13298	29287	385985	12501	16580	11459	243472	-52311	5473	-48564	-58053	-58074	10561	5538	10874	5011	-37649	9583	11259	236765	5091	12399	14790	7426	57826
4.19167	40091	-57837	-57851	15922	-49017	13673	304273	28990	-55001	162715	16580	11408	-49518	6448	10142	13345	13170	64359	22646	64656	83523	7311	252660	-32852	13389	28694	393594	12562	16387	11588	241758	-52391	5514	-48740	-58283	-58298	4611	5585	10989	5052	-38403	9700	11164	275058	5132	12469	14843	2912	57164
4.2	38872	-58409	-58071	15462	-49659	13932	304867	28183	-55400	159958	16164	11539	-50109	6565	9936	13437	12787	62306	22511	65348	81809	7514	224696	-33605	13494	28156	400099	12621	16218	11731	238225	-52547	5582	-48925	-58503	-58494	-1026	5629	11115	5103	-39213	9818	11147	315683	5188	12539	14881	-1887	56523
4.20833	37594	-58950	-58300	15071	-50299	14155	302297	27587	-55830	157241	15757	11662	-50719	6688	9771	13516	12442	60239	22365	65627	80152	7706	198425	-34271	13597	27689	405638	12675	16064	11867	232369	-52786	5659	-49116	-58731	-58673	-6292	5661	11247	5156	-40062	9927	11191	355321	5254	12599	14899	-6684	55888
4.21667	36201	-59453	-58564	14728	-50934	14310	297023	27173	-56279	154379	15337	11761	-51356	6790	9640	13567	12116	58328	22201	65533	78582	7857	175008	-34862	13669	27248	409877	12711	15907	11982	224748	-53107	5714	-49330	-58972	-58855	-11384	5667	11357	5192	-41010	10005	11272	394538	5303	12628	14894	-11146	55264
4.225	34773	-59950	-58848	14457	-51596	14401	290096	26982	-56731	151072	14935	11823	-51992	6869	9534	13599	11799	56562	22023	65175	77045	7952	153617	-35361	13711	26834	412483	12724	15741	12063	215483	-53486	5744	-49572	-59233	-59058	-16046	5656	11434	5210	-42027	10047	11397	430148	5321	12627	14875	-15335	54671
4.23333	33317	-60432	-59139	14278	-52242	14447	281725	27031	-57174	147361	14569	11870	-52558	6936	9458	13642	11532	55054	21854	64623	75507	8018	134518	-35718	13746	26489	413504	12738	15594	12125	204991	-53907	5764	-49830	-59487	-59260	-20428	5648	11496	5224	-43090	10079	11585	462029	5330	12621	14858	-18981	54089
4.24167	31858	-60902	-59420	14220	-52868	14464	272977	27301	-57597	143131	14254	11915	-53050	7002	9404	13713	11319	53898	21716	63940	73928	8081	117726	-35926	13788	26223	412747	12762	15470	12178	194257	-54336	5785	-50103	-59726	-59461	-24398	5639	11546	5238	-44193	10111	11852	489590	5340	12627	14842	-22188	53551
4.25	30446	-61367	-59683	14319	-53465	14471	264197	27804	-58015	138381	14002	11973	-53427	7064	9366	13803	11167	53101	21619	63169	72225	8166	102655	-35933	13840	26019	410210	12805	15378	12230	183181	-54773	5809	-50361	-59952	-59653	-27955	5628	11593	5261	-45248	10154	12212	511738	5365	12654	14834	-24962	53040
4.25833	29041	-61804	-59932	14584	-54003	14483	255556	28485	-58405	133385	13807	12053	-53691	7122	9340	13912	11079	52761	21582	62297	70440	8281	89736	-35696	13904	25858	406477	12875	15318	12292	172653	-55199	5837	-50600	-60162	-59825	-31197	5619	11653	5294	-46279	10219	12623	529358	5414	12707	14839	-27374	52568
4.26667	27711	-62225	-60168	15025	-54503	14497	247365	29275	-58780	128000	13654	12149	-53881	7172	9313	14025	11039	52883	21608	61332	68452	8424	78282	-35139	13973	25736	401713	12963	15279	12358	162629	-55613	5859	-50816	-60378	-59991	-34082	5607	11731	5332	-47248	10300	13072	541973	5487	12780	14850	-29564	52139
4.275	26395	-62612	-60421	15640	-54948	14496	239232	30137	-59142	122664	13512	12247	-54052	7200	9259	14114	11027	53407	21680	60195	66317	8577	68473	-34145	14026	25625	396555	13053	15242	12416	153292	-56049	5854	-51023	-60596	-60174	-36797	5581	11814	5360	-48194	10387	13498	550191	5552	12848	14858	-31574	51740
4.28333	25139	-62966	-60691	16372	-55350	14475	231254	30944	-59465	117396	13389	12326	-54238	7207	9186	14177	11033	54346	21802	58914	64065	8722	60036	-32750	14059	25519	391837	13136	15196	12462	144913	-56507	5817	-51234	-60818	-60396	-39284	5559	11894	5373	-49126	10465	13854	554506	5587	12902	14863	-33555	51380
4.29167	23977	-63291	-60980	17238	-55712	14438	222953	31681	-59757	112405	13304	12386	-54460	7204	9109	14224	11050	55577	21976	57470	61689	8864	52745	-31039	14083	25419	387815	13219	15147	12504	137267	-57011	5772	-51444	-61044	-60647	-41635	5554	11976	5375	-50021	10531	14137	555132	5590	12941	14868	-35470	51038
4.3	22903	-63586	-61276	18163	-56034	14395	214431	32271	-60023	108030	13313	12436	-54736	7205	9031	14272	11078	56941	22189	55866	59359	8994	46658	-29030	14112	25329	385261	13303	15099	12549	130847	-57521	5739	-51661	-61266	-60917	-43844	5564	12055	5372	-50908	10591	14314	552681	5572	12964	14877	-37392	50713
4.30833	21985	-63861	-61561	19067	-56336	14353	205644	32646	-60284	104234	13525	12481	-55058	7209	8949	14322	11108	58382	22448	54191	57016	9115	41408	-27110	14147	25254	384495	13384	15051	12596	125527	-58030	5717	-51882	-61498	-61206	-45880	5587	12132	5368	-51741	10642	14385	547607	5540	12974	14893	-39313	50390
4.31667	21200	-64110	-61836	19941	-56626	14326	196473	32806	-60545	101380	14009	12532	-55437	7220	8861	14382	11131	59633	22732	52399	54789	9219	37054	-25431	14193	25199	385770	13465	15005	12653	121657	-58528	5706	-52111	-61741	-61493	-47813	5616	12203	5364	-52542	10694	14357	539978	5508	12987	14917	-41193	50058
4.325	20567	-64344	-62085	20695	-56929	14313	187550	32727	-60825	99502	14797	12591	-55859	7237	8761	14446	11148	60607	23028	50612	52676	9288	33352	-24163	14251	25162	389583	13538	14963	12712	119567	-58996	5699	-52342	-62013	-61786	-49559	5637	12261	5361	-53295	10747	14225	530586	5488	13008	14949	-43087	49713
4.33333	20076	-64569	-62316	21335	-57239	14310	178648	32410	-61125	98665	15969	12661	-56309	7251	8637	14501	11159	61215	23331	48820	50678	9317	30231	-23508	14314	25143	395919	13601	14935	12769	119242	-59449	5685	-52555	-62294	-62066	-51190	5649	12308	5362	-54001	10804	14010	519272	5476	13042	14985	-44872	49340
4.34167	19702	-64803	-62528	21841	-57559	14316	170385	31921	-61415	99015	17381	12739	-56787	7266	8508	14550	11172	61360	23619	47077	48903	9299	27621	-23450	14385	25136	404621	13661	14929	12829	120898	-59857	5663	-52754	-62561	-62323	-52673	5666	12350	5374	-54675	10868	13738	506519	5470	13096	15026	-46590	48960
4.35	19437	-65058	-62728	22217	-57888	14332	162889	31277	-61695	100440	18887	12822	-57246	7283	8401	14603	11187	61078	23900	45478	47184	9230	25377	-23937	14455	25138	416046	13730	14941	12896	124569	-60224	5651	-52936	-62814	-62562	-54019	5699	12395	5400	-55290	10938	13420	492625	5468	13168	15075	-48188	48561
4.35833	19255	-65319	-62918	22489	-58210	14366	156245	30528	-61948	102770	20425	12913	-57687	7307	8325	14676	11209	60431	24154	44005	45522	9132	23512	-24944	14524	25152	429433	13816	14972	12984	129602	-60543	5669	-53107	-63037	-62785	-55255	5748	12456	5441	-55868	11025	13107	477345	5477	13246	15142	-49655	48161
4.36667	19119	-65596	-63107	22660	-58537	14414	150842	29712	-62184	105977	21748	13003	-58114	7339	8271	14765	11235	59427	24371	42788	44065	9013	21896	-26272	14590	25177	445185	13904	15017	13081	135875	-60817	5714	-53279	-63248	-63010	-56347	5799	12539	5494	-56397	11123	12808	461562	5492	13326	15226	-51019	47767
4.375	18988	-65874	-63319	22734	-58848	14460	146491	28811	-62416	109544	22806	13081	-58560	7368	8218	14853	11250	58203	24537	41810	42869	8872	20516	-27845	14642	25199	463407	13981	15060	13176	142649	-61080	5761	-53477	-63461	-63253	-57361	5837	12627	5535	-56905	11224	12536	444680	5508	13400	15307	-52231	47372
4.38333	18849	-66149	-63555	22719	-59147	14502	143363	27891	-62638	113315	23546	13137	-59043	7391	8157	14936	11253	56785	24639	41109	41847	8726	19313	-29571	14681	25204	484670	14042	15097	13260	149118	-61350	5802	-53704	-63694	-63536	-58269	5856	12704	5555	-57407	11314	12314	427455	5529	13472	15380	-53346	46991
4.39167	18700	-66428	-63816	22623	-59423	14543	141396	26937	-62857	116983	23955	13180	-59537	7418	8090	15004	11263	55254	24690	40734	40922	8582	18260	-31281	14710	25183	510305	14097	15138	13330	155098	-61647	5832	-53921	-63941	-63834	-59097	5859	12772	5556	-57899	11391	12155	409825	5558	13545	15458	-54319	46609
4.4	18548	-66716	-64088	22465	-59668	14590	140409	25997	-63058	120140	24090	13220	-60054	7457	8021	15066	11299	53718	24702	40644	40118	8447	17382	-32983	14735	25141	540725	14153	15196	13397	159813	-61942	5857	-54120	-64181	-64115	-59847	5861	12831	5543	-58401	11463	12099	391710	5591	13622	15544	-55163	46251
4.40833	18407	-67018	-64351	22248	-59893	14638	140295	25077	-63256	122746	23988	13264	-60563	7505	7952	15125	11360	52154	24680	40785	39393	8315	16636	-34548	14758	25074	578393	14210	15267	13460	163147	-62229	5877	-54306	-64420	-64384	-60520	5866	12879	5520	-58899	11534	12157	373805	5621	13703	15627	-55904	45921
4.41667	18276	-67321	-64616	21972	-60098	14684	140809	24165	-63464	124516	23689	13317	-61068	7560	7882	15193	11446	50663	24630	41115	38769	8184	16040	-35986	14780	24985	622172	14270	15352	13516	164999	-62503	5893	-54493	-64641	-64642	-61138	5877	12926	5498	-59413	11612	12327	355394	5645	13779	15707	-56554	45617
4.425	18157	-67634	-64882	21654	-60297	14727	141549	23295	-63706	125401	23287	13376	-61556	7617	7816	15272	11552	49206	24552	41484	38243	8054	15571	-37273	14805	24883	673020	14326	15452	13565	165242	-62757	5909	-54689	-64852	-64906	-61651	5895	12980	5483	-59916	11693	12622	337380	5658	13852	15796	-57156	45345
4.43333	18047	-67948	-65130	21284	-60498	14774	142323	22435	-63979	125440	22818	13448	-61998	7660	7757	15363	11656	47834	24454	41808	37800	7924	15210	-38378	14836	24772	730192	14379	15571	13615	164061	-63001	5922	-54898	-65053	-65169	-62061	5923	13045	5483	-60390	11780	13012	319276	5667	13927	15895	-57694	45090
4.44167	17944	-68263	-65360	20875	-60717	14830	142822	21631	-64250	124592	22333	13529	-62410	7686	7711	15467	11754	46568	24347	42022	37437	7803	14937	-39351	14878	24656	788961	14434	15716	13670	161619	-63240	5931	-55124	-65257	-65438	-62338	5960	13116	5500	-60842	11872	13445	301355	5679	14009	16009	-58197	44859
4.45	17854	-68587	-65593	20422	-60960	14902	142818	20879	-64512	122969	21880	13625	-62778	7706	7697	15571	11843	45393	24240	42054	37135	7697	14729	-40183	14932	24539	850076	14509	15882	13732	157942	-63487	5947	-55329	-65464	-65704	-62451	6016	13197	5536	-61257	11971	13914	283949	5707	14107	16150	-58652	44641
4.45833	17776	-68914	-65832	19935	-61235	15000	142296	20194	-64749	120737	21461	13739	-63120	7735	7716	15672	11926	44375	24141	41896	36895	7612	14571	-40930	15000	24426	907442	14609	16069	13809	153456	-63716	5974	-55503	-65667	-65946	-62421	6086	13292	5588	-61653	12086	14355	266542	5752	14217	16307	-59056	44444
4.46667	17703	-69260	-66068	19432	-61561	15111	141243	19595	-64976	117887	21086	13856	-63447	7767	7751	15764	11996	43469	24042	41566	36692	7546	14438	-41620	15077	24322	959740	14721	16265	13891	148122	-63905	6009	-55653	-65882	-66176	-62297	6154	13397	5648	-62019	12215	14744	249961	5809	14337	16458	-59437	44275
4.475	17613	-69599	-66327	18882	-61926	15205	139639	19043	-65215	114765	20717	13963	-63789	7785	7778	15837	12030	42672	23927	41040	36505	7481	14318	-42317	15147	24209	1005467	14831	16439	13968	142223	-64074	6031	-55805	-66109	-66400	-62115	6199	13495	5690	-62378	12353	15046	233531	5857	14450	16580	-59824	44130
4.48333	17519	-69934	-66611	18325	-62337	15279	137666	18556	-65481	111433	20351	14048	-64155	7783	7778	15892	12021	41952	23793	40379	36320	7415	14209	-43060	15208	24088	1041923	14927	16590	14035	136003	-64234	6036	-55974	-66353	-66632	-61919	6205	13577	5706	-62741	12490	15234	217814	5883	14556	16684	-60251	44007
4.49167	17448	-70241	-66884	17759	-62764	15339	135306	18122	-65775	108096	19978	14117	-64515	7771	7743	15945	11970	41283	23646	39618	36131	7352	14201	-43866	15263	23960	1070308	15017	16720	14101	129415	-64396	6035	-56160	-66610	-66868	-61711	6176	13651	5707	-63108	12635	15320	202762	5893	14661	16779	-60697	43896
4.5	17424	-70488	-67125	17209	-63184	15398	132676	17748	-66061	105012	19598	14179	-64872	7760	7687	16009	11875	40653	23510	38789	35932	7299	14461	-44776	15316	23831	1089743	15105	16842	14173	122947	-64559	6038	-56367	-66876	-67108	-61499	6132	13717	5701	-63490	12797	15298	188209	5896	14767	16870	-61166	43792
4.50833	17480	-70667	-67346	16686	-63602	15455	129792	17431	-66342	102136	19222	14233	-65213	7757	7623	16073	11756	40014	23388	37956	35700	7254	15141	-45744	15366	23697	1101021	15184	16949	14237	116436	-64732	6039	-56593	-67160	-67360	-61297	6087	13775	5693	-63877	12973	15164	174724	5892	14876	16961	-61647	43686
4.51667	17642	-70745	-67569	16178	-63998	15509	126610	17153	-66602	99599	18838	14288	-65547	7771	7560	16131	11637	39369	23284	37106	35429	7215	16578	-46798	15411	23552	1105233	15254	17036	14288	110222	-64922	6033	-56844	-67432	-67607	-61115	6048	13829	5693	-64285	13170	14945	161749	5884	14984	17043	-62114	43580
4.525	17916	-70710	-67802	15703	-64392	15556	123260	16911	-66842	97291	18468	14341	-65877	7806	7504	16180	11519	38675	23196	36290	35096	7178	19109	-47892	15449	23403	1102759	15309	17102	14327	104376	-65136	6015	-57114	-67693	-67859	-61015	6020	13887	5703	-64691	13372	14642	149857	5872	15096	17113	-62575	43480
4.53333	18340	-70577	-68060	15236	-64770	15592	119603	16688	-67067	95166	18113	14404	-66196	7867	7462	16226	11409	37957	23122	35506	34716	7144	22757	-48979	15488	23251	1094654	15351	17149	14359	98880	-65383	5993	-57384	-67942	-68104	-61022	6008	13956	5723	-65070	13580	14279	138760	5858	15213	17176	-62979	43386
4.54167	18905	-70346	-68333	14761	-65143	15618	115843	16481	-67286	93112	17771	14476	-66515	7962	7429	16274	11303	37220	23056	34769	34321	7108	27745	-50070	15531	23099	1081993	15387	17180	14391	94011	-65665	5970	-57655	-68184	-68347	-61148	5998	14029	5753	-65431	13790	13882	128488	5842	15339	17234	-63321	43312
4.55	19608	-70054	-68613	14307	-65510	15643	111952	16280	-67507	91033	17446	14568	-66819	8079	7400	16331	11207	36469	22996	34117	33916	7072	33924	-51094	15579	22955	1064736	15428	17209	14430	89587	-65994	5957	-57902	-68427	-68589	-61410	5988	14113	5789	-65773	13996	13452	119186	5830	15479	17294	-63555	43261
4.55833	20460	-69786	-68896	13909	-65865	15678	107994	16093	-67714	88928	17124	14677	-67118	8216	7375	16405	11122	35766	22939	33535	33549	7043	40530	-52079	15633	22818	1044474	15483	17252	14487	85748	-66346	5961	-58121	-68666	-68831	-61789	5986	14202	5826	-66114	14205	13024	110476	5835	15627	17355	-63631	43232
4.56667	21361	-69573	-69170	13568	-66212	15725	104155	15933	-67902	86676	16803	14782	-67411	8360	7360	16489	11050	35095	22877	33054	33224	7028	47483	-52987	15691	22693	1020912	15555	17314	14559	82365	-66704	5980	-58322	-68916	-69083	-62249	6000	14291	5860	-66439	14396	12590	102636	5867	15786	17419	-63556	43223
4.575	22299	-69469	-69450	13258	-66500	15783	100317	15790	-68069	84401	16458	14875	-67715	8478	7351	16572	10992	34495	22802	32657	32942	7021	53748	-53827	15745	22565	994870	15642	17398	14642	79355	-67072	6000	-58522	-69169	-69327	-62799	6024	14376	5876	-66756	14561	12165	95280	5908	15940	17480	-63345	43233
4.58333	23168	-69519	-69732	12981	-66705	15849	96690	15666	-68200	82071	16115	14949	-68038	8565	7342	16649	10944	33970	22710	32333	32703	7019	58821	-54613	15796	22433	967143	15730	17507	14728	76671	-67432	6015	-58734	-69429	-69565	-63389	6045	14458	5868	-67060	14690	11765	88538	5940	16092	17540	-63010	43256
4.59167	23877	-69748	-70021	12728	-66794	15912	93171	15559	-68296	79792	15794	15011	-68370	8611	7331	16717	10896	33513	22599	32078	32497	7022	62504	-55323	15845	22296	937117	15818	17626	14806	74158	-67794	6023	-58949	-69696	-69790	-64018	6061	14543	5846	-67331	14778	11386	82330	5960	16240	17598	-62645	43289
4.6	24401	-70129	-70315	12493	-66723	15966	89848	15467	-68368	77735	15531	15065	-68723	8614	7315	16778	10836	33125	22473	31865	32321	7022	64408	-55990	15896	22152	906569	15901	17749	14876	71862	-68147	6020	-59175	-69973	-70003	-64672	6063	14620	5814	-67577	14831	11043	76539	5960	16381	17648	-62300	43325
4.60833	24656	-70608	-70595	12278	-66503	16008	86780	15392	-68423	75902	15423	15120	-69061	8571	7294	16834	10754	32782	22331	31680	32163	7015	64690	-56578	15947	22010	874433	15973	17867	14934	69661	-68495	6007	-59392	-70267	-70210	-65338	6048	14688	5780	-67795	14856	10724	71391	5941	16518	17693	-62026	43359
4.61667	24635	-71109	-70865	12068	-66192	16039	83928	15341	-68473	74502	15514	15185	-69370	8481	7270	16896	10647	32489	22188	31507	32010	7005	63796	-57094	15999	21874	842019	16042	17971	14988	67639	-68838	5988	-59588	-70562	-70405	-66021	6024	14749	5751	-67994	14865	10438	66681	5912	16637	17734	-61889	43389
4.625	24373	-71628	-71111	11876	-65812	16063	81513	15330	-68533	73570	15824	15254	-69654	8349	7244	16963	10519	32226	22052	31340	31839	6996	61968	-57538	16053	21753	809395	16107	18065	15044	65819	-69175	5964	-59773	-70866	-70600	-66671	5995	14799	5728	-68177	14862	10179	62632	5874	16735	17772	-61900	43409
4.63333	23877	-72125	-71338	11726	-65446	16085	79500	15373	-68610	73176	16398	15331	-69921	8202	7219	17028	10379	31986	21923	31170	31642	6991	59867	-57906	16108	21652	776344	16177	18152	15116	64281	-69518	5938	-59961	-71156	-70802	-67295	5970	14846	5702	-68348	14854	9940	59188	5835	16812	17811	-62064	43421
4.64167	23205	-72584	-71556	11611	-65147	16110	78023	15484	-68713	73427	17157	15410	-70190	8043	7192	17091	10222	31758	21802	30997	31401	6984	58075	-58223	16164	21567	744545	16242	18240	15201	63321	-69858	5909	-60168	-71420	-71033	-67879	5947	14892	5665	-68527	14839	9721	56317	5800	16865	17853	-62391	43431
4.65	22423	-73018	-71777	11508	-64945	16138	77163	15689	-68847	74307	18014	15490	-70468	7885	7160	17150	10054	31533	21686	30829	31110	6976	56848	-58505	16222	21495	712907	16298	18325	15289	63055	-70208	5884	-60388	-71662	-71291	-68425	5930	14946	5625	-68741	14815	9512	54056	5773	16904	17899	-62833	43446
4.65833	21540	-73439	-72013	11407	-64894	16173	76867	15983	-69003	75798	18958	15568	-70774	7730	7127	17209	9893	31321	21569	30663	30800	6962	56581	-58784	16285	21432	683345	16345	18408	15380	63779	-70559	5866	-60630	-71887	-71567	-68950	5915	15004	5596	-69016	14781	9313	52272	5751	16939	17945	-63367	43463
4.66667	20654	-73880	-72261	11309	-65003	16216	77119	16368	-69180	77941	19930	15632	-71089	7580	7104	17274	9748	31118	21449	30513	30481	6943	57378	-59074	16357	21383	655639	16392	18491	15461	65811	-70899	5855	-60879	-72111	-71864	-69445	5902	15069	5583	-69338	14741	9120	50980	5736	16981	17992	-63973	43481
4.675	19770	-74306	-72523	11216	-65255	16271	77868	16850	-69365	80451	20977	15690	-71395	7446	7107	17345	9613	30946	21334	30386	30208	6921	58886	-59392	16445	21356	630156	16452	18576	15536	69130	-71230	5854	-61119	-72339	-72152	-69929	5896	15144	5591	-69706	14704	8942	50107	5735	17037	18041	-64598	43495
4.68333	18948	-74720	-72784	11143	-65660	16343	78855	17367	-69548	83280	22068	15748	-71684	7327	7128	17416	9479	30812	21233	30297	30040	6893	60911	-59748	16554	21368	607839	16530	18668	15608	73839	-71530	5867	-61346	-72590	-72430	-70383	5894	15222	5623	-70092	14679	8785	49598	5754	17112	18090	-65250	43494
4.69167	18227	-75103	-73044	11107	-66159	16426	79995	17913	-69733	86197	23223	15811	-71936	7231	7161	17489	9352	30718	21148	30264	30005	6858	63044	-60142	16672	21436	587837	16629	18757	15683	79938	-71809	5891	-61553	-72850	-72694	-70819	5896	15303	5671	-70449	14673	8648	49420	5796	17204	18141	-65885	43474
4.7	17591	-75418	-73296	11123	-66710	16521	81227	18437	-69910	88900	24403	15887	-72161	7158	7203	17570	9227	30670	21090	30292	30165	6819	64714	-60594	16797	21568	570714	16748	18839	15764	86793	-72053	5927	-61747	-73085	-72945	-71235	5914	15380	5727	-70778	14688	8536	49478	5862	17306	18198	-66507	43437
4.70833	17048	-75676	-73525	11200	-67300	16620	82230	18899	-70091	91347	25456	15973	-72370	7099	7248	17661	9106	30662	21056	30395	30555	6772	65943	-61082	16922	21768	555602	16872	18906	15843	94457	-72262	5974	-61931	-73302	-73193	-71629	5954	15447	5788	-71078	14719	8440	49644	5955	17417	18260	-67102	43383
4.71667	16555	-75891	-73744	11335	-67871	16714	82792	19284	-70281	93245	26363	16067	-72592	7040	7291	17750	8992	30694	21042	30576	31146	6719	67243	-61629	17037	22039	542284	16997	18943	15917	102121	-72449	6030	-62119	-73502	-73427	-72017	6010	15509	5852	-71373	14758	8355	49840	6086	17532	18326	-67648	43322
4.725	16101	-76087	-73948	11522	-68437	16802	82841	19553	-70494	94547	27027	16162	-72831	6976	7338	17827	8879	30765	21048	30820	31957	6664	69258	-62213	17142	22350	530290	17117	18950	15985	109352	-72621	6089	-62318	-73704	-73658	-72375	6073	15579	5918	-71672	14793	8273	49927	6282	17653	18397	-68170	43269
4.73333	15653	-76288	-74153	11761	-68982	16878	82348	19701	-70737	95216	27415	16252	-73091	6907	7394	17888	8762	30854	21061	31132	32923	6606	74050	-62815	17229	22699	519036	17233	18929	16048	115897	-72797	6126	-62528	-73925	-73891	-72715	6135	15656	5973	-71993	14814	8187	49803	6567	17766	18464	-68673	43230
4.74167	15203	-76524	-74372	12027	-69520	16946	81342	19720	-70999	95190	27640	16332	-73375	6832	7446	17936	8631	30951	21066	31488	33942	6550	84471	-63444	17299	23050	508588	17336	18881	16107	121018	-72981	6134	-62759	-74188	-74137	-73034	6174	15730	6009	-72345	14821	8100	49417	7000	17862	18527	-69193	43206
4.75	14762	-76803	-74617	12314	-70056	17009	79954	19604	-71282	94544	27866	16403	-73649	6758	7479	17975	8494	31043	21061	31871	34998	6502	102342	-64063	17355	23375	498310	17424	18819	16167	124724	-73181	6118	-62988	-74488	-74394	-73332	6187	15806	6029	-72703	14818	8014	48690	7622	17944	18587	-69715	43197
4.75833	14320	-77103	-74888	12618	-70578	17073	78347	19382	-71567	93368	28428	16472	-73906	6693	7495	18012	8358	31102	21044	32284	35941	6466	130203	-64689	17404	23667	488486	17505	18756	16238	126776	-73397	6091	-63211	-74792	-74648	-73576	6186	15875	6033	-73071	14817	7941	47617	8376	18011	18642	-70235	43200
4.76667	13888	-77428	-75164	12915	-71103	17139	76556	19071	-71854	91668	30187	16535	-74147	6634	7490	18054	8229	31117	21017	32683	36735	6443	170613	-65292	17450	23879	478778	17580	18695	16315	127073	-73635	6065	-63428	-75097	-74902	-73677	6181	15936	6026	-73420	14832	7887	46312	9266	18072	18696	-70755	43211
4.775	13457	-77752	-75439	13222	-71591	17209	74520	18686	-72134	89656	33841	16608	-74378	6583	7474	18111	8128	31086	20993	33079	37335	6444	220111	-65861	17507	24011	469176	17667	18649	16407	125896	-73883	6072	-63638	-75371	-75129	-73565	6192	16002	6026	-73737	14880	7856	44783	10207	18139	18760	-71248	43231
4.78333	13055	-78081	-75694	13517	-72052	17288	72395	18266	-72407	87340	39804	16691	-74605	6537	7463	18191	8057	30997	20986	33467	37680	6464	279070	-66398	17582	24070	459767	17765	18620	16515	123403	-74105	6121	-63843	-75613	-75332	-73101	6230	16084	6040	-74023	14954	7842	43300	11082	18220	18836	-71731	43269
4.79167	12689	-78412	-75941	13787	-72491	17366	70129	17790	-72695	84839	48880	16775	-74835	6488	7457	18281	8001	30850	20986	33840	37773	6490	343191	-66893	17664	24046	450137	17861	18604	16629	119759	-74303	6189	-64045	-75834	-75527	-72153	6287	16177	6061	-74292	15032	7825	42051	11853	18303	18914	-72195	43329
4.8	12348	-78744	-76192	14029	-72917	17442	67827	17274	-72984	82292	60679	16848	-75091	6426	7454	18376	7943	30649	20990	34215	37620	6508	405763	-67379	17746	23948	440569	17948	18595	16740	115498	-74459	6261	-64261	-76040	-75731	-70792	6341	16266	6078	-74570	15098	7793	41176	12406	18378	18982	-72662	43416
4.80833	12055	-79086	-76450	14245	-73346	17509	65580	16713	-73288	79669	73920	16897	-75363	6355	7454	18461	7874	30388	20992	34618	37223	6508	465992	-67854	17818	23787	430561	18017	18585	16831	110643	-74558	6322	-64487	-76250	-75973	-69082	6377	16345	6085	-74856	15134	7734	40982	12717	18437	19034	-73130	43537
4.81667	11795	-79406	-76733	14446	-73753	17561	63369	16107	-73594	77170	88411	16918	-75662	6286	7453	18524	7788	30085	20979	35080	36652	6480	516697	-68352	17866	23562	420316	18065	18570	16895	105628	-74612	6357	-64729	-76474	-76246	-67109	6384	16401	6069	-75168	15132	7650	41560	12791	18470	19065	-73590	43690
4.825	11577	-79705	-77019	14656	-74141	17604	61373	15506	-73885	74754	101814	16920	-75978	6224	7445	18568	7686	29738	20953	35579	35936	6425	556788	-68859	17894	23301	409671	18096	18550	16930	100613	-74627	6373	-64986	-76723	-76525	-65272	6362	16427	6034	-75490	15111	7552	42842	12634	18479	19082	-74052	43866
4.83333	11417	-79988	-77293	14921	-74475	17643	59584	14919	-74155	72523	113252	16931	-76286	6181	7443	18603	7593	29385	20928	36141	35139	6361	584954	-69352	17917	23022	398487	18133	18537	16946	95661	-74595	6389	-65237	-76981	-76782	-63666	6332	16446	6004	-75800	15102	7459	44888	12316	18483	19101	-74494	44070
4.84167	11322	-80269	-77542	15259	-74742	17692	58155	14395	-74403	70508	122040	16966	-76581	6165	7453	18645	7523	29049	20911	36723	34338	6307	599666	-69828	17950	22757	387198	18181	18542	16963	91042	-74527	6424	-65478	-77245	-77027	-62468	6319	16475	5995	-76090	15120	7384	47383	11919	18489	19135	-74922	44284
4.85	11306	-80561	-77764	15701	-74946	17755	57191	13943	-74642	68664	127238	17041	-76837	6173	7477	18703	7481	28740	20907	37246	33534	6273	602464	-70255	18005	22532	375354	18243	18569	16999	86604	-74426	6476	-65693	-77507	-77273	-61811	6343	16531	6015	-76352	15175	7334	49963	11473	18511	19193	-75306	44512
4.85833	11369	-80865	-77961	16290	-75091	17839	56760	13568	-74873	67038	129168	17160	-77054	6206	7522	18787	7473	28486	20930	37695	32801	6267	594582	-70640	18097	22355	363634	18328	18623	17072	82557	-74324	6549	-65881	-77736	-77507	-61639	6404	16624	6070	-76593	15275	7317	52477	11051	18560	19279	-75619	44750
4.86667	11479	-81195	-78137	17075	-75196	17943	57047	13266	-75120	65528	128437	17297	-77238	6261	7580	18896	7491	28276	20978	37982	32125	6283	576670	-70982	18219	22229	351835	18431	18698	17174	78799	-74277	6635	-66037	-77943	-77716	-61900	6487	16755	6153	-76815	15399	7327	54434	10663	18634	19391	-75874	45001
4.875	11613	-81521	-78314	18176	-75261	18062	58132	13006	-75379	64145	125426	17436	-77410	6341	7640	19021	7525	28100	21036	38067	31514	6308	552110	-71303	18348	22136	340207	18542	18780	17297	75321	-74307	6721	-66162	-78136	-77900	-62555	6577	16907	6251	-77040	15532	7351	55682	10310	18721	19508	-76081	45265
4.88333	11753	-81832	-78485	19894	-75293	18193	60069	12772	-75625	62818	121260	17562	-77587	6441	7702	19155	7566	27942	21088	37958	30970	6339	521637	-71625	18474	22070	329203	18657	18863	17424	72148	-74419	6803	-66271	-78335	-78083	-63448	6657	17057	6355	-77270	15663	7383	56152	9995	18812	19618	-76269	45519
4.89167	11881	-82133	-78655	22615	-75309	18314	63050	12533	-75871	61519	116658	17665	-77780	6543	7760	19281	7601	27785	21120	37640	30463	6363	487293	-71968	18586	22017	318550	18768	18942	17532	69126	-74629	6872	-66380	-78552	-78277	-64549	6714	17192	6448	-77502	15781	7413	55754	9694	18895	19712	-76469	45767
4.9	11989	-82434	-78834	26592	-75323	18416	66937	12283	-76105	60247	111957	17741	-78010	6634	7804	19393	7623	27625	21127	37142	30005	6375	451770	-72361	18679	21965	308937	18865	19014	17612	66314	-74902	6924	-66511	-78786	-78488	-65768	6752	17296	6511	-77752	15880	7434	54646	9406	18961	19779	-76721	45986
4.90833	12080	-82756	-79016	32333	-75340	18498	71732	12028	-76325	58954	107604	17805	-78260	6705	7828	19485	7636	27457	21117	36541	29576	6380	413275	-72775	18756	21920	300126	18951	19083	17672	63563	-75207	6963	-66664	-79039	-78718	-67016	6785	17375	6548	-78014	15962	7455	53109	9121	19016	19830	-77014	46170
4.91667	12169	-83091	-79201	40044	-75362	18570	77412	11781	-76451	57724	103487	17874	-78520	6748	7840	19562	7649	27300	21108	35856	29194	6387	373419	-73205	18825	21887	292343	19036	19157	17731	60944	-75527	6994	-66837	-79277	-78948	-68285	6826	17441	6569	-78294	16044	7485	51266	8860	19064	19880	-77323	46318
4.925	12250	-83455	-79387	49174	-75393	18644	83412	11573	-76394	56525	99592	17951	-78777	6770	7846	19632	7671	27155	21115	35170	28853	6398	335805	-73627	18892	21861	285625	19120	19241	17796	58432	-75841	7021	-67019	-79495	-79182	-69471	6873	17505	6583	-78580	16125	7531	49531	8636	19113	19943	-77643	46425
4.93333	12317	-83820	-79588	59957	-75434	18729	89778	11407	-76040	55422	95636	18041	-79021	6777	7850	19701	7702	27022	21140	34500	28551	6415	301740	-74024	18955	21835	279699	19205	19325	17870	55999	-76161	7042	-67196	-79699	-79421	-70598	6926	17573	6601	-78871	16207	7589	48091	8449	19166	20017	-77948	46500
4.94167	12374	-84168	-79798	71250	-75485	18836	95830	11289	-75146	54447	91564	18137	-79255	6775	7861	19777	7742	26898	21177	33872	28303	6443	270554	-74404	19017	21808	274569	19297	19409	17956	53747	-76480	7058	-67368	-79904	-79676	-71632	6977	17646	6635	-79163	16295	7653	47054	8311	19229	20102	-78244	46549
4.95	12420	-84494	-80024	82472	-75551	18945	101219	11213	-73578	53580	87314	18230	-79467	6767	7881	19858	7779	26771	21217	33312	28091	6476	242240	-74762	19080	21775	269849	19398	19487	18047	51593	-76821	7072	-67535	-80119	-79945	-72584	7017	17725	6676	-79429	16385	7714	46546	8204	19298	20194	-78532	46580
4.95833	12450	-84780	-80277	93220	-75638	19037	105742	11156	-71479	52844	82747	18311	-79675	6747	7901	19940	7795	26637	21249	32805	27915	6505	217356	-75124	19144	21728	265449	19505	19554	18137	49692	-77180	7084	-67714	-80335	-80202	-73489	7042	17804	6708	-79679	16474	7755	46494	8108	19363	20283	-78828	46597
4.96667	12465	-85039	-80535	102386	-75728	19110	108866	11107	-68818	52205	78164	18381	-79885	6719	7914	20023	7792	26490	21271	32400	27765	6530	194257	-75470	19208	21679	261064	19615	19619	18221	48062	-77548	7097	-67906	-80556	-80448	-74331	7061	17890	6731	-79914	16555	7772	46726	8007	19428	20372	-79140	46603
4.975	12472	-85282	-80801	110049	-75719	19164	110603	11059	-65908	51687	73435	18448	-80113	6690	7917	20106	7780	26351	21292	32102	27637	6552	173694	-75792	19270	21636	256611	19739	19697	18305	46778	-77928	7114	-68116	-80781	-80683	-75155	7080	17984	6747	-80145	16635	7775	47140	7898	19488	20461	-79461	46600
4.98333	12471	-85528	-81058	115768	-75517	19209	110900	11009	-63184	51290	68813	18523	-80365	6662	7914	20195	7767	26233	21323	31910	27527	6568	155560	-76086	19333	21610	252063	19885	19799	18389	45983	-78300	7137	-68343	-81021	-80922	-75938	7099	18084	6759	-80376	16716	7775	47530	7781	19547	20551	-79803	46586
4.99167	12464	-85782	-81305	119532	-74866	19256	109705	10952	-60746	51027	64343	18620	-80632	6633	7908	20286	7762	26139	21372	31824	27429	6581	139084	-76330	19394	21611	247260	20068	19916	18467	45652	-78680	7155	-68572	-81279	-81174	-76711	7120	18192	6774	-80604	16801	7780	47722	7659	19607	20643	-80136	46563
5	12452	-86040	-81546	121632	-73389	19316	107333	10892	-58925	50942	59996	18736	-80926	6599	7903	20386	7768	26071	21435	31820	27349	6586	125365	-76538	19453	21637	242453	20296	20052	18545	45745	-79065	7163	-68808	-81558	-81457	-77458	7143	18297	6795	-80840	16892	7792	47644	7550	19670	20731	-80458	46536
5.00833	12443	-86310	-81780	122240	-70952	19387	103981	10830	-57785	51044	55939	18854	-81214	6562	7898	20486	7786	26023	21513	31864	27283	6583	115349	-76728	19515	21678	237432	20576	20195	18625	46227	-79476	7165	-69037	-81861	-81775	-78151	7168	18396	6825	-81075	16978	7813	47196	7459	19739	20819	-80763	46507
5.01667	12436	-86582	-82022	121661	-67534	19464	99798	10766	-57272	51353	52000	18973	-81493	6525	7896	20584	7809	25990	21595	31940	27231	6576	108723	-76927	19588	21731	232367	20921	20338	18713	46891	-79910	7174	-69261	-82146	-82078	-78811	7197	18495	6861	-81320	17062	7843	46331	7394	19809	20911	-81042	46478
5.025	12421	-86869	-82269	120308	-62986	19547	95288	10703	-57362	51899	48341	19078	-81762	6489	7905	20677	7835	25966	21669	32024	27190	6569	104455	-77141	19674	21782	227302	21309	20478	18810	47580	-80348	7192	-69483	-82408	-82360	-79414	7227	18599	6901	-81574	17136	7879	45125	7360	19884	21014	-81309	46450
5.03333	12392	-87157	-82530	118325	-57998	19637	90438	10642	-57931	52639	44861	19171	-82020	6466	7932	20764	7872	25952	21739	32112	27164	6566	101634	-77371	19768	21830	222178	21758	20614	18922	48187	-80795	7220	-69702	-82639	-82615	-79988	7263	18712	6941	-81836	17201	7925	43548	7354	19966	21129	-81550	46423
5.04167	12352	-87433	-82800	115990	-52896	19737	85622	10577	-58826	53571	41589	19257	-82283	6454	7973	20847	7921	25951	21806	32195	27154	6565	99571	-77621	19870	21877	217264	22235	20750	19047	48531	-81209	7256	-69927	-82843	-82854	-80526	7297	18821	6976	-82114	17263	7978	41717	7356	20057	21254	-81779	46393
5.05	12304	-87691	-83080	113381	-48043	19837	80915	10496	-60011	54659	38587	19343	-82554	6444	8012	20925	7974	25952	21870	32261	27157	6557	97696	-77874	19964	21928	212369	22713	20877	19165	48563	-81591	7291	-70148	-83042	-83093	-81051	7320	18919	7000	-82402	17321	8031	39739	7354	20152	21383	-81997	46356
5.05833	12245	-87919	-83377	110529	-44057	19934	76341	10390	-61322	55800	35748	19429	-82855	6425	8042	21002	8025	25940	21921	32303	27168	6539	95436	-78143	20040	21979	207711	23179	20993	19272	48322	-81948	7320	-70371	-83249	-83341	-81572	7327	18994	7007	-82717	17378	8074	37615	7342	20241	21498	-82212	46308
5.06667	12184	-88126	-83670	107539	-40958	20025	72104	10252	-62728	57005	33197	19511	-83177	6394	8054	21076	8070	25905	21957	32316	27185	6510	92367	-78432	20101	22025	203212	23574	21095	19368	47822	-82288	7341	-70588	-83484	-83611	-82061	7320	19045	6995	-83031	17436	8102	35529	7316	20324	21599	-82437	46240
5.075	12124	-88321	-83964	104291	-38955	20109	68051	10085	-64149	58154	30836	19596	-83513	6357	8053	21150	8106	25860	21984	32298	27209	6478	88569	-78760	20164	22069	198870	23900	21183	19465	47212	-82621	7359	-70792	-83730	-83873	-82531	7308	19085	6974	-83333	17506	8130	33449	7288	20400	21684	-82672	46151
5.08333	12067	-88524	-84237	100933	-38078	20194	64374	9910	-65488	59229	28717	19683	-83854	6318	8048	21228	8136	25810	22011	32248	27241	6453	83908	-79125	20242	22111	194785	24147	21262	19570	46665	-82928	7377	-70988	-83989	-84118	-82971	7301	19135	6951	-83616	17587	8174	31481	7270	20473	21755	-82931	46051
5.09167	12004	-88734	-84491	97341	-38228	20279	60972	9726	-66770	60192	26817	19768	-84167	6280	8045	21302	8157	25761	22042	32168	27281	6435	78582	-79516	20326	22147	190789	24311	21331	19680	46236	-83224	7387	-71187	-84257	-84346	-83403	7303	19201	6936	-83873	17677	8239	29638	7264	20545	21813	-83200	45939
5.1	11937	-88947	-84735	93569	-39240	20369	57870	9551	-67925	60984	25085	19855	-84458	6245	8044	21373	8170	25721	22084	32073	27333	6420	72989	-79945	20416	22182	187054	24408	21391	19797	46010	-83499	7384	-71408	-84524	-84552	-83820	7315	19283	6940	-84121	17772	8318	27909	7267	20620	21860	-83483	45830
5.10833	11871	-89166	-84982	89648	-40870	20456	55100	9392	-69001	61632	23556	19940	-84718	6213	8038	21437	8171	25684	22140	31966	27396	6401	67084	-80393	20500	22220	183431	24446	21441	19901	46008	-83760	7370	-71645	-84803	-84755	-84210	7333	19380	6958	-84379	17859	8407	26371	7273	20699	21897	-83780	45730
5.11667	11796	-89400	-85258	85461	-42887	20526	52551	9238	-70021	62135	22136	20020	-84964	6183	8014	21486	8152	25645	22195	31834	27458	6367	61392	-80879	20553	22255	179981	24427	21475	19977	46168	-84029	7341	-71913	-85087	-84973	-84596	7343	19471	6971	-84684	17928	8476	24951	7266	20772	21924	-84093	45640
5.125	11709	-89673	-85550	81234	-45308	20577	50322	9089	-71029	62535	20850	20090	-85205	6151	7972	21522	8117	25601	22239	31678	27518	6322	55876	-81382	20578	22286	176707	24363	21498	20024	46384	-84319	7301	-72198	-85388	-85227	-84970	7331	19549	6975	-85013	17977	8510	23684	7240	20844	21948	-84430	45561
5.13333	11615	-89978	-85854	76826	-47902	20620	48331	8951	-72052	62866	19655	20168	-85433	6124	7928	21558	8084	25567	22286	31502	27578	6279	50750	-81859	20590	22328	173559	24271	21527	20055	46562	-84632	7263	-72463	-85680	-85504	-85336	7308	19623	6979	-85333	18019	8520	22538	7208	20919	21978	-84759	45492
5.14167	11527	-90312	-86151	72456	-50618	20662	46643	8823	-73065	63159	18555	20249	-85659	6102	7892	21604	8063	25553	22336	31287	27619	6246	46155	-82313	20603	22381	170707	24163	21573	20082	46606	-84946	7232	-72704	-85950	-85807	-85686	7280	19686	6989	-85634	18062	8509	21499	7170	21005	22015	-85081	45434
5.15	11465	-90671	-86428	68150	-53404	20707	45268	8697	-74114	63435	17566	20329	-85887	6083	7871	21662	8058	25563	22399	31045	27640	6224	41984	-82727	20629	22441	168063	24046	21639	20114	46466	-85259	7213	-72921	-86207	-86130	-86022	7251	19741	7007	-85903	18107	8483	20563	7132	21107	22064	-85389	45386
5.15833	11432	-91017	-86690	63907	-56112	20757	44172	8573	-75146	63694	16654	20408	-86137	6058	7866	21738	8069	25588	22477	30799	27646	6209	38417	-83123	20677	22510	165811	23922	21729	20159	46098	-85563	7209	-73132	-86459	-86451	-86348	7232	19794	7032	-86148	18161	8447	19687	7109	21211	22122	-85684	45355
5.16667	11421	-91354	-86941	59946	-58827	20810	43391	8444	-76184	63953	15851	20482	-86401	6027	7871	21822	8088	25611	22574	30560	27638	6187	35289	-83495	20746	22576	163996	23800	21832	20219	45493	-85857	7217	-73348	-86731	-86779	-86655	7232	19846	7057	-86374	18224	8398	18902	7106	21297	22186	-85977	45347
5.175	11416	-91673	-87210	56117	-61406	20855	42861	8294	-77231	64229	15108	20540	-86690	5987	7871	21896	8093	25618	22672	30302	27618	6145	32628	-83857	20816	22627	162620	23665	21913	20288	44699	-86165	7226	-73597	-87023	-87098	-86967	7235	19893	7065	-86604	18288	8325	18157	7102	21355	22240	-86268	45359
5.18333	11404	-91994	-87488	52617	-63910	20892	42543	8138	-78262	64562	14426	20585	-87003	5936	7858	21955	8079	25607	22759	30032	27601	6087	30366	-84248	20883	22663	161784	23526	21968	20356	43724	-86482	7232	-73886	-87343	-87408	-87277	7229	19942	7052	-86850	18349	8227	17465	7086	21394	22280	-86572	45380
5.19167	11389	-92318	-87766	49395	-66288	20936	42413	7989	-79301	64994	13795	20634	-87304	5885	7841	22005	8046	25593	22847	29767	27601	6024	28420	-84624	20945	22699	161434	23397	22004	20420	42561	-86813	7240	-74177	-87670	-87698	-87581	7220	20009	7037	-87112	18417	8109	16827	7060	21428	22313	-86867	45406
5.2	11377	-92654	-88039	46517	-68492	21001	42417	7859	-80282	65577	13213	20696	-87591	5843	7830	22057	7999	25587	22939	29516	27631	5961	26782	-84939	21008	22748	161449	23284	22032	20486	41301	-87135	7258	-74464	-87974	-87956	-87871	7213	20087	7040	-87394	18498	7981	16239	7029	21470	22347	-87151	45434
5.20833	11373	-93014	-88303	44107	-70588	21085	42503	7750	-81233	66488	12708	20768	-87861	5813	7826	22113	7946	25592	23040	29299	27695	5901	25342	-85206	21074	22816	161741	23193	22065	20550	39916	-87447	7282	-74726	-88259	-88191	-88140	7211	20180	7061	-87689	18579	7843	15722	6993	21527	22386	-87427	45461
5.21667	11383	-93366	-88561	42104	-72486	21188	42643	7664	-82114	67847	12269	20861	-88124	5802	7838	22181	7903	25614	23150	29121	27786	5852	24106	-85460	21150	22915	162054	23124	22123	20618	38495	-87743	7309	-74955	-88513	-88400	-88390	7228	20287	7093	-88004	18666	7718	15261	6979	21604	22444	-87694	45490
5.225	11407	-93709	-88794	40623	-74275	21309	42781	7598	-82920	69627	11910	20966	-88384	5809	7868	22264	7873	25655	23257	28983	27895	5814	23001	-85720	21237	23024	162114	23078	22206	20695	37060	-88018	7338	-75158	-88752	-88601	-88617	7268	20402	7126	-88310	18759	7614	14861	7003	21703	22527	-87965	45524
5.23333	11434	-94032	-89018	39604	-75926	21420	42883	7532	-83678	71870	11611	21074	-88653	5828	7905	22354	7852	25701	23351	28868	28004	5776	22038	-86016	21329	23124	161764	23041	22289	20775	35595	-88296	7358	-75354	-88976	-88800	-88845	7321	20515	7146	-88598	18854	7519	14492	7053	21808	22620	-88229	45563
5.24167	11465	-94331	-89234	38956	-77473	21513	42913	7470	-84367	74848	11352	21169	-88946	5852	7938	22449	7832	25744	23418	28765	28094	5742	21247	-86363	21421	23204	160788	23008	22362	20852	34167	-88562	7365	-75564	-89187	-89009	-89073	7368	20615	7147	-88876	18946	7424	14142	7109	21910	22711	-88501	45608
5.25	11509	-94617	-89440	38605	-78937	21591	42844	7413	-85021	78893	11126	21247	-89235	5873	7961	22540	7808	25781	23462	28674	28167	5715	20658	-86731	21513	23261	159040	22987	22424	20925	32728	-88819	7364	-75788	-89392	-89229	-89298	7403	20707	7136	-89139	19036	7325	13811	7163	22006	22800	-88773	45661
5.25833	11571	-94898	-89649	38434	-80264	21658	42673	7359	-85620	84456	10915	21312	-89521	5882	7975	22623	7775	25815	23494	28590	28224	5693	20444	-87126	21605	23301	156629	22979	22479	20997	31363	-89067	7358	-76042	-89601	-89453	-89523	7427	20795	7127	-89401	19130	7221	13488	7202	22084	22883	-89050	45722
5.26667	11642	-95195	-89871	38308	-81508	21721	42395	7308	-86184	92156	10715	21375	-89799	5882	7982	22699	7733	25850	23526	28512	28270	5670	20689	-87520	21698	23332	153472	22977	22533	21066	30063	-89308	7350	-76316	-89837	-89689	-89741	7443	20887	7126	-89658	19222	7111	13193	7219	22146	22964	-89337	45791
5.275	11718	-95485	-90129	38146	-82624	21783	41996	7262	-86722	102076	10507	21442	-90075	5872	7982	22761	7684	25884	23560	28436	28300	5645	21449	-87907	21783	23359	149710	22975	22595	21130	28838	-89556	7334	-76612	-90115	-89927	-89962	7454	20982	7131	-89923	19314	6999	12916	7216	22196	23034	-89632	45868
5.28333	11789	-95771	-90416	37877	-83647	21850	41503	7219	-87237	115010	10301	21516	-90355	5858	7985	22813	7628	25919	23596	28364	28310	5627	22848	-88287	21862	23383	145527	22971	22669	21188	27722	-89806	7312	-76924	-90421	-90173	-90174	7465	21077	7141	-90194	19403	6895	12663	7198	22241	23093	-89946	45945
5.29167	11850	-96047	-90736	37440	-84583	21921	40899	7178	-87748	130633	10102	21600	-90625	5847	8003	22865	7578	25954	23636	28303	28305	5621	24801	-88646	21933	23410	140863	22964	22746	21241	26675	-90067	7294	-77218	-90736	-90425	-90376	7481	21176	7152	-90462	19491	6798	12431	7176	22289	23147	-90255	46021
5.3	11905	-96306	-91074	36853	-85435	21999	40217	7140	-88224	148445	9919	21691	-90896	5846	8036	22924	7538	25981	23674	28258	28291	5621	27165	-89002	22001	23441	136068	22958	22822	21291	25733	-90326	7283	-77494	-91039	-90683	-90569	7497	21266	7156	-90736	19580	6697	12220	7164	22344	23199	-90561	46094
5.30833	11961	-96561	-91397	36133	-86238	22082	39477	7101	-88680	168665	9781	21779	-91152	5850	8074	22990	7507	25998	23710	28237	28273	5626	29912	-89341	22066	23480	131026	22964	22894	21342	24858	-90582	7280	-77747	-91320	-90955	-90752	7508	21347	7156	-91003	19662	6586	12049	7171	22410	23254	-90859	46163
5.31667	12025	-96814	-91705	35286	-86957	22168	38683	7067	-89097	189283	9689	21864	-91396	5853	8112	23065	7485	26008	23745	28244	28258	5632	32618	-89677	22131	23530	125960	22985	22958	21399	24077	-90838	7282	-77987	-91584	-91225	-90936	7515	21423	7162	-91274	19739	6474	11915	7192	22478	23318	-91145	46220
5.325	12103	-97089	-91978	34399	-87624	22258	37913	7047	-89473	210421	9638	21949	-91631	5852	8135	23150	7468	26012	23783	28271	28252	5632	35179	-90010	22202	23587	120946	23017	23019	21461	23402	-91099	7287	-78220	-91838	-91505	-91120	7518	21498	7178	-91540	19814	6368	11824	7218	22546	23392	-91441	46253
5.33333	12188	-97372	-92237	33450	-88248	22337	37145	7034	-89836	230655	9610	22029	-91876	5840	8120	23231	7444	26005	23818	28302	28246	5617	37353	-90353	22273	23639	115919	23048	23077	21516	22803	-91389	7285	-78459	-92083	-91792	-91327	7510	21568	7194	-91811	19880	6265	11763	7233	22605	23463	-91752	46259
5.34167	12272	-97665	-92499	32486	-88860	22407	36419	7020	-90201	249037	9585	22097	-92147	5812	8072	23306	7410	25988	23857	28331	28235	5586	38900	-90718	22347	23680	111148	23072	23136	21561	22291	-91692	7272	-78719	-92329	-92089	-91544	7490	21627	7207	-92095	19936	6177	11715	7223	22656	23521	-92057	46248
5.35	12344	-97958	-92786	31512	-89470	22469	35746	7003	-90594	265614	9544	22155	-92432	5775	8007	23372	7369	25969	23910	28360	28224	5546	39852	-91069	22424	23713	106461	23096	23196	21601	21839	-92006	7252	-78987	-92588	-92399	-91759	7463	21682	7212	-92375	19987	6105	11664	7191	22705	23572	-92350	46226
5.35833	12409	-98216	-93098	30523	-90061	22533	35125	6982	-90999	279258	9486	22209	-92740	5731	7939	23431	7328	25955	23969	28393	28219	5508	40212	-91405	22507	23741	102077	23124	23258	21645	21455	-92314	7231	-79271	-92863	-92714	-91973	7437	21736	7202	-92658	20042	6046	11608	7151	22756	23627	-92654	46206
5.36667	12467	-98438	-93408	29553	-90654	22604	34583	6951	-91429	290379	9416	22260	-93053	5686	7887	23487	7289	25952	24032	28426	28224	5482	40039	-91719	22598	23765	97938	23161	23326	21694	21129	-92597	7211	-79565	-93180	-93048	-92189	7418	21794	7178	-92940	20102	5994	11554	7114	22813	23694	-92976	46200
5.375	12523	-98634	-93717	28567	-91207	22688	34099	6911	-91867	298736	9336	22315	-93367	5643	7860	23547	7252	25961	24097	28459	28241	5473	39534	-92019	22688	23786	94036	23213	23397	21754	20866	-92860	7193	-79872	-93533	-93379	-92421	7410	21859	7145	-93231	20172	5942	11508	7086	22873	23765	-93290	46210
5.38333	12572	-98823	-94007	27629	-91723	22792	33687	6874	-92284	304444	9255	22376	-93684	5605	7852	23616	7218	25983	24158	28495	28276	5490	38817	-92312	22783	23811	90463	23276	23474	21826	20692	-93088	7176	-80189	-93884	-93712	-92676	7414	21930	7106	-93525	20250	5879	11473	7073	22938	23834	-93598	46228
5.39167	12609	-99023	-94281	26728	-92208	22901	33330	6848	-92689	307898	9182	22448	-93992	5577	7857	23696	7188	26016	24221	28538	28329	5534	37999	-92601	22875	23844	87063	23350	23554	21907	20601	-93289	7160	-80486	-94199	-94033	-92975	7429	22010	7073	-93804	20334	5805	11458	7076	23008	23902	-93870	46252
5.4	12633	-99256	-94545	25875	-92675	23014	33030	6839	-93067	309203	9118	22532	-94303	5561	7872	23794	7162	26054	24292	28589	28395	5601	37209	-92899	22969	23894	83956	23437	23640	22002	20588	-93447	7145	-80766	-94470	-94325	-93304	7451	22092	7059	-94072	20428	5734	11463	7084	23084	23968	-94103	46280
5.40833	12632	-99535	-94808	25082	-93143	23125	32787	6847	-93437	308662	9061	22619	-94606	5555	7890	23903	7139	26098	24377	28640	28475	5686	36449	-93193	23062	23963	81004	23532	23730	22106	20641	-93552	7134	-81019	-94720	-94598	-93652	7472	22172	7065	-94317	20525	5666	11486	7088	23170	24035	-94333	46315
5.41667	12613	-99832	-95076	24318	-93586	23234	32601	6873	-93784	306647	9013	22718	-94904	5557	7912	24030	7124	26158	24477	28695	28565	5790	35723	-93486	23160	24060	78250	23644	23828	22229	20726	-93615	7132	-81249	-94951	-94841	-94018	7494	22260	7090	-94546	20636	5619	11533	7090	23267	24115	-94582	46356
5.425	12592	-100157	-95326	23596	-94025	23341	32488	6900	-94113	303204	8965	22825	-95190	5564	7931	24167	7112	26234	24586	28743	28657	5904	34969	-93775	23263	24169	75682	23765	23935	22360	20803	-93657	7139	-81470	-95190	-95077	-94385	7510	22356	7128	-94775	20753	5596	11596	7078	23377	24210	-94853	46402
5.43333	12570	-100488	-95573	22857	-94454	23436	32432	6905	-94447	298710	8892	22928	-95464	5562	7925	24287	7093	26303	24686	28761	28735	6010	34135	-94070	23353	24269	73208	23881	24031	22478	20836	-93716	7143	-81709	-95442	-95326	-94780	7505	22449	7150	-95041	20860	5578	11662	7045	23479	24301	-95138	46454
5.44167	12539	-100818	-95834	22118	-94883	23516	32422	6881	-94775	293276	8788	23018	-95743	5542	7896	24382	7059	26350	24756	28750	28788	6090	33149	-94390	23426	24345	70902	23977	24113	22573	20791	-93825	7141	-81985	-95702	-95617	-95187	7481	22527	7139	-95363	20949	5553	11728	7005	23563	24375	-95465	46508
5.45	12504	-101154	-96116	21384	-95303	23586	32465	6837	-95105	286985	8661	23100	-96010	5508	7859	24453	7013	26379	24804	28728	28824	6147	31986	-94720	23485	24393	68659	24055	24177	22646	20662	-94004	7134	-82263	-95970	-95942	-95588	7448	22600	7105	-95716	21022	5524	11793	6969	23633	24442	-95844	46566
5.45833	12473	-101482	-96424	20656	-95682	23654	32553	6787	-95418	280249	8524	23181	-96274	5467	7828	24510	6963	26391	24843	28712	28849	6189	30716	-95069	23539	24425	66566	24126	24230	22707	20457	-94233	7129	-82534	-96231	-96266	-95978	7419	22668	7066	-96101	21088	5492	11853	6944	23692	24514	-96217	46628
5.46667	12456	-101817	-96743	19965	-96026	23727	32671	6745	-95722	272869	8409	23255	-96541	5428	7812	24563	6917	26392	24885	28712	28870	6223	29304	-95421	23597	24454	64584	24196	24278	22763	20166	-94492	7128	-82792	-96493	-96588	-96341	7397	22734	7031	-96483	21148	5457	11906	6932	23748	24603	-96545	46697
5.475	12472	-102141	-97072	19295	-96322	23815	32820	6721	-96037	265306	8335	23336	-96819	5408	7824	24631	6891	26406	24945	28742	28897	6265	27877	-95766	23669	24499	62715	24286	24335	22830	19814	-94772	7135	-83033	-96743	-96879	-96683	7395	22810	7011	-96846	21211	5433	11967	6937	23818	24712	-96824	46772
5.48333	12529	-102455	-97382	18680	-96586	23921	32964	6706	-96341	257462	8294	23426	-97115	5409	7854	24721	6887	26442	25017	28797	28929	6317	26458	-96098	23759	24564	60996	24390	24405	22910	19410	-95064	7149	-83265	-96996	-97148	-96993	7406	22899	7004	-97181	21282	5422	12033	6950	23910	24838	-97084	46837
5.49167	12631	-102759	-97671	18097	-96828	24020	33072	6683	-96639	249444	8264	23525	-97420	5422	7879	24823	6895	26494	25096	28863	28960	6372	25081	-96397	23852	24646	59340	24495	24481	22991	18943	-95393	7163	-83491	-97265	-97404	-97296	7417	22995	7003	-97481	21354	5416	12090	6958	24016	24968	-97330	46890
5.5	12767	-103055	-97951	17545	-97058	24098	33122	6649	-96952	241512	8230	23621	-97759	5438	7888	24931	6903	26551	25170	28927	28986	6414	23843	-96679	23941	24732	57794	24592	24555	23067	18449	-95749	7170	-83735	-97554	-97658	-97598	7420	23088	7001	-97766	21425	5410	12134	6963	24124	25089	-97582	46934
5.50833	12928	-103362	-98215	17043	-97285	24161	33099	6617	-97291	233431	8188	23710	-98113	5452	7887	25038	6905	26614	25246	28990	29015	6444	22721	-96937	24029	24813	56287	24683	24629	23143	17927	-96126	7173	-83995	-97869	-97918	-97895	7422	23182	7000	-98029	21502	5410	12178	6971	24240	25208	-97844	46973
5.51667	13118	-103669	-98475	16575	-97503	24219	33008	6593	-97650	225691	8139	23796	-98432	5463	7881	25142	6898	26679	25327	29059	29055	6462	21791	-97181	24124	24890	54842	24776	24706	23228	17412	-96514	7178	-84238	-98172	-98170	-98194	7427	23279	7003	-98281	21593	5417	12239	6990	24355	25327	-98123	47015
5.525	13324	-103995	-98718	16165	-97722	24283	32870	6595	-97999	218074	8102	23876	-98688	5472	7879	25246	6884	26744	25416	29137	29117	6470	21040	-97410	24231	24966	53453	24873	24790	23328	16922	-96879	7189	-84448	-98457	-98420	-98487	7444	23381	7013	-98523	21692	5433	12344	7023	24476	25457	-98426	47066
5.53333	13545	-104323	-98957	15792	-97940	24354	32684	6619	-98310	210855	8083	23946	-98904	5485	7882	25347	6876	26805	25510	29225	29198	6468	20444	-97627	24341	25040	52077	24976	24873	23446	16454	-97233	7206	-84643	-98720	-98665	-98789	7470	23489	7030	-98770	21790	5456	12513	7065	24597	25589	-98731	47129
5.54167	13765	-104633	-99190	15466	-98165	24436	32475	6650	-98571	204162	8077	24013	-99103	5505	7889	25448	6876	26861	25594	29322	29294	6466	19976	-97839	24452	25117	50754	25080	24956	23577	16038	-97560	7229	-84865	-98961	-98909	-99077	7502	23600	7055	-99031	21888	5484	12732	7101	24721	25716	-99040	47196
5.55	13954	-104927	-99423	15181	-98407	24516	32246	6664	-98813	197869	8074	24079	-99293	5529	7895	25547	6879	26909	25662	29420	29399	6463	19580	-98034	24553	25199	49410	25177	25034	23696	15654	-97879	7255	-85115	-99200	-99161	-99345	7529	23711	7082	-99289	21981	5513	12971	7121	24841	25832	-99339	47265
5.55833	14101	-105195	-99673	14921	-98667	24582	31995	6652	-99056	192270	8061	24141	-99496	5553	7891	25640	6873	26950	25714	29511	29487	6455	19222	-98225	24629	25281	48099	25259	25099	23792	15316	-98201	7278	-85369	-99446	-99419	-99610	7536	23807	7101	-99561	22065	5537	13205	7125	24943	25925	-99620	47337
5.56667	14197	-105451	-99928	14690	-98958	24642	31738	6621	-99324	187129	8043	24200	-99715	5574	7883	25725	6858	26992	25762	29589	29554	6442	18858	-98404	24687	25361	46799	25332	25155	23864	15021	-98533	7295	-85623	-99717	-99691	-99875	7518	23890	7112	-99828	22143	5562	13371	7118	25032	25998	-99891	47414
5.575	14246	-105701	-100196	14482	-99269	24715	31475	6578	-99615	182575	8025	24267	-99954	5592	7877	25804	6837	27036	25813	29662	29607	6431	18484	-98569	24735	25448	45523	25405	25204	23921	14769	-98886	7302	-85871	-99994	-99959	-100155	7483	23965	7120	-100084	22221	5588	13448	7113	25110	26063	-100150	47498
5.58333	14256	-105965	-100466	14299	-99612	24812	31228	6539	-99918	178486	8009	24343	-100212	5606	7873	25879	6813	27084	25872	29730	29654	6422	18079	-98727	24783	25540	44312	25479	25254	23975	14563	-99247	7296	-86108	-100276	-100223	-100433	7451	24039	7124	-100334	22299	5616	13435	7118	25183	26129	-100412	47584
5.59167	14226	-106247	-100748	14128	-99965	24915	30993	6503	-100241	174769	7988	24429	-100478	5609	7863	25946	6791	27132	25936	29793	29695	6413	17673	-98893	24835	25634	43118	25550	25301	24033	14388	-99638	7280	-86338	-100564	-100484	-100720	7429	24112	7125	-100584	22367	5640	13323	7130	25251	26194	-100677	47674
5.6	14161	-106544	-101046	13958	-100298	25020	30782	6461	-100552	171443	7962	24521	-100762	5598	7846	26006	6775	27179	26001	29851	29733	6402	17346	-99089	24898	25726	42002	25618	25349	24098	14243	-100033	7252	-86579	-100850	-100740	-101014	7411	24184	7124	-100852	22427	5659	13122	7139	25320	26249	-100956	47762
5.60833	14074	-106861	-101355	13778	-100619	25117	30609	6405	-100850	168321	7938	24614	-101050	5573	7821	26060	6758	27223	26066	29903	29768	6391	17197	-99334	24966	25811	40927	25682	25396	24163	14116	-100423	7215	-86824	-101145	-101002	-101308	7395	24256	7119	-101134	22481	5672	12856	7141	25392	26294	-101251	47845
5.61667	13966	-107165	-101687	13576	-100929	25196	30471	6334	-101144	165461	7920	24707	-101350	5535	7788	26113	6736	27260	26125	29953	29791	6375	17606	-99660	25024	25890	39916	25743	25442	24227	13998	-100805	7169	-87075	-101434	-101265	-101613	7376	24326	7102	-101443	22534	5679	12524	7138	25461	26322	-101557	47924
5.625	13849	-107456	-102025	13348	-101252	25261	30370	6259	-101452	162703	7909	24786	-101666	5487	7756	26165	6704	27290	26174	30001	29794	6346	18909	-100052	25070	25959	38974	25798	25485	24283	13878	-101158	7113	-87334	-101728	-101547	-101921	7347	24392	7069	-101773	22584	5676	12157	7134	25527	26335	-101881	47995
5.63333	13736	-107729	-102367	13092	-101583	25324	30311	6193	-101774	160039	7919	24857	-101990	5451	7740	26224	6679	27318	26220	30060	29791	6315	21489	-100476	25106	26029	38087	25856	25529	24342	13757	-101486	7058	-87583	-102015	-101833	-102234	7316	24465	7035	-102108	22641	5675	11766	7134	25594	26349	-102186	48060
5.64167	13642	-107991	-102696	12828	-101937	25397	30281	6143	-102098	157392	7943	24925	-102328	5433	7736	26295	6666	27342	26260	30135	29791	6288	25984	-100926	25136	26100	37288	25917	25579	24408	13632	-101784	7007	-87830	-102290	-102125	-102540	7291	24536	7010	-102447	22706	5678	11371	7130	25667	26378	-102468	48120
5.65	13580	-108258	-103002	12560	-102311	25471	30266	6106	-102435	154658	7963	24991	-102653	5429	7732	26365	6668	27365	26293	30221	29798	6267	32553	-101355	25169	26166	36536	25977	25634	24476	13495	-102074	6962	-88071	-102563	-102425	-102838	7275	24603	6995	-102769	22770	5687	10992	7113	25743	26422	-102736	48177
5.65833	13561	-108527	-103293	12292	-102678	25542	30259	6078	-102758	151874	7977	25061	-102965	5433	7725	26430	6688	27389	26330	30319	29817	6248	40920	-101764	25217	26229	35845	26037	25698	24549	13360	-102357	6927	-88317	-102823	-102718	-103138	7266	24666	6988	-103083	22836	5706	10627	7090	25817	26475	-103007	48230
5.66667	13604	-108815	-103573	12030	-103045	25610	30254	6045	-103065	148880	7981	25128	-103255	5440	7709	26492	6720	27418	26377	30415	29847	6222	51323	-102142	25279	26290	35186	26094	25770	24621	13227	-102639	6900	-88554	-103086	-103014	-103444	7260	24722	6989	-103375	22902	5735	10302	7062	25889	26533	-103293	48280
5.675	13725	-109106	-103866	11761	-103386	25674	30244	5999	-103361	145785	7970	25192	-103526	5441	7681	26553	6750	27451	26434	30499	29884	6184	62293	-102493	25341	26348	34545	26148	25844	24691	13096	-102932	6882	-88773	-103357	-103301	-103778	7254	24775	6987	-103649	22970	5765	10007	7028	25949	26588	-103590	48331
5.68333	13915	-109401	-104162	11495	-103706	25737	30224	5946	-103653	142496	7947	25251	-103793	5435	7645	26615	6774	27489	26498	30567	29924	6131	73159	-102833	25399	26405	33921	26200	25920	24762	12967	-103212	6873	-88979	-103658	-103587	-104119	7249	24833	6978	-103914	23038	5790	9746	6993	25994	26639	-103910	48382
5.69167	14186	-109690	-104455	11232	-104004	25809	30196	5895	-103949	139047	7918	25315	-104061	5442	7614	26683	6804	27539	26575	30622	29975	6067	83139	-103149	25457	26473	33296	26266	25998	24847	12842	-103494	6879	-89164	-103978	-103868	-104465	7253	24910	6968	-104168	23112	5815	9526	6962	26038	26693	-104211	48438
5.7	14532	-109968	-104741	10985	-104291	25895	30161	5856	-104227	135523	7888	25387	-104347	5470	7591	26761	6846	27600	26657	30671	30035	6008	90795	-103462	25518	26553	32715	26346	26080	24951	12728	-103793	6901	-89338	-104299	-104150	-104804	7259	24993	6968	-104425	23197	5844	9335	6943	26093	26752	-104477	48490
5.70833	14922	-110243	-105012	10771	-104586	25989	30112	5835	-104495	131805	7863	25467	-104637	5516	7570	26842	6898	27671	26737	30715	30107	5959	96022	-103770	25585	26641	32163	26437	26161	25065	12617	-104086	6935	-89502	-104626	-104442	-105124	7253	25076	6977	-104681	23289	5877	9167	6935	26162	26818	-104712	48532
5.71667	15357	-110496	-105286	10580	-104897	26081	30045	5826	-104762	128088	7838	25552	-104937	5567	7545	26919	6953	27740	26812	30753	30188	5919	98500	-104099	25661	26732	31649	26533	26231	25185	12513	-104350	6972	-89669	-104936	-104721	-105442	7234	25159	6984	-104955	23384	5911	9000	6936	26233	26881	-104922	48565
5.725	15805	-110729	-105559	10413	-105250	26166	29969	5818	-105041	124235	7814	25632	-105239	5618	7516	26992	7008	27802	26882	30783	30280	5888	98172	-104441	25744	26820	31169	26622	26290	25300	12417	-104586	7005	-89844	-105234	-104994	-105742	7209	25233	6979	-105239	23473	5941	8838	6951	26302	26940	-105126	48591
5.73333	16266	-110945	-105847	10259	-105621	26240	29884	5804	-105344	120380	7788	25708	-105519	5661	7482	27061	7060	27856	26947	30802	30387	5863	95688	-104780	25820	26903	30706	26700	26341	25406	12321	-104823	7027	-90028	-105516	-105254	-106038	7183	25294	6962	-105529	23549	5969	8673	6971	26367	26991	-105327	48615
5.74167	16729	-111160	-106134	10119	-106004	26308	29802	5788	-105665	116554	7761	25781	-105785	5698	7451	27132	7111	27904	27006	30813	30514	5842	91498	-105120	25886	26979	30278	26768	26389	25501	12216	-105065	7033	-90228	-105781	-105503	-106316	7166	25344	6932	-105827	23613	5999	8509	6987	26429	27038	-105541	48641
5.75	17174	-111384	-106397	9992	-106374	26376	29737	5777	-106010	112706	7736	25862	-106033	5740	7435	27202	7163	27954	27067	30829	30673	5829	86012	-105434	25946	27050	29869	26833	26447	25586	12099	-105294	7030	-90423	-106034	-105745	-106568	7169	25394	6905	-106103	23665	6039	8360	7002	26497	27087	-105760	48677
5.75833	17610	-111614	-106637	9879	-106681	26452	29692	5775	-106330	109010	7717	25952	-106280	5792	7440	27270	7219	28010	27134	30853	30843	5825	80080	-105728	26002	27120	29496	26903	26526	25663	11971	-105497	7018	-90616	-106266	-105981	-106802	7190	25446	6902	-106363	23714	6095	8227	7028	26569	27137	-105982	48715
5.76667	18005	-111863	-106844	9787	-106924	26538	29672	5789	-106601	105318	7712	26039	-106519	5856	7466	27344	7279	28078	27212	30890	31025	5830	73779	-105986	26063	27200	29154	26981	26625	25738	11826	-105684	7008	-90796	-106487	-106222	-107019	7225	25507	6929	-106590	23774	6175	8120	7077	26652	27193	-106203	48748
5.775	18359	-112105	-107032	9709	-107104	26625	29673	5815	-106820	101796	7718	26118	-106753	5923	7510	27424	7333	28152	27303	30937	31210	5844	67686	-106208	26139	27294	28824	27069	26728	25811	11675	-105867	7014	-90962	-106686	-106448	-107238	7269	25577	6982	-106784	23853	6265	8036	7148	26733	27253	-106398	48777
5.78333	18663	-112327	-107209	9651	-107239	26711	29686	5849	-106981	98380	7741	26194	-106984	5991	7570	27515	7377	28224	27408	30994	31394	5868	61936	-106401	26234	27402	28487	27158	26830	25884	11533	-106026	7039	-91129	-106864	-106662	-107438	7321	25657	7057	-106956	23945	6342	7974	7237	26805	27319	-106573	48805
5.79167	18903	-112536	-107394	9610	-107359	26788	29699	5882	-107109	95076	7781	26267	-107195	6044	7639	27614	7409	28291	27524	31053	31573	5897	56588	-106561	26337	27523	28109	27240	26920	25952	11395	-106169	7078	-91317	-107031	-106860	-107618	7376	25744	7139	-107114	24039	6396	7932	7334	26866	27385	-106727	48838
5.8	19083	-112741	-107589	9576	-107496	26852	29706	5909	-107233	91978	7830	26338	-107396	6071	7709	27720	7428	28354	27633	31111	31737	5920	51880	-106706	26441	27650	27695	27312	26992	26011	11267	-106303	7130	-91551	-107195	-107040	-107779	7434	25828	7215	-107274	24126	6423	7898	7422	26919	27448	-106872	48877
5.80833	19198	-112959	-107778	9547	-107664	26907	29707	5929	-107382	88971	7878	26415	-107580	6073	7780	27823	7430	28415	27733	31161	31886	5933	47626	-106843	26541	27771	27219	27373	27054	26058	11145	-106439	7189	-91810	-107371	-107210	-107914	7502	25909	7283	-107437	24200	6424	7863	7498	26968	27506	-107015	48923
5.81667	19251	-113178	-107971	9510	-107857	26958	29697	5936	-107563	86195	7915	26496	-107757	6055	7851	27905	7405	28469	27818	31199	32003	5930	43958	-106990	26624	27882	26703	27424	27117	26091	11021	-106589	7251	-92092	-107559	-107380	-108042	7576	25980	7345	-107617	24258	6410	7814	7563	27017	27548	-107164	48971
5.825	19255	-113404	-108166	9460	-108077	27011	29684	5933	-107778	83560	7945	26575	-107931	6028	7925	27972	7360	28523	27894	31226	32086	5918	40734	-107146	26695	27977	26162	27471	27187	26117	10895	-106752	7318	-92389	-107764	-107561	-108178	7659	26044	7407	-107808	24309	6399	7751	7629	27076	27577	-107325	49008
5.83333	19222	-113634	-108368	9398	-108305	27065	29676	5927	-108015	81122	7977	26660	-108099	6013	8002	28031	7317	28582	27973	31252	32148	5905	37932	-107306	26763	28063	25600	27529	27270	26156	10772	-106927	7387	-92689	-107970	-107745	-108336	7757	26112	7475	-107999	24369	6401	7673	7704	27147	27604	-107487	49032
5.84167	19144	-113869	-108574	9333	-108542	27125	29676	5927	-108245	78895	8019	26750	-108272	6020	8086	28091	7290	28650	28061	31286	32205	5906	35531	-107469	26835	28150	25047	27603	27370	26214	10668	-107101	7462	-93000	-108165	-107937	-108511	7860	26192	7555	-108189	24449	6420	7597	7787	27233	27643	-107653	49046
5.85	19015	-114118	-108800	9252	-108791	27185	29669	5923	-108480	76801	8066	26831	-108464	6043	8171	28154	7281	28718	28153	31328	32256	5914	33406	-107630	26907	28228	24469	27682	27467	26280	10572	-107289	7533	-93308	-108366	-108142	-108716	7951	26279	7633	-108384	24539	6447	7529	7867	27325	27689	-107829	49055
5.85833	18846	-114385	-109056	9151	-109046	27239	29647	5910	-108711	74890	8107	26894	-108707	6074	8249	28216	7292	28774	28235	31369	32291	5920	31590	-107807	26970	28287	23892	27755	27540	26344	10480	-107497	7588	-93635	-108586	-108351	-108962	8013	26360	7690	-108607	24624	6471	7462	7925	27411	27732	-108027	49062
5.86667	18660	-114689	-109312	9038	-109316	27289	29613	5896	-108943	73058	8132	26942	-108979	6107	8306	28282	7317	28817	28306	31405	32311	5923	29980	-108008	27025	28337	23312	27824	27593	26396	10391	-107724	7630	-93956	-108842	-108570	-109229	8038	26428	7721	-108852	24698	6489	7408	7951	27493	27774	-108252	49070
5.875	18453	-114999	-109570	8915	-109591	27339	29570	5882	-109182	71346	8134	26978	-109264	6133	8330	28353	7348	28845	28365	31434	32316	5923	28612	-108255	27072	28388	22738	27891	27633	26434	10306	-107975	7664	-94249	-109112	-108798	-109524	8028	26482	7729	-109127	24762	6504	7371	7948	27568	27810	-108493	49078
5.88333	18233	-115314	-109833	8801	-109882	27391	29536	5875	-109438	69701	8113	27011	-109559	6148	8324	28431	7382	28860	28415	31463	32303	5918	27470	-108548	27115	28443	22199	27952	27671	26459	10227	-108232	7693	-94527	-109392	-109047	-109824	7993	26522	7713	-109423	24818	6517	7344	7918	27638	27842	-108759	49081
5.89167	18005	-115621	-110117	8706	-110185	27436	29520	5878	-109726	68113	8070	27053	-109842	6154	8294	28507	7413	28868	28460	31500	32279	5908	26516	-108871	27158	28508	21681	28008	27712	26475	10154	-108504	7711	-94803	-109677	-109316	-110129	7940	26551	7689	-109721	24869	6533	7323	7867	27702	27872	-109028	49075
5.9	17767	-115916	-110419	8630	-110493	27472	29524	5889	-110033	66615	8009	27106	-110121	6154	8252	28580	7440	28879	28502	31549	32256	5900	25750	-109225	27206	28584	21209	28062	27764	26489	10094	-108786	7715	-95102	-109953	-109602	-110428	7890	26583	7670	-110023	24918	6556	7307	7802	27757	27908	-109297	49062
5.90833	17518	-116207	-110729	8560	-110816	27500	29543	5891	-110377	65138	7929	27162	-110393	6155	8211	28641	7458	28893	28537	31597	32235	5890	25101	-109563	27256	28658	20760	28106	27819	26505	10037	-109095	7703	-95418	-110240	-109914	-110716	7853	26620	7652	-110319	24971	6582	7292	7719	27799	27947	-109576	49044
5.91667	17246	-116476	-111052	8489	-111118	27529	29569	5886	-110729	63744	7831	27220	-110670	6173	8175	28682	7464	28918	28569	31641	32214	5881	24522	-109872	27309	28729	20346	28143	27871	26527	9992	-109431	7678	-95761	-110532	-110218	-111003	7828	26665	7630	-110618	25035	6616	7279	7632	27834	27994	-109874	49023
5.925	16971	-116732	-111360	8415	-111407	27564	29591	5878	-111070	62374	7734	27273	-110959	6204	8145	28708	7462	28955	28598	31673	32191	5875	23940	-110152	27363	28784	19968	28175	27919	26556	9961	-109777	7641	-96123	-110847	-110516	-111280	7810	26718	7597	-110916	25104	6661	7275	7549	27867	28052	-110210	49002
5.93333	16703	-116973	-111645	8343	-111668	27608	29610	5876	-111393	61065	7654	27327	-111254	6238	8129	28740	7472	29007	28632	31698	32176	5880	23342	-110407	27422	28826	19622	28214	27971	26599	9954	-110131	7609	-96471	-111155	-110794	-111552	7801	26786	7559	-111203	25186	6722	7292	7480	27908	28127	-110563	48983
5.94167	16442	-117215	-111904	8279	-111908	27663	29632	5890	-111683	59822	7595	27386	-111565	6271	8125	28789	7504	29069	28676	31723	32174	5899	22701	-110652	27490	28866	19320	28264	28033	26660	9976	-110455	7585	-96810	-111429	-111057	-111810	7796	26866	7519	-111482	25276	6797	7335	7429	27967	28220	-110943	48974
5.95	16184	-117468	-112141	8224	-112138	27725	29656	5920	-111957	58617	7557	27454	-111867	6295	8123	28856	7555	29137	28730	31758	32186	5931	21996	-110892	27566	28911	19043	28327	28103	26732	10026	-110746	7571	-97118	-111676	-111314	-112055	7788	26955	7483	-111737	25363	6883	7406	7389	28043	28327	-111313	48979
5.95833	15910	-117728	-112371	8175	-112370	27782	29681	5960	-112204	57502	7531	27529	-112167	6306	8116	28940	7619	29207	28791	31802	32211	5970	21263	-111151	27644	28963	18799	28402	28177	26812	10091	-111008	7563	-97407	-111897	-111561	-112297	7778	27040	7460	-111983	25441	6963	7501	7356	28127	28436	-111639	48998
5.96667	15632	-118011	-112596	8133	-112626	27835	29707	6000	-112433	56421	7506	27611	-112456	6309	8104	29028	7681	29277	28858	31849	32249	6008	20467	-111424	27724	29021	18578	28483	28250	26894	10163	-111247	7557	-97681	-112117	-111817	-112528	7766	27112	7445	-112223	25507	7028	7611	7319	28217	28540	-111931	49030
5.975	15329	-118287	-112839	8087	-112900	27882	29725	6027	-112659	55393	7465	27694	-112735	6315	8080	29098	7717	29338	28919	31889	32291	6033	19654	-111724	27796	29076	18370	28563	28308	26968	10221	-111492	7548	-97952	-112352	-112077	-112772	7741	27163	7425	-112479	25552	7062	7728	7272	28297	28624	-112197	49072
5.98333	15017	-118550	-113090	8039	-113205	27927	29738	6036	-112890	54381	7412	27766	-113014	6327	8051	29147	7715	29393	28972	31916	32339	6041	18820	-112053	27860	29116	18178	28629	28350	27028	10254	-111749	7535	-98235	-112627	-112348	-113025	7699	27195	7389	-112756	25584	7061	7837	7224	28365	28686	-112463	49111
5.99167	14713	-118799	-113341	7996	-113517	27974	29754	6034	-113136	53391	7358	27831	-113286	6342	8035	29180	7689	29446	29024	31940	32400	6036	17986	-112388	27921	29141	17999	28681	28389	27074	10262	-112030	7520	-98517	-112928	-112624	-113294	7644	27220	7347	-113038	25620	7034	7938	7183	28424	28735	-112734	49142
6	14414	-119046	-113590	7953	-113817	28028	29773	6032	-113395	52450	7307	27891	-113561	6354	8033	29203	7643	29494	29075	31965	32474	6026	17196	-112733	27982	29157	17833	28724	28434	27112	10240	-112320	7504	-98809	-113231	-112904	-113574	7588	27249	7304	-113329	25665	6996	8031	7158	28475	28771	-113029	49161
6.00833	14129	-119310	-113828	7903	-114106	28092	29791	6041	-113678	51534	7269	27950	-113825	6364	8037	29228	7594	29542	29130	31999	32567	6017	16433	-113067	28044	29180	17672	28766	28491	27152	10186	-112617	7492	-99093	-113534	-113192	-113855	7544	27294	7267	-113601	25718	6956	8112	7158	28526	28799	-113340	49169
6.01667	13840	-119588	-114069	7843	-114375	28166	29805	6063	-113962	50692	7240	28011	-114082	6369	8042	29265	7554	29592	29188	32045	32675	6008	15740	-113400	28102	29215	17521	28815	28556	27201	10108	-112923	7482	-99371	-113815	-113472	-114147	7515	27351	7245	-113858	25777	6928	8179	7178	28577	28821	-113652	49171
6.025	13556	-119903	-114310	7779	-114642	28247	29814	6093	-114229	49897	7221	28073	-114329	6367	8045	29313	7523	29646	29247	32096	32795	5995	15101	-113733	28158	29262	17381	28873	28629	27258	10006	-113238	7472	-99647	-114081	-113755	-114430	7504	27418	7237	-114105	25844	6917	8229	7206	28628	28839	-113972	49182
6.03333	13263	-120228	-114575	7703	-114912	28320	29808	6119	-114494	49159	7198	28130	-114566	6354	8034	29361	7496	29694	29297	32139	32917	5966	14520	-114078	28208	29312	17241	28935	28692	27315	9879	-113585	7457	-99929	-114335	-114040	-114724	7499	27486	7230	-114360	25913	6911	8249	7225	28673	28852	-114292	49206
6.04167	12957	-120541	-114863	7613	-115199	28377	29787	6117	-114760	48472	7161	28168	-114810	6323	8007	29402	7462	29726	29330	32164	33027	5917	14001	-114452	28252	29349	17103	28991	28739	27364	9737	-113951	7430	-100236	-114586	-114332	-115024	7484	27546	7214	-114643	25975	6892	8237	7222	28710	28863	-114630	49238
6.05	12663	-120843	-115160	7521	-115500	28423	29767	6085	-115036	47823	7115	28190	-115047	6280	7980	29441	7427	29752	29354	32174	33136	5858	13550	-114820	28296	29369	16969	29044	28778	27409	9590	-114335	7401	-100529	-114834	-114629	-115317	7461	27612	7196	-114942	26032	6864	8206	7206	28747	28883	-114970	49277
6.05833	12385	-121127	-115462	7436	-115803	28466	29761	6038	-115312	47241	7067	28209	-115277	6232	7965	29492	7397	29785	29379	32182	33234	5805	13224	-115182	28356	29383	16838	29105	28825	27462	9461	-114710	7383	-100800	-115073	-114912	-115600	7442	27687	7192	-115262	26094	6831	8169	7187	28791	28919	-115302	49316
6.06667	12136	-121410	-115762	7367	-116116	28514	29773	5997	-115597	46698	7019	28242	-115507	6186	7967	29555	7372	29830	29409	32194	33318	5764	13035	-115533	28429	29398	16698	29168	28883	27528	9353	-115055	7381	-101049	-115315	-115192	-115863	7435	27773	7203	-115581	26157	6794	8135	7173	28844	28976	-115631	49351
6.075	11904	-121688	-116076	7311	-116417	28570	29800	5966	-115890	46207	6968	28294	-115755	6151	7986	29628	7351	29886	29443	32213	33388	5735	13015	-115888	28502	29415	16536	29231	28945	27609	9260	-115382	7389	-101292	-115559	-115459	-116120	7442	27864	7218	-115902	26219	6754	8100	7162	28902	29045	-115952	49384
6.08333	11690	-121978	-116375	7269	-116705	28640	29837	5956	-116174	45757	6931	28362	-116027	6128	8017	29713	7333	29957	29479	32242	33444	5717	13207	-116251	28574	29441	16346	29296	29017	27702	9175	-115687	7408	-101542	-115811	-115719	-116364	7463	27951	7234	-116218	26283	6719	8066	7155	28963	29125	-116282	49423
6.09167	11485	-122275	-116658	7233	-116978	28710	29872	5966	-116462	45339	6916	28439	-116312	6109	8051	29795	7316	30034	29513	32278	33483	5701	13590	-116610	28643	29476	16113	29360	29089	27795	9085	-115998	7419	-101802	-116080	-115980	-116609	7493	28029	7244	-116517	26346	6685	8026	7147	29023	29208	-116610	49473
6.1	11277	-122572	-116958	7194	-117233	28777	29903	5976	-116736	44961	6921	28514	-116623	6085	8081	29870	7296	30105	29542	32318	33504	5680	14149	-116978	28713	29515	15852	29422	29159	27884	8987	-116312	7413	-102091	-116360	-116252	-116864	7524	28093	7244	-116815	26406	6653	7977	7143	29081	29288	-116944	49528
6.10833	11071	-122885	-117259	7144	-117484	28834	29928	5969	-117004	44606	6943	28575	-116931	6052	8092	29931	7270	30169	29568	32358	33509	5652	14875	-117331	28782	29553	15558	29485	29223	27961	8879	-116635	7389	-102382	-116663	-116544	-117135	7552	28150	7238	-117115	26451	6624	7924	7145	29139	29365	-117280	49582
6.11667	10861	-123198	-117535	7085	-117745	28880	29953	5943	-117266	44279	6981	28626	-117229	6015	8083	29977	7240	30225	29594	32401	33505	5620	15649	-117669	28851	29592	15254	29556	29275	28034	8771	-116968	7352	-102666	-116967	-116836	-117433	7577	28205	7242	-117437	26484	6600	7870	7155	29197	29431	-117600	49638
6.125	10651	-123524	-117791	7020	-118043	28915	29976	5904	-117533	43961	7014	28668	-117517	5972	8057	30012	7201	30273	29621	32442	33495	5582	16440	-118000	28921	29626	14953	29624	29316	28098	8669	-117305	7305	-102952	-117278	-117140	-117744	7593	28265	7260	-117771	26513	6580	7813	7172	29258	29486	-117919	49695
6.13333	10442	-123854	-118052	6953	-118361	28947	30005	5858	-117813	43653	7034	28714	-117793	5932	8021	30044	7154	30321	29653	32483	33485	5543	17154	-118330	28985	29660	14658	29693	29351	28154	8575	-117655	7261	-103247	-117584	-117447	-118076	7605	28336	7283	-118104	26553	6563	7753	7195	29321	29537	-118235	49758
6.14167	10236	-124189	-118319	6888	-118704	28984	30040	5818	-118107	43349	7040	28767	-118074	5897	7983	30081	7097	30372	29690	32525	33477	5507	17694	-118674	29048	29694	14387	29758	29387	28214	8491	-118005	7224	-103569	-117877	-117763	-118406	7612	28409	7303	-118439	26606	6542	7695	7220	29384	29594	-118570	49824
6.15	10041	-124526	-118590	6829	-119063	29029	30084	5795	-118430	43044	7039	28834	-118361	5865	7951	30126	7035	30432	29737	32565	33472	5476	18051	-119019	29109	29731	14129	29815	29429	28281	8411	-118365	7195	-103898	-118169	-118098	-118719	7618	28487	7316	-118751	26666	6514	7643	7244	29449	29663	-118911	49894
6.15833	9854	-124850	-118871	6775	-119410	29090	30141	5786	-118758	42757	7037	28917	-118671	5836	7927	30189	6974	30499	29790	32608	33464	5449	18185	-119378	29174	29776	13888	29872	29484	28359	8336	-118723	7174	-104241	-118462	-118451	-119014	7623	28567	7314	-119050	26738	6481	7601	7257	29514	29742	-119249	49968
6.16667	9678	-125177	-119168	6720	-119755	29165	30209	5783	-119093	42478	7035	28999	-118987	5810	7907	30264	6916	30575	29849	32655	33447	5418	18097	-119733	29245	29825	13648	29928	29554	28446	8256	-119072	7159	-104584	-118777	-118838	-119283	7621	28643	7299	-119350	26811	6439	7564	7250	29584	29834	-119590	50044
6.175	9503	-125494	-119502	6659	-120083	29244	30288	5779	-119434	42217	7033	29073	-119300	5783	7883	30343	6860	30652	29911	32708	33427	5381	17841	-120082	29318	29877	13403	29986	29632	28549	8170	-119423	7143	-104921	-119105	-119223	-119542	7613	28717	7270	-119681	26886	6390	7527	7223	29654	29920	-119916	50125
6.18333	9327	-125805	-119853	6588	-120407	29321	30356	5773	-119774	41966	7023	29131	-119617	5752	7848	30422	6803	30724	29966	32761	33412	5337	17444	-120428	29390	29928	13155	30045	29718	28657	8073	-119760	7120	-105258	-119460	-119602	-119806	7599	28785	7227	-120044	26957	6336	7483	7182	29726	29989	-120246	50211
6.19167	9149	-126113	-120215	6502	-120726	29388	30408	5766	-120124	41723	7002	29172	-119927	5718	7796	30495	6745	30791	30018	32812	33408	5289	16974	-120756	29455	29978	12897	30111	29804	28754	7966	-120096	7078	-105576	-119829	-119972	-120096	7583	28853	7177	-120414	27028	6277	7428	7129	29797	30043	-120579	50306
6.2	8963	-126412	-120582	6412	-121037	29445	30442	5750	-120466	41489	6968	29206	-120245	5680	7731	30562	6686	30847	30064	32859	33420	5240	16533	-121081	29510	30030	12652	30180	29890	28839	7860	-120419	7010	-105883	-120180	-120329	-120413	7564	28914	7123	-120797	27098	6218	7359	7074	29862	30084	-120936	50399
6.20833	8786	-126706	-120928	6334	-121348	29496	30464	5723	-120807	41260	6928	29254	-120564	5639	7664	30625	6628	30902	30113	32902	33458	5200	16155	-121394	29563	30086	12423	30249	29973	28911	7766	-120726	6930	-106156	-120517	-120682	-120746	7546	28977	7072	-121159	27164	6161	7288	7022	29929	30125	-121303	50486
6.21667	8620	-126977	-121258	6273	-121647	29549	30485	5689	-121136	41062	6893	29331	-120889	5597	7603	30690	6578	30965	30172	32950	33516	5173	15902	-121705	29624	30154	12220	30324	30051	28982	7693	-121017	6860	-106380	-120825	-121012	-121092	7532	29048	7031	-121498	27234	6112	7219	6982	30003	30173	-121647	50565
6.225	8470	-127236	-121568	6229	-121945	29613	30518	5656	-121458	40896	6871	29420	-121213	5558	7557	30763	6539	31044	30248	33006	33591	5156	15796	-122003	29702	30228	12040	30402	30131	29058	7646	-121287	6811	-106567	-121118	-121330	-121428	7514	29131	7005	-121813	27309	6069	7154	6956	30091	30236	-121971	50638
6.23333	8337	-127487	-121874	6202	-122224	29701	30575	5631	-121773	40779	6872	29521	-121519	5534	7533	30853	6519	31144	30350	33081	33687	5149	15806	-122272	29803	30308	11883	30485	30224	29152	7626	-121546	6802	-106729	-121393	-121618	-121755	7496	29234	7007	-122113	27395	6038	7090	6948	30197	30316	-122256	50708
6.24167	8220	-127749	-122170	6195	-122486	29822	30657	5626	-122057	40726	6897	29632	-121812	5527	7532	30966	6518	31262	30483	33178	33801	5148	15894	-122520	29935	30399	11757	30581	30339	29269	7626	-121784	6837	-106886	-121652	-121869	-122068	7490	29350	7042	-122404	27498	6021	7033	6957	30323	30413	-122512	50773
6.25	8119	-128049	-122461	6198	-122740	29965	30759	5641	-122327	40723	6937	29743	-122080	5535	7540	31097	6532	31393	30641	33290	33931	5141	16015	-122751	30079	30499	11646	30686	30466	29399	7631	-122023	6890	-107063	-121913	-122104	-122383	7497	29476	7101	-122674	27612	6009	6981	6973	30461	30521	-122750	50837
6.25833	8022	-128377	-122760	6204	-122993	30122	30873	5667	-122578	40758	6981	29854	-122341	5554	7548	31243	6555	31520	30801	33413	34065	5129	16097	-122989	30221	30605	11553	30797	30595	29536	7632	-122274	6932	-107294	-122176	-122341	-122709	7509	29601	7165	-122941	27735	6004	6926	6988	30598	30636	-122990	50902
6.26667	7938	-128710	-123049	6214	-123263	30281	30995	5696	-122819	40818	7021	29970	-122598	5576	7556	31396	6576	31641	30947	33540	34204	5117	16104	-123239	30356	30718	11474	30909	30723	29668	7620	-122543	6954	-107568	-122461	-122606	-123024	7519	29724	7225	-123199	27859	6002	6882	6997	30733	30759	-123242	50970
6.275	7865	-129027	-123341	6224	-123538	30422	31123	5720	-123059	40889	7048	30098	-122862	5592	7559	31542	6585	31755	31076	33669	34337	5108	16018	-123517	30479	30837	11398	31021	30849	29788	7594	-122846	6959	-107879	-122755	-122881	-123341	7520	29845	7268	-123457	27984	6000	6845	6999	30862	30880	-123493	51044
6.28333	7802	-129345	-123623	6227	-123828	30546	31254	5739	-123308	40962	7067	30234	-123142	5597	7562	31685	6577	31869	31193	33798	34460	5112	15821	-123821	30595	30962	11318	31135	30978	29900	7554	-123160	6949	-108225	-123060	-123170	-123642	7514	29964	7288	-123721	28105	5999	6814	7000	30991	30995	-123752	51120
6.29167	7741	-129673	-123903	6207	-124125	30652	31386	5743	-123586	41027	7074	30372	-123427	5587	7562	31814	6549	31981	31297	33923	34568	5125	15526	-124126	30699	31087	11220	31251	31106	30000	7495	-123502	6935	-108584	-123374	-123470	-123943	7491	30082	7284	-124000	28216	5991	6778	6991	31113	31101	-124016	51203
6.3	7673	-130001	-124190	6164	-124418	30749	31509	5731	-123881	41077	7067	30507	-123734	5559	7555	31933	6501	32093	31390	34038	34654	5133	15165	-124443	30790	31209	11111	31364	31238	30093	7427	-123850	6920	-108967	-123673	-123777	-124249	7456	30192	7254	-124309	28316	5977	6729	6967	31225	31193	-124298	51284
6.30833	7598	-130373	-124480	6108	-124716	30840	31618	5703	-124202	41109	7051	30633	-124048	5517	7534	32042	6438	32211	31479	34134	34720	5124	14741	-124762	30874	31326	10987	31472	31364	30176	7353	-124197	6906	-109359	-123969	-124098	-124568	7415	30298	7204	-124622	28405	5961	6665	6924	31330	31279	-124598	51362
6.31667	7508	-130781	-124788	6040	-125014	30929	31713	5661	-124533	41123	7023	30750	-124376	5464	7495	32144	6369	32321	31562	34211	34768	5096	14306	-125096	30951	31441	10855	31573	31472	30254	7271	-124545	6891	-109767	-124271	-124419	-124912	7367	30399	7140	-124945	28487	5937	6580	6872	31424	31357	-124915	51437
6.325	7408	-131181	-125101	5974	-125331	31023	31785	5612	-124865	41119	6991	30850	-124712	5404	7441	32243	6295	32427	31636	34275	34805	5051	13863	-125445	31028	31547	10719	31659	31564	30328	7182	-124877	6874	-110173	-124605	-124752	-125260	7315	30499	7067	-125265	28562	5904	6485	6822	31513	31435	-125258	51508
6.33333	7303	-131537	-125421	5920	-125650	31126	31850	5564	-125192	41113	6965	30944	-125038	5348	7381	32346	6224	32527	31715	34344	34840	4998	13439	-125803	31107	31656	10582	31735	31644	30405	7093	-125201	6856	-110524	-124960	-125078	-125617	7265	30609	7007	-125568	28640	5868	6388	6785	31604	31515	-125599	51579
6.34167	7200	-131853	-125741	5882	-125973	31249	31923	5526	-125500	41114	6950	31042	-125360	5303	7328	32463	6159	32619	31811	34430	34883	4951	13050	-126173	31197	31771	10449	31814	31723	30494	7019	-125503	6840	-110814	-125333	-125398	-125962	7227	30728	6973	-125858	28730	5831	6298	6769	31701	31599	-125941	51651
6.35	7108	-132142	-126066	5854	-126297	31381	32010	5495	-125802	41125	6947	31154	-125664	5270	7291	32588	6104	32708	31933	34536	34936	4911	12685	-126517	31292	31891	10312	31908	31808	30591	6958	-125796	6826	-111025	-125723	-125711	-126292	7202	30857	6960	-126130	28831	5791	6224	6773	31810	31687	-126268	51731
6.35833	7016	-132410	-126408	5823	-126613	31510	32103	5460	-126101	41137	6947	31274	-125969	5241	7263	32713	6051	32791	32057	34658	34992	4870	12341	-126849	31382	32011	10170	32013	31897	30691	6907	-126091	6806	-111170	-126098	-126011	-126618	7182	30978	6942	-126409	28939	5743	6152	6776	31922	31768	-126576	51816
6.36667	6934	-132679	-126742	5778	-126938	31628	32198	5413	-126413	41143	6940	31389	-126280	5205	7234	32831	5993	32871	32169	34773	35047	4820	11993	-127173	31464	32126	10017	32117	31986	30782	6861	-126394	6780	-111285	-126467	-126315	-126926	7159	31077	6909	-126694	29044	5681	6078	6761	32038	31839	-126879	51908
6.375	6863	-132948	-127075	5713	-127260	31724	32299	5350	-126737	41138	6922	31499	-126603	5159	7197	32936	5929	32946	32268	34876	35100	4759	11657	-127504	31538	32238	9857	32222	32071	30859	6814	-126716	6757	-111404	-126818	-126615	-127231	7130	31155	6866	-126995	29147	5610	5993	6725	32145	31900	-127170	52009
6.38333	6799	-133232	-127395	5633	-127593	31801	32392	5274	-127066	41114	6890	31594	-126946	5096	7157	33027	5855	33017	32349	34964	35152	4692	11329	-127851	31607	32343	9700	32319	32152	30921	6758	-127035	6740	-111556	-127157	-126922	-127533	7095	31215	6817	-127312	29240	5536	5894	6673	32237	31955	-127468	52110
6.39167	6745	-133523	-127695	5545	-127930	31869	32480	5192	-127402	41074	6852	31680	-127281	5033	7125	33113	5783	33087	32427	35046	35207	4624	11019	-128194	31674	32447	9549	32417	32228	30973	6697	-127353	6724	-111754	-127482	-127233	-127844	7060	31270	6770	-127622	29328	5467	5783	6611	32317	32012	-127754	52212
6.4	6707	-133800	-127980	5464	-128261	31948	32573	5119	-127723	41018	6816	31767	-127609	4984	7111	33208	5723	33157	32510	35135	35261	4566	10748	-128534	31752	32562	9415	32523	32309	31027	6645	-127655	6711	-112011	-127780	-127540	-128156	7038	31330	6739	-127923	29418	5420	5670	6562	32389	32081	-128023	52307
6.40833	6672	-134071	-128262	5391	-128598	32036	32666	5055	-128044	40940	6778	31857	-127920	4946	7113	33304	5675	33222	32599	35225	35307	4511	10500	-128847	31831	32673	9285	32630	32387	31080	6595	-127952	6695	-112314	-128069	-127856	-128477	7029	31394	6716	-128205	29502	5391	5558	6525	32453	32162	-128284	52390
6.41667	6627	-134328	-128566	5316	-128925	32127	32752	4993	-128367	40837	6730	31945	-128228	4913	7121	33390	5634	33275	32683	35313	35338	4456	10265	-129140	31896	32776	9151	32734	32451	31126	6540	-128255	6669	-112676	-128346	-128164	-128820	7021	31452	6686	-128487	29574	5365	5441	6494	32506	32242	-128546	52463
6.425	6572	-134583	-128884	5242	-129259	32216	32820	4927	-128697	40703	6671	32020	-128546	4874	7118	33461	5595	33314	32752	35389	35351	4403	10020	-129427	31944	32860	9003	32819	32499	31164	6469	-128553	6627	-113086	-128628	-128474	-129161	7002	31491	6639	-128783	29630	5327	5327	6460	32549	32315	-128828	52522
6.43333	6513	-134837	-129222	5170	-129585	32290	32873	4857	-129040	40552	6604	32082	-128877	4820	7097	33513	5556	33344	32809	35452	35353	4354	9770	-129720	31978	32927	8837	32888	32528	31204	6384	-128856	6582	-113511	-128920	-128783	-129504	6969	31514	6589	-129107	29677	5278	5223	6427	32582	32376	-129115	52572
6.44167	6453	-135103	-129577	5102	-129908	32347	32914	4788	-129387	40397	6534	32133	-129235	4746	7062	33551	5514	33368	32854	35505	35351	4311	9518	-130031	32001	32981	8653	32940	32543	31244	6290	-129144	6536	-113956	-129236	-129098	-129843	6928	31526	6549	-129468	29719	5218	5128	6399	32605	32419	-129417	52613
6.45	6405	-135384	-129942	5046	-130225	32396	32955	4730	-129747	40242	6476	32180	-129585	4669	7030	33585	5477	33396	32899	35554	35358	4278	9270	-130334	32025	33032	8450	32986	32559	31283	6193	-129413	6496	-114383	-129576	-129417	-130178	6893	31538	6528	-129838	29763	5154	5045	6386	32626	32452	-129720	52647
6.45833	6381	-135656	-130309	5012	-130520	32451	33009	4695	-130090	40098	6443	32239	-129924	4607	7016	33630	5453	33438	32957	35615	35375	4266	9062	-130626	32063	33096	8259	33041	32595	31331	6116	-129650	6468	-114791	-129911	-129720	-130505	6877	31563	6537	-130213	29825	5107	4980	6393	32658	32483	-130012	52678
6.46667	6393	-135926	-130644	5001	-130807	32520	33079	4690	-130416	39956	6443	32311	-130235	4569	7031	33694	5447	33494	33030	35687	35398	4273	8894	-130895	32119	33176	8085	33108	32657	31386	6063	-129854	6459	-115164	-130250	-130018	-130808	6886	31603	6576	-130560	29901	5085	4933	6418	32703	32516	-130291	52711
6.475	6436	-136175	-130961	5003	-131084	32599	33157	4705	-130732	39814	6465	32389	-130523	4555	7068	33772	5461	33559	33114	35763	35425	4290	8769	-131152	32188	33265	7926	33182	32733	31440	6028	-130043	6471	-115508	-130574	-130293	-131109	6909	31649	6626	-130880	29979	5085	4891	6445	32756	32554	-130538	52746
6.48333	6502	-136402	-131241	5021	-131368	32687	33238	4734	-131030	39663	6506	32470	-130801	4564	7116	33862	5492	33631	33205	35842	35462	4315	8687	-131403	32269	33358	7787	33263	32822	31494	6011	-130211	6504	-115832	-130881	-130551	-131387	6945	31701	6676	-131169	30059	5109	4863	6467	32816	32603	-130760	52775
6.49167	6571	-136614	-131488	5047	-131660	32769	33309	4761	-131334	39503	6553	32540	-131076	4588	7150	33948	5522	33702	33293	35915	35502	4336	8630	-131645	32350	33443	7652	33346	32908	31545	5999	-130379	6540	-116124	-131184	-130825	-131656	6979	31749	6717	-131425	30132	5143	4855	6471	32875	32655	-130953	52796
6.5	6631	-136824	-131724	5075	-131956	32837	33366	4777	-131627	39346	6594	32595	-131372	4619	7163	34021	5541	33763	33366	35976	35540	4349	8584	-131895	32424	33515	7524	33426	32981	31588	5982	-130552	6563	-116403	-131478	-131110	-131924	7005	31792	6741	-131667	30196	5172	4854	6469	32930	32703	-131126	52811
6.50833	6676	-137046	-131955	5110	-132257	32895	33422	4779	-131914	39193	6628	32644	-131666	4655	7165	34087	5548	33819	33423	36025	35581	4355	8541	-132128	32492	33577	7398	33501	33045	31627	5959	-130732	6578	-116656	-131775	-131395	-132187	7025	31838	6752	-131889	30259	5192	4856	6468	32987	32752	-131290	52821
6.51667	6706	-137263	-132195	5156	-132538	32952	33487	4776	-132179	39063	6657	32697	-131952	4697	7164	34155	5549	33878	33476	36066	35627	4366	8507	-132338	32556	33637	7285	33577	33105	31671	5939	-130915	6595	-116881	-132041	-131682	-132450	7047	31892	6758	-132103	30331	5210	4858	6481	33052	32806	-131453	52828
6.525	6737	-137479	-132425	5210	-132804	33018	33563	4780	-132412	38953	6696	32757	-132227	4747	7175	34233	5550	33948	33535	36107	35681	4397	8482	-132523	32619	33703	7195	33649	33167	31724	5930	-131086	6619	-117080	-132275	-131972	-132692	7073	31959	6763	-132308	30412	5233	4869	6515	33130	32870	-131622	52838
6.53333	6772	-137689	-132653	5265	-133048	33092	33648	4791	-132628	38862	6749	32822	-132487	4797	7199	34314	5558	34027	33602	36148	35741	4444	8464	-132694	32686	33775	7122	33705	33226	31781	5930	-131257	6652	-117255	-132482	-132244	-132925	7102	32034	6770	-132519	30495	5261	4886	6564	33217	32940	-131777	52851
6.54167	6815	-137896	-132880	5322	-133280	33174	33737	4814	-132831	38783	6813	32889	-132748	4843	7239	34398	5575	34112	33676	36192	35812	4498	8452	-132863	32757	33855	7076	33752	33282	31844	5949	-131426	6695	-117418	-132671	-132498	-133145	7136	32110	6782	-132741	30580	5297	4917	6621	33305	33014	-131919	52857
6.55	6859	-138105	-133114	5375	-133512	33256	33819	4844	-133045	38706	6878	32954	-132997	4887	7291	34476	5601	34196	33751	36244	35888	4545	8439	-133023	32827	33937	7047	33792	33335	31910	5979	-131611	6734	-117567	-132862	-132740	-133360	7170	32176	6795	-132954	30663	5331	4969	6677	33391	33086	-132057	52849
6.55833	6901	-138308	-133368	5428	-133745	33332	33891	4882	-133263	38637	6934	33015	-133248	4932	7349	34546	5635	34266	33822	36303	35965	4589	8427	-133187	32892	34016	7042	33828	33388	31979	6017	-131804	6761	-117711	-133055	-132950	-133578	7198	32237	6814	-133165	30745	5360	5036	6729	33473	33158	-132206	52827
6.56667	6945	-138517	-133626	5490	-133995	33403	33958	4931	-133494	38570	6974	33073	-133495	4978	7404	34609	5675	34318	33886	36369	36039	4637	8411	-133354	32952	34086	7061	33871	33445	32053	6059	-131988	6777	-117847	-133265	-133139	-133793	7217	32297	6835	-133366	30825	5379	5103	6777	33554	33228	-132371	52794
6.575	6983	-138716	-133908	5558	-134246	33467	34014	4984	-133741	38501	6984	33121	-133749	5018	7445	34665	5713	34352	33938	36432	36101	4684	8386	-133545	33006	34137	7093	33919	33502	32124	6096	-132171	6790	-117981	-133479	-133312	-134024	7217	32354	6850	-133568	30896	5386	5149	6812	33626	33293	-132545	52753
6.58333	7022	-138906	-134181	5624	-134498	33528	34063	5037	-133986	38428	6982	33165	-134011	5052	7469	34719	5751	34378	33989	36492	36155	4732	8353	-133761	33058	34176	7139	33971	33562	32195	6130	-132339	6804	-118119	-133689	-133482	-134255	7211	32414	6859	-133770	30960	5393	5179	6834	33694	33357	-132731	52718
6.59167	7067	-139085	-134435	5683	-134741	33592	34108	5088	-134236	38352	6982	33209	-134262	5084	7475	34767	5791	34398	34039	36544	36204	4780	8317	-133993	33114	34210	7193	34023	33619	32267	6160	-132497	6820	-118269	-133892	-133654	-134493	7201	32481	6864	-133966	31013	5405	5195	6841	33758	33417	-132910	52696
6.6	7118	-139249	-134672	5731	-134967	33664	34150	5135	-134472	38274	6986	33255	-134509	5115	7467	34809	5836	34421	34092	36588	36251	4827	8291	-134248	33178	34245	7252	34075	33667	32342	6191	-132648	6838	-118444	-134081	-133831	-134729	7197	32549	6869	-134165	31061	5427	5208	6842	33822	33469	-133081	52681
6.60833	7168	-139405	-134890	5769	-135185	33741	34188	5178	-134700	38194	6994	33305	-134734	5153	7456	34849	5886	34446	34146	36632	36300	4872	8277	-134487	33250	34289	7313	34131	33709	32421	6226	-132799	6858	-118627	-134267	-134021	-134951	7205	32614	6878	-134354	31111	5464	5237	6839	33888	33514	-133245	52671
6.61667	7210	-139546	-135108	5798	-135392	33813	34222	5219	-134920	38123	7000	33361	-134938	5204	7444	34889	5939	34478	34200	36677	36353	4920	8276	-134702	33324	34342	7378	34190	33748	32504	6263	-132955	6881	-118819	-134452	-134212	-135166	7224	32675	6894	-134543	31168	5509	5287	6836	33953	33561	-133406	52663
6.625	7241	-139684	-135317	5828	-135604	33878	34259	5267	-135140	38063	6999	33419	-135131	5266	7436	34930	5991	34517	34251	36723	36409	4975	8294	-134891	33397	34394	7453	34251	33786	32587	6298	-133112	6903	-119020	-134651	-134411	-135365	7248	32729	6918	-134732	31230	5559	5350	6837	34017	33613	-133575	52653
6.63333	7257	-139824	-135528	5862	-135815	33934	34297	5324	-135369	38012	6986	33477	-135324	5328	7432	34973	6034	34565	34300	36764	36467	5040	8322	-135051	33468	34435	7538	34312	33832	32663	6331	-133278	6924	-119227	-134863	-134616	-135562	7272	32777	6947	-134926	31293	5608	5416	6837	34073	33669	-133744	52643
6.64167	7261	-139983	-135737	5900	-136028	33979	34340	5380	-135598	37966	6963	33534	-135535	5383	7435	35017	6063	34624	34347	36800	36525	5111	8347	-135198	33535	34465	7635	34368	33888	32732	6368	-133439	6940	-119453	-135088	-134836	-135755	7289	32820	6978	-135133	31352	5648	5476	6834	34117	33722	-133923	52635
6.65	7256	-140166	-135939	5941	-136242	34019	34390	5431	-135835	37922	6938	33588	-135753	5431	7455	35063	6083	34693	34397	36835	36581	5188	8362	-135343	33601	34484	7747	34414	33953	32797	6411	-133594	6956	-119688	-135325	-135071	-135951	7295	32862	7007	-135334	31404	5677	5521	6826	34154	33775	-134110	52632
6.65833	7244	-140361	-136139	5982	-136444	34060	34447	5474	-136057	37881	6912	33642	-135989	5473	7491	35111	6099	34763	34450	36869	36632	5262	8373	-135505	33670	34498	7863	34452	34025	32860	6454	-133740	6974	-119941	-135540	-135300	-136150	7298	32906	7024	-135539	31448	5699	5552	6822	34193	33831	-134312	52631
6.66667	7231	-140568	-136318	6029	-136640	34109	34507	5515	-136255	37844	6894	33705	-136218	5513	7539	35165	6118	34833	34510	36914	36680	5327	8393	-135682	33744	34521	7982	34495	34101	32924	6493	-133868	6997	-120182	-135729	-135525	-136330	7313	32955	7033	-135734	31490	5718	5582	6832	34246	33895	-134525	52626
6.675	7214	-140770	-136482	6079	-136827	34170	34570	5556	-136434	37812	6886	33780	-136427	5551	7594	35225	6145	34900	34577	36974	36727	5382	8420	-135883	33818	34561	8103	34551	34176	32988	6527	-133990	7032	-120383	-135889	-135729	-136494	7344	33012	7039	-135922	31534	5742	5617	6858	34315	33963	-134728	52618
6.68333	7204	-140965	-136632	6133	-137011	34250	34637	5601	-136600	37788	6890	33866	-136614	5590	7665	35297	6187	34971	34649	37048	36782	5430	8451	-136095	33896	34625	8230	34623	34252	33060	6559	-134115	7086	-120542	-136019	-135906	-136636	7395	33080	7051	-136099	31591	5784	5666	6905	34405	34040	-134919	52616
6.69167	7201	-141156	-136786	6179	-137190	34339	34702	5646	-136773	37769	6898	33948	-136787	5623	7750	35377	6231	35042	34721	37122	36843	5467	8474	-136291	33969	34710	8367	34705	34326	33137	6587	-134267	7151	-120664	-136137	-136067	-136772	7460	33157	7070	-136262	31658	5838	5724	6969	34505	34119	-135089	52626
6.7	7198	-141342	-136951	6214	-137363	34432	34764	5686	-136946	37756	6905	34021	-136966	5640	7847	35463	6269	35116	34787	37192	36911	5501	8480	-136477	34033	34806	8508	34789	34399	33219	6614	-134436	7222	-120769	-136257	-136226	-136910	7530	33237	7096	-136423	31733	5892	5783	7045	34603	34194	-135241	52645
6.70833	7192	-141534	-137118	6237	-137538	34518	34825	5720	-137134	37744	6914	34077	-137147	5645	7951	35543	6296	35188	34843	37252	36983	5537	8467	-136648	34087	34896	8637	34862	34470	33306	6640	-134624	7293	-120877	-136398	-136398	-137055	7596	33317	7129	-136574	31811	5936	5835	7130	34692	34261	-135387	52671
6.71667	7169	-141725	-137302	6242	-137706	34583	34878	5738	-137331	37729	6918	34111	-137346	5639	8053	35603	6304	35247	34888	37296	37044	5563	8432	-136822	34130	34969	8742	34913	34539	33395	6659	-134835	7347	-121014	-136566	-136578	-137224	7649	33391	7167	-136726	31883	5956	5866	7208	34759	34323	-135543	52702
6.725	7130	-141921	-137496	6236	-137877	34625	34916	5739	-137530	37711	6914	34138	-137555	5624	8139	35644	6294	35291	34933	37331	37085	5571	8374	-137007	34167	35024	8828	34948	34605	33479	6669	-135056	7387	-121186	-136774	-136772	-137408	7691	33460	7211	-136886	31944	5950	5871	7273	34801	34386	-135721	52735
6.73333	7088	-142110	-137695	6236	-138056	34661	34950	5737	-137721	37702	6913	34184	-137743	5613	8212	35682	6285	35333	34991	37376	37122	5570	8312	-137201	34217	35075	8917	34985	34676	33562	6683	-135284	7430	-121376	-136995	-136953	-137603	7734	33539	7263	-137053	32002	5934	5856	7337	34837	34456	-135900	52769
6.74167	7057	-142283	-137887	6244	-138239	34703	34990	5742	-137891	37709	6922	34256	-137906	5615	8283	35731	6289	35381	35065	37444	37168	5575	8261	-137402	34290	35133	9016	35038	34759	33653	6707	-135504	7488	-121583	-137206	-137109	-137794	7785	33628	7321	-137227	32067	5931	5842	7405	34881	34533	-136080	52800
6.75	7052	-142443	-138071	6254	-138416	34757	35038	5754	-138051	37729	6938	34350	-138043	5632	8357	35795	6307	35438	35151	37531	37227	5590	8222	-137590	34382	35200	9117	35109	34850	33746	6737	-135728	7569	-121783	-137407	-137249	-137989	7842	33725	7386	-137401	32138	5941	5841	7478	34937	34617	-136258	52826
6.75833	7071	-142602	-138252	6263	-138591	34824	35093	5774	-138196	37765	6960	34459	-138170	5660	8435	35877	6332	35505	35242	37629	37303	5613	8195	-137771	34484	35274	9214	35199	34943	33840	6770	-135945	7678	-121982	-137582	-137386	-138187	7905	33824	7459	-137587	32212	5962	5856	7557	35011	34707	-136443	52848
6.76667	7111	-142776	-138409	6278	-138773	34906	35159	5806	-138326	37814	7006	34575	-138289	5699	8525	35974	6364	35587	35332	37732	37402	5648	8174	-137940	34593	35356	9311	35304	35040	33940	6806	-136137	7810	-122173	-137737	-137538	-138368	7976	33923	7546	-137773	32291	5987	5890	7649	35107	34806	-136639	52866
6.775	7157	-142966	-138554	6289	-138941	34986	35227	5842	-138457	37861	7077	34685	-138414	5739	8623	36070	6391	35675	35414	37830	37505	5685	8145	-138113	34693	35435	9397	35415	35132	34039	6836	-136318	7939	-122363	-137885	-137700	-138545	8048	34018	7644	-137968	32368	6010	5933	7739	35213	34906	-136846	52883
6.78333	7203	-143184	-138688	6302	-139093	35061	35299	5878	-138587	37904	7160	34788	-138551	5781	8724	36167	6413	35772	35495	37925	37605	5730	8096	-138289	34786	35514	9474	35531	35225	34140	6866	-136480	8063	-122560	-138040	-137873	-138704	8122	34123	7759	-138165	32443	6034	5982	7823	35330	35008	-137074	52900
6.79167	7235	-143422	-138824	6310	-139252	35126	35375	5910	-138729	37942	7242	34881	-138694	5825	8821	36260	6431	35874	35574	38012	37698	5781	8037	-138454	34879	35594	9542	35652	35317	34240	6892	-136636	8171	-122764	-138206	-138050	-138852	8199	34240	7874	-138352	32516	6058	6028	7899	35453	35112	-137301	52921
6.8	7255	-143661	-138969	6317	-139408	35185	35456	5942	-138869	37988	7316	34970	-138848	5876	8917	36353	6447	35978	35651	38096	37782	5837	7995	-138617	34982	35676	9606	35781	35413	34343	6914	-136791	8262	-122988	-138378	-138211	-138992	8280	34367	7975	-138532	32590	6093	6071	7980	35573	35220	-137523	52938
6.80833	7274	-143895	-139119	6323	-139548	35246	35546	5983	-139010	38044	7373	35060	-139001	5936	9020	36448	6468	36089	35729	38179	37861	5897	7981	-138779	35095	35758	9672	35921	35517	34444	6930	-136956	8346	-123212	-138559	-138362	-139130	8368	34507	8063	-138688	32671	6144	6113	8078	35684	35335	-137730	52945
6.81667	7299	-144110	-139281	6333	-139672	35321	35648	6034	-139149	38117	7415	35156	-139154	6010	9138	36545	6505	36210	35815	38265	37943	5957	8003	-138921	35213	35844	9743	36079	35632	34549	6950	-137133	8438	-123432	-138731	-138502	-139271	8465	34654	8149	-138822	32765	6212	6153	8192	35791	35462	-137908	52945
6.825	7333	-144315	-139440	6359	-139799	35412	35759	6099	-139290	38207	7457	35259	-139305	6096	9263	36647	6556	36347	35914	38357	38033	6008	8064	-139042	35336	35939	9820	36241	35757	34659	6981	-137312	8544	-123645	-138897	-138648	-139406	8569	34802	8240	-138946	32871	6292	6196	8320	35900	35604	-138065	52949
6.83333	7366	-144514	-139610	6395	-139935	35510	35870	6166	-139450	38300	7499	35363	-139459	6175	9383	36744	6608	36487	36018	38445	38123	6038	8145	-139174	35445	36036	9888	36395	35876	34770	7010	-137513	8650	-123851	-139065	-138800	-139555	8671	34941	8335	-139088	32977	6372	6230	8443	36003	35743	-138204	52962
6.84167	7389	-144728	-139784	6436	-140085	35608	35968	6223	-139622	38383	7542	35461	-139631	6239	9489	36832	6651	36620	36117	38526	38208	6055	8233	-139342	35535	36129	9933	36531	35983	34878	7033	-137724	8750	-124071	-139239	-138961	-139720	8764	35071	8434	-139264	33077	6442	6256	8541	36098	35866	-138341	52989
6.85	7401	-144968	-139943	6481	-140272	35700	36050	6267	-139811	38459	7595	35556	-139815	6288	9577	36914	6683	36749	36215	38607	38289	6066	8328	-139533	35615	36219	9952	36647	36081	34987	7050	-137943	8837	-124309	-139425	-139132	-139909	8854	35204	8536	-139462	33169	6501	6285	8613	36189	35975	-138485	53034
6.85833	7401	-145227	-140096	6524	-140483	35778	36116	6295	-140005	38529	7656	35647	-140021	6324	9651	36993	6698	36866	36299	38690	38363	6076	8426	-139757	35694	36303	9954	36747	36176	35100	7062	-138169	8904	-124587	-139620	-139307	-140123	8937	35334	8628	-139689	33254	6544	6317	8669	36273	36068	-138650	53089
6.86667	7393	-145512	-140247	6562	-140691	35849	36172	6315	-140197	38602	7730	35736	-140234	6352	9725	37075	6704	36979	36367	38779	38438	6094	8538	-139997	35780	36384	9954	36836	36278	35216	7072	-138397	8962	-124890	-139828	-139489	-140346	9017	35470	8716	-139916	33339	6575	6349	8725	36362	36154	-138840	53145
6.875	7388	-145809	-140404	6598	-140875	35926	36231	6340	-140384	38681	7825	35833	-140442	6379	9815	37167	6716	37097	36432	38890	38525	6127	8657	-140243	35875	36470	9960	36927	36393	35343	7090	-138629	9025	-125202	-140029	-139671	-140576	9101	35619	8809	-140125	33434	6605	6385	8797	36463	36250	-139048	53200
6.88333	7390	-146120	-140563	6636	-141048	36017	36307	6374	-140565	38768	7936	35944	-140640	6410	9918	37277	6740	37230	36506	39019	38633	6178	8777	-140488	35982	36566	9969	37032	36531	35482	7123	-138857	9105	-125519	-140220	-139861	-140786	9189	35779	8915	-140312	33542	6641	6424	8893	36585	36367	-139280	53258
6.89167	7387	-146438	-140740	6667	-141227	36111	36398	6407	-140762	38854	8047	36064	-140824	6436	10014	37393	6769	37366	36584	39154	38753	6231	8884	-140719	36089	36665	9966	37148	36668	35618	7158	-139105	9190	-125819	-140413	-140062	-140985	9271	35945	9024	-140485	33653	6673	6452	9003	36714	36497	-139528	53321
6.9	7372	-146748	-140944	6682	-141430	36204	36493	6424	-140968	38933	8145	36183	-141012	6451	10093	37509	6791	37488	36662	39283	38867	6265	8968	-140952	36188	36758	9936	37266	36795	35744	7184	-139357	9276	-126119	-140612	-140272	-141181	9343	36102	9127	-140668	33761	6688	6460	9104	36836	36627	-139799	53388
6.90833	7350	-147056	-141157	6681	-141664	36293	36584	6417	-141188	39007	8217	36300	-141204	6455	10157	37615	6802	37599	36747	39398	38975	6267	9027	-141171	36283	36844	9873	37378	36912	35854	7197	-139600	9364	-126410	-140827	-140496	-141376	9412	36254	9222	-140869	33868	6681	6450	9193	36949	36758	-140087	53458
6.91667	7321	-147350	-141390	6661	-141908	36377	36670	6381	-141418	39075	8264	36415	-141413	6445	10209	37702	6794	37696	36829	39500	39069	6238	9054	-141381	36381	36924	9786	37483	37018	35952	7193	-139841	9439	-126700	-141044	-140728	-141581	9479	36397	9293	-141108	33980	6650	6419	9264	37045	36882	-140378	53532
6.925	7282	-147641	-141636	6627	-142163	36460	36749	6327	-141655	39145	8293	36519	-141637	6420	10253	37774	6766	37790	36905	39592	39151	6185	9046	-141590	36487	36998	9689	37575	37120	36039	7175	-140083	9500	-126985	-141266	-140978	-141792	9545	36534	9343	-141370	34089	6597	6369	9321	37129	37004	-140677	53611
6.93333	7238	-147945	-141898	6585	-142401	36550	36834	6270	-141900	39223	8320	36623	-141863	6382	10304	37838	6731	37890	36984	39688	39233	6120	9009	-141802	36597	37079	9591	37666	37220	36128	7152	-140336	9560	-127239	-141486	-141234	-142012	9618	36679	9384	-141631	34202	6535	6307	9377	37211	37128	-140955	53698
6.94167	7195	-148282	-142157	6545	-142607	36659	36930	6222	-142142	39316	8360	36731	-142090	6331	10366	37906	6693	38010	37070	39796	39327	6063	8946	-142029	36715	37169	9496	37761	37327	36227	7123	-140586	9632	-127464	-141708	-141497	-142235	9692	36835	9429	-141888	34323	6480	6244	9443	37303	37257	-141213	53790
6.95	7154	-148660	-142400	6506	-142793	36778	37040	6179	-142398	39426	8421	36844	-142301	6273	10433	37987	6654	38148	37166	39914	39437	6016	8853	-142269	36836	37268	9397	37863	37441	36329	7082	-140843	9709	-127643	-141937	-141769	-142470	9761	37010	9477	-142129	34443	6429	6187	9521	37407	37391	-141445	53891
6.95833	7106	-149026	-142637	6462	-142976	36899	37155	6131	-142646	39544	8500	36960	-142507	6204	10500	38087	6608	38287	37263	40038	39549	5971	8736	-142544	36953	37370	9295	37968	37561	36431	7027	-141108	9780	-127784	-142165	-142033	-142723	9824	37184	9522	-142371	34560	6381	6131	9599	37515	37523	-141653	53995
6.96667	7049	-149378	-142869	6413	-143178	37017	37270	6066	-142881	39657	8583	37071	-142712	6125	10562	38199	6553	38425	37360	40157	39659	5922	8589	-142834	37068	37471	9188	38065	37685	36529	6956	-141376	9840	-127907	-142407	-142297	-142972	9879	37351	9563	-142610	34671	6328	6076	9673	37629	37657	-141853	54096
6.975	6971	-149698	-143114	6351	-143405	37124	37381	5978	-143110	39751	8662	37176	-142929	6037	10617	38311	6489	38547	37452	40269	39759	5860	8422	-143135	37179	37570	9068	38151	37805	36625	6865	-141661	9878	-128037	-142669	-142554	-143227	9921	37505	9597	-142855	34779	6261	6015	9733	37735	37786	-142065	54197
6.98333	6869	-149991	-143379	6278	-143675	37220	37478	5877	-143336	39830	8727	37271	-143169	5934	10652	38419	6410	38650	37533	40366	39842	5778	8233	-143447	37290	37658	8934	38223	37920	36715	6756	-141947	9886	-128201	-142933	-142812	-143475	9947	37638	9624	-143108	34877	6171	5942	9768	37828	37910	-142314	54293
6.99167	6746	-150277	-143669	6200	-143965	37313	37569	5772	-143569	39903	8778	37362	-143418	5822	10666	38517	6321	38742	37613	40456	39919	5676	8032	-143744	37393	37739	8786	38295	38027	36804	6634	-142238	9879	-128421	-143182	-143067	-143715	9970	37765	9653	-143349	34966	6062	5854	9784	37918	38032	-142595	54394
7	6607	-150574	-143975	6120	-144249	37416	37658	5671	-143810	39980	8822	37455	-143679	5701	10664	38609	6221	38834	37693	40546	39996	5561	7831	-144034	37490	37821	8633	38372	38131	36901	6519	-142523	9871	-128717	-143432	-143316	-143951	9999	37887	9692	-143586	35057	5942	5758	9787	38012	38143	-142920	54510
7.00833	6469	-150901	-144272	6037	-144528	37526	37750	5575	-144077	40067	8859	37547	-143940	5577	10651	38698	6113	38936	37779	40636	40085	5431	7627	-144320	37585	37903	8471	38456	38232	36998	6413	-142806	9872	-129058	-143702	-143568	-144193	10031	38010	9742	-143834	35151	5812	5662	9782	38118	38249	-143295	54633
7.01667	6330	-151235	-144570	5942	-144798	37636	37845	5474	-144364	40155	8890	37638	-144208	5451	10629	38782	5998	39041	37866	40730	40181	5288	7435	-144626	37679	37987	8301	38548	38326	37095	6305	-143099	9889	-129443	-143986	-143823	-144463	10057	38127	9785	-144125	35253	5679	5561	9774	38228	38347	-143682	54755
7.025	6194	-151584	-144857	5834	-145075	37745	37944	5363	-144670	40247	8915	37728	-144489	5320	10604	38865	5873	39155	37958	40822	40291	5144	7255	-144951	37778	38065	8126	38637	38415	37188	6183	-143411	9919	-129859	-144292	-144094	-144758	10068	38228	9818	-144455	35357	5548	5451	9773	38346	38443	-144036	54879
7.03333	6068	-151940	-145139	5712	-145363	37849	38057	5238	-144991	40340	8945	37830	-144783	5198	10587	38944	5748	39271	38063	40921	40416	5001	7091	-145278	37882	38143	7947	38729	38497	37282	6049	-143750	9950	-130281	-144606	-144373	-145091	10072	38322	9840	-144817	35470	5421	5332	9781	38462	38541	-144344	55009
7.04167	5953	-152309	-145415	5589	-145677	37956	38176	5114	-145305	40437	8980	37945	-145097	5088	10579	39028	5621	39379	38176	41027	40548	4866	6947	-145608	38001	38226	7771	38825	38581	37385	5915	-144084	9980	-130714	-144913	-144662	-145432	10076	38413	9856	-145201	35594	5304	5205	9792	38565	38642	-144624	55136
7.05	5843	-152700	-145698	5469	-146016	38064	38291	4993	-145620	40535	9009	38070	-145408	4986	10575	39113	5492	39478	38301	41128	40688	4733	6814	-145921	38120	38315	7591	38915	38664	37488	5778	-144410	9998	-131141	-145223	-144964	-145769	10083	38505	9866	-145566	35718	5187	5062	9801	38656	38745	-144892	55263
7.05833	5733	-153082	-145997	5353	-146354	38176	38398	4877	-145918	40629	9031	38204	-145719	4888	10574	39201	5354	39563	38425	41226	40818	4600	6685	-146227	38231	38412	7419	39003	38749	37597	5646	-144728	10000	-131579	-145523	-145270	-146100	10094	38595	9871	-145910	35843	5069	4900	9806	38733	38833	-145163	55386
7.06667	5621	-153457	-146305	5245	-146702	38290	38486	4762	-146205	40716	9040	38322	-146029	4781	10572	39291	5205	39637	38541	41314	40930	4462	6548	-146529	38330	38509	7251	39083	38832	37703	5515	-145050	9985	-132001	-145833	-145594	-146405	10101	38682	9872	-146224	35957	4942	4737	9806	38801	38905	-145456	55507
7.075	5497	-153799	-146642	5132	-147042	38391	38551	4635	-146496	40779	9028	38416	-146346	4652	10562	39375	5049	39698	38638	41393	41017	4310	6403	-146849	38410	38600	7080	39152	38901	37799	5371	-145395	9957	-132384	-146160	-145936	-146704	10096	38755	9861	-146520	36055	4797	4567	9796	38857	38958	-145782	55630
7.08333	5358	-154105	-146997	5003	-147382	38480	38601	4488	-146808	40813	9000	38479	-146686	4491	10539	39453	4880	39754	38708	41459	41080	4152	6250	-147197	38474	38672	6905	39203	38955	37880	5206	-145751	9920	-132730	-146518	-146309	-147009	10066	38796	9840	-146816	36128	4634	4393	9784	38908	39001	-146161	55749
7.09167	5217	-154389	-147355	4859	-147708	38555	38662	4324	-147145	40835	8976	38528	-147030	4319	10515	39527	4714	39816	38766	41527	41136	3997	6098	-147552	38528	38731	6730	39249	38998	37953	5026	-146114	9885	-133005	-146893	-146690	-147333	10021	38822	9816	-147115	36185	4463	4230	9781	38965	39052	-146553	55870
7.1	5079	-154668	-147710	4708	-148017	38624	38738	4157	-147484	40864	8966	38575	-147391	4144	10498	39604	4555	39884	38817	41603	41195	3850	5953	-147920	38584	38786	6557	39298	39039	38030	4848	-146471	9862	-133214	-147253	-147050	-147670	9975	38837	9791	-147426	36239	4296	4082	9773	39029	39122	-146945	55989
7.10833	4939	-154972	-148046	4557	-148321	38688	38825	3989	-147833	40909	8965	38626	-147759	3976	10489	39680	4404	39962	38868	41674	41265	3709	5809	-148286	38645	38838	6377	39347	39085	38101	4675	-146823	9848	-133398	-147603	-147391	-148016	9939	38851	9767	-147742	36291	4131	3950	9752	39106	39218	-147325	56110
7.11667	4794	-155294	-148369	4413	-148620	38751	38927	3826	-148175	40964	8979	38691	-148094	3831	10493	39752	4267	40043	38925	41744	41345	3575	5676	-148653	38719	38898	6201	39402	39147	38172	4514	-147171	9837	-133600	-147930	-147702	-148375	9918	38871	9740	-148069	36353	3977	3832	9727	39187	39322	-147671	56236
7.125	4646	-155648	-148675	4285	-148938	38814	39022	3677	-148509	41023	8992	38761	-148382	3700	10497	39819	4135	40122	38984	41805	41431	3438	5547	-149020	38803	38958	6030	39454	39224	38238	4361	-147519	9824	-133851	-148250	-148001	-148731	9906	38896	9707	-148402	36419	3828	3720	9697	39268	39424	-148000	56364
7.13333	4498	-156021	-148974	4178	-149266	38886	39112	3544	-148838	41081	9006	38842	-148640	3587	10502	39884	4011	40200	39053	41865	41525	3299	5429	-149373	38892	39024	5864	39509	39315	38307	4219	-147877	9814	-134175	-148570	-148293	-149090	9907	38932	9681	-148733	36497	3689	3613	9673	39349	39522	-148317	56500
7.14167	4353	-156404	-149270	4084	-149612	38975	39194	3423	-149156	41132	9017	38927	-148897	3481	10501	39953	3888	40275	39125	41928	41619	3160	5319	-149721	38984	39099	5712	39565	39420	38378	4095	-148233	9807	-134591	-148904	-148600	-149440	9913	38972	9670	-149068	36584	3564	3506	9665	39427	39613	-148647	56634
7.15	4227	-156802	-149568	3999	-149974	39075	39272	3313	-149474	41183	9025	39017	-149168	3377	10491	40030	3772	40353	39208	41998	41717	3018	5217	-150042	39078	39189	5572	39628	39530	38458	3986	-148592	9801	-135063	-149261	-148923	-149774	9923	39019	9677	-149387	36680	3455	3398	9677	39510	39701	-148982	56765
7.15833	4120	-157193	-149875	3918	-150335	39186	39355	3208	-149780	41246	9033	39116	-149481	3266	10474	40123	3663	40438	39303	42082	41813	2883	5127	-150341	39175	39299	5443	39702	39643	38555	3887	-148944	9794	-135596	-149620	-149241	-150101	9941	39069	9697	-149703	36790	3363	3288	9701	39600	39785	-149316	56891
7.16667	4024	-157586	-150177	3836	-150707	39305	39442	3101	-150085	41326	9039	39215	-149852	3147	10454	40230	3557	40535	39414	42172	41904	2756	5041	-150628	39279	39413	5318	39785	39757	38655	3787	-149281	9783	-136162	-149993	-149567	-150419	9962	39117	9722	-150013	36902	3282	3182	9724	39704	39869	-149653	57011
7.175	3929	-157965	-150488	3744	-151071	39421	39539	2985	-150393	41412	9041	39315	-150255	3032	10434	40344	3450	40635	39538	42268	41988	2632	4957	-150921	39388	39530	5192	39882	39873	38756	3681	-149616	9769	-136745	-150359	-149890	-150750	9984	39163	9736	-150331	37016	3205	3076	9742	39811	39949	-149978	57128
7.18333	3830	-158337	-150799	3650	-151431	39537	39639	2874	-150705	41499	9042	39413	-150650	2921	10415	40467	3336	40733	39669	42368	42064	2514	4868	-151235	39509	39642	5071	39984	39994	38851	3568	-149952	9752	-137347	-150716	-150223	-151091	10003	39208	9729	-150663	37126	3122	2973	9746	39919	40027	-150303	57244
7.19167	3719	-158706	-151124	3550	-151783	39639	39740	2770	-151039	41577	9037	39509	-151019	2816	10393	40579	3216	40823	39805	42465	42132	2394	4769	-151569	39624	39744	4945	40086	40101	38934	3442	-150315	9736	-137930	-151067	-150569	-151460	10011	39251	9702	-151013	37226	3026	2868	9735	40020	40100	-150632	57367
7.2	3595	-159075	-151467	3448	-152122	39725	39836	2670	-151384	41638	9027	39601	-151386	2715	10365	40679	3087	40892	39926	42559	42192	2271	4663	-151941	39729	39837	4812	40181	40185	39006	3317	-150701	9723	-138510	-151398	-150928	-151849	10003	39287	9662	-151401	37316	2914	2758	9710	40103	40167	-150984	57485
7.20833	3477	-159458	-151822	3349	-152463	39789	39916	2572	-151756	41680	9009	39683	-151749	2608	10323	40762	2951	40940	40026	42635	42245	2142	4543	-152324	39819	39916	4663	40258	40243	39064	3194	-151122	9701	-139071	-151729	-151314	-152237	9973	39315	9610	-151800	37390	2780	2644	9673	40168	40229	-151366	57594
7.21667	3362	-159826	-152209	3244	-152810	39825	39976	2464	-152155	41699	8978	39753	-152123	2481	10260	40824	2811	40970	40095	42691	42279	2001	4409	-152721	39882	39981	4494	40313	40272	39109	3067	-151577	9650	-139625	-152075	-151705	-152637	9915	39324	9548	-152219	37448	2628	2518	9621	40213	40270	-151780	57694
7.225	3252	-160181	-152610	3129	-153182	39839	40012	2336	-152585	41702	8932	39805	-152516	2331	10175	40869	2663	40990	40136	42725	42295	1856	4259	-153129	39925	40029	4312	40344	40280	39140	2932	-152026	9567	-140172	-152460	-152112	-153033	9828	39307	9481	-152644	37486	2465	2381	9560	40249	40289	-152235	57784
7.23333	3158	-160515	-153025	3008	-153565	39852	40037	2188	-153036	41702	8878	39851	-152917	2174	10079	40907	2513	41012	40163	42753	42305	1715	4101	-153535	39960	40074	4127	40366	40285	39169	2796	-152463	9476	-140682	-152868	-152516	-153426	9727	39276	9414	-153055	37517	2305	2240	9495	40286	40299	-152679	57871
7.24167	3077	-160829	-153442	2885	-153960	39880	40059	2033	-153475	41706	8822	39894	-153336	2012	9979	40946	2355	41037	40179	42783	42321	1585	3936	-153947	40000	40119	3949	40385	40301	39203	2657	-152860	9389	-141180	-153292	-152923	-153806	9629	39243	9349	-153467	37546	2159	2098	9415	40328	40304	-153106	57959
7.25	3005	-161136	-153848	2769	-154358	39927	40091	1880	-153900	41726	8775	39937	-153743	1863	9889	40992	2204	41071	40197	42824	42354	1470	3768	-154340	40047	40173	3781	40414	40330	39247	2518	-153210	9315	-141656	-153722	-153327	-154168	9550	39220	9289	-153860	37581	2032	1965	9323	40383	40316	-153499	58059
7.25833	2951	-161433	-154238	2672	-154725	40004	40149	1751	-154281	41771	8749	39997	-154135	1745	9821	41059	2079	41116	40233	42894	42412	1383	3620	-154713	40109	40250	3643	40468	40378	39318	2401	-153513	9263	-142072	-154110	-153700	-154509	9503	39222	9246	-154200	37639	1935	1851	9242	40450	40348	-153843	58160
7.26667	2921	-161739	-154595	2595	-155074	40109	40233	1659	-154620	41842	8740	40067	-154500	1659	9772	41146	1980	41170	40288	42978	42490	1322	3490	-155052	40182	40340	3537	40544	40447	39407	2310	-153783	9231	-142423	-154459	-154054	-154826	9483	39247	9217	-154493	37714	1859	1762	9181	40529	40400	-154153	58253
7.275	2913	-162044	-154937	2532	-155400	40227	40341	1602	-154928	41928	8739	40148	-154837	1607	9735	41250	1917	41236	40364	43071	42583	1280	3383	-155361	40258	40438	3457	40644	40534	39507	2241	-154041	9218	-142744	-154773	-154373	-155139	9482	39291	9202	-154777	37808	1799	1695	9143	40617	40464	-154437	58336
7.28333	2930	-162354	-155252	2479	-155724	40357	40458	1580	-155216	42023	8748	40238	-155155	1585	9712	41369	1883	41316	40460	43172	42679	1254	3301	-155650	40335	40542	3398	40764	40640	39611	2196	-154293	9220	-143067	-155072	-154667	-155444	9494	39343	9197	-155071	37911	1752	1647	9131	40714	40537	-154719	58406
7.29167	2958	-162677	-155559	2414	-156058	40472	40561	1573	-155517	42107	8754	40325	-155453	1564	9692	41476	1858	41393	40561	43268	42765	1226	3227	-155934	40400	40638	3338	40894	40744	39695	2151	-154573	9221	-143400	-155381	-154960	-155771	9498	39385	9187	-155390	38001	1699	1598	9126	40805	40602	-155006	58465
7.3	2986	-163005	-155877	2330	-156407	40562	40635	1555	-155830	42163	8748	40395	-155757	1525	9664	41560	1824	41448	40638	43352	42828	1188	3153	-156239	40449	40716	3263	41029	40834	39748	2095	-154880	9208	-143778	-155708	-155272	-156120	9485	39409	9163	-155758	38066	1637	1538	9101	40878	40647	-155313	58520
7.30833	3014	-163350	-156194	2242	-156772	40630	40680	1516	-156159	42199	8732	40445	-156062	1471	9634	41622	1781	41485	40686	43424	42878	1147	3076	-156551	40487	40779	3175	41187	40908	39782	2029	-155208	9185	-144204	-156059	-155612	-156462	9462	39424	9129	-156138	38104	1570	1473	9052	40941	40679	-155640	58575
7.31667	3056	-163685	-156509	2165	-157112	40693	40718	1466	-156484	42232	8721	40492	-156367	1418	9616	41676	1742	41521	40723	43501	42925	1117	3002	-156862	40528	40844	3096	41397	40971	39818	1971	-155544	9162	-144630	-156393	-155940	-156790	9443	39440	9100	-156516	38132	1519	1420	9005	41002	40713	-155966	58631
7.325	3112	-164010	-156812	2106	-157430	40761	40761	1417	-156795	42276	8712	40541	-156670	1375	9610	41734	1712	41566	40758	43579	42972	1102	2924	-157168	40581	40914	3041	41661	41029	39865	1932	-155871	9142	-145025	-156703	-156254	-157093	9432	39462	9083	-156872	38162	1495	1387	8977	41069	40759	-156299	58684
7.33333	3186	-164317	-157114	2063	-157722	40833	40820	1375	-157099	42337	8701	40597	-156961	1349	9617	41800	1693	41627	40804	43657	43025	1103	2851	-157469	40650	40994	3013	41999	41087	39930	1917	-156199	9123	-145393	-156988	-156553	-157387	9430	39492	9078	-157191	38203	1499	1379	8974	41146	40817	-156618	58737
7.34167	3276	-164612	-157408	2039	-157999	40910	40897	1356	-157386	42418	8696	40667	-157251	1344	9636	41883	1683	41705	40875	43740	43087	1122	2792	-157777	40738	41085	3008	42396	41151	40014	1929	-156502	9104	-145761	-157255	-156850	-157670	9432	39527	9085	-157482	38264	1528	1395	8988	41234	40881	-156933	58790
7.35	3369	-164909	-157697	2023	-158276	40986	40985	1359	-157682	42512	8695	40750	-157544	1350	9662	41972	1679	41790	40968	43823	43153	1149	2740	-158084	40831	41180	3014	42833	41218	40103	1958	-156792	9085	-146116	-157528	-157159	-157959	9427	39560	9095	-157746	38342	1568	1422	9004	41325	40943	-157240	58849
7.35833	3459	-165195	-157999	2005	-158549	41052	41075	1377	-157979	42604	8692	40837	-157864	1353	9682	42063	1679	41864	41065	43902	43214	1177	2701	-158410	40916	41273	3021	43302	41283	40190	1989	-157073	9067	-146476	-157809	-157477	-158270	9409	39591	9100	-158010	38430	1608	1449	9008	41407	41000	-157543	58913
7.36667	3546	-165484	-158307	1986	-158834	41113	41163	1410	-158282	42694	8688	40918	-158194	1358	9691	42150	1684	41923	41156	43975	43271	1207	2677	-158732	40991	41357	3030	43768	41348	40268	2016	-157340	9050	-146841	-158114	-157813	-158577	9382	39633	9098	-158271	38517	1646	1478	8993	41481	41052	-157851	58981
7.375	3640	-165768	-158635	1966	-159125	41173	41255	1456	-158591	42781	8686	40995	-158514	1377	9685	42230	1702	41973	41239	44046	43329	1239	2672	-159037	41055	41436	3043	44242	41417	40342	2039	-157601	9042	-147213	-158423	-158133	-158889	9353	39691	9087	-158538	38603	1685	1512	8970	41550	41103	-158162	59052
7.38333	3745	-166055	-158959	1954	-159435	41240	41347	1512	-158897	42873	8690	41072	-158825	1416	9674	42309	1740	42021	41312	44119	43395	1272	2689	-159326	41114	41512	3066	44691	41495	40413	2065	-157852	9044	-147598	-158727	-158428	-159193	9341	39770	9067	-158812	38688	1728	1555	8954	41621	41158	-158489	59113
7.39167	3859	-166344	-159275	1949	-159762	41310	41437	1573	-159214	42968	8695	41151	-159121	1471	9657	42386	1789	42072	41376	44194	43471	1307	2723	-159603	41170	41586	3100	45098	41578	40477	2096	-158112	9045	-147970	-159029	-158703	-159503	9350	39869	9045	-159091	38765	1777	1606	8947	41695	41216	-158816	59164
7.4	3983	-166631	-159581	1956	-160101	41384	41528	1636	-159520	43067	8702	41240	-159418	1540	9644	42469	1844	42133	41441	44274	43551	1354	2771	-159886	41228	41664	3145	45462	41666	40538	2141	-158380	9034	-148343	-159317	-158970	-159814	9371	39974	9029	-159385	38840	1826	1667	8946	41771	41278	-159144	59205
7.40833	4103	-166930	-159865	1976	-160457	41464	41617	1699	-159829	43172	8705	41338	-159716	1618	9644	42559	1907	42207	41512	44357	43632	1422	2829	-160164	41293	41751	3199	45765	41760	40602	2200	-158669	9020	-148702	-159606	-159246	-160113	9388	40075	9021	-159678	38917	1873	1732	8947	41852	41343	-159464	59238
7.41667	4215	-167232	-160143	2008	-160794	41548	41706	1761	-160133	43273	8699	41446	-160034	1699	9656	42657	1978	42288	41587	44442	43710	1506	2893	-160448	41364	41851	3262	46014	41856	40671	2268	-159007	9016	-149058	-159891	-159527	-160410	9397	40170	9025	-159981	38999	1920	1799	8944	41936	41414	-159756	59269
7.425	4311	-167552	-160414	2050	-161116	41637	41793	1826	-160428	43368	8688	41551	-160360	1783	9669	42761	2057	42373	41661	44530	43782	1595	2963	-160730	41442	41960	3337	46200	41961	40745	2340	-159374	9021	-149419	-160189	-159830	-160683	9394	40256	9037	-160277	39085	1970	1869	8930	42024	41497	-160033	59306
7.43333	4380	-167865	-160705	2091	-161420	41714	41873	1887	-160733	43445	8665	41637	-160663	1863	9663	42854	2132	42451	41727	44615	43843	1677	3027	-161004	41516	42068	3414	46312	42055	40818	2406	-159738	9024	-149790	-160500	-160146	-160951	9368	40328	9043	-160559	39170	2018	1937	8900	42107	41580	-160309	59352
7.44167	4417	-168165	-161012	2121	-161712	41774	41936	1938	-161039	43493	8627	41697	-160955	1937	9627	42929	2197	42513	41779	44690	43891	1736	3078	-161288	41578	42160	3479	46344	42120	40883	2459	-160080	9014	-150192	-160823	-160475	-161224	9324	40383	9026	-160842	39243	2061	1996	8858	42183	41656	-160614	59399
7.45	4430	-168453	-161318	2143	-162001	41824	41989	1990	-161353	43521	8588	41740	-161244	2003	9573	42989	2254	42567	41828	44756	43936	1778	3124	-161580	41633	42231	3536	46293	42159	40938	2508	-160412	8991	-150577	-161154	-160811	-161505	9274	40432	8994	-161124	39301	2108	2057	8816	42255	41728	-160931	59446
7.45833	4430	-168715	-161623	2164	-162284	41876	42040	2048	-161649	43540	8560	41778	-161547	2066	9520	43044	2314	42623	41882	44823	43983	1818	3179	-161889	41691	42292	3587	46172	42186	40993	2563	-160724	8954	-150929	-161458	-161128	-161796	9233	40485	8958	-161417	39354	2167	2129	8791	42325	41792	-161237	59489
7.46667	4428	-168964	-161923	2190	-162577	41935	42089	2109	-161924	43553	8548	41819	-161861	2127	9482	43099	2378	42684	41944	44886	44033	1867	3247	-162203	41754	42343	3628	46006	42211	41045	2629	-160999	8910	-151244	-161740	-161437	-162089	9211	40544	8922	-161721	39400	2243	2205	8792	42393	41844	-161532	59525
7.475	4429	-169207	-162236	2222	-162860	41999	42138	2177	-162185	43566	8557	41869	-162189	2189	9468	43161	2450	42749	42014	44945	44087	1929	3327	-162518	41813	42388	3666	45798	42251	41095	2704	-161268	8868	-151526	-162009	-161730	-162397	9206	40611	8893	-162049	39440	2332	2286	8810	42457	41883	-161798	59554
7.48333	4436	-169461	-162552	2264	-163137	42069	42195	2253	-162438	43584	8584	41923	-162531	2256	9473	43233	2532	42815	42087	45003	44144	2000	3418	-162834	41871	42433	3707	45575	42314	41148	2781	-161537	8833	-151799	-162288	-162019	-162702	9214	40687	8874	-162392	39482	2428	2368	8831	42515	41909	-162046	59584
7.49167	4445	-169720	-162884	2316	-163407	42136	42261	2339	-162702	43609	8625	41975	-162855	2328	9484	43304	2618	42879	42161	45058	44204	2078	3513	-163140	41927	42484	3756	45348	42388	41204	2859	-161793	8810	-152082	-162582	-162308	-163007	9225	40770	8863	-162722	39536	2526	2447	8846	42571	41928	-162289	59619
7.5	4455	-169964	-163224	2374	-163672	42196	42337	2431	-162971	43642	8671	42028	-163169	2409	9493	43373	2708	42942	42231	45114	44261	2156	3604	-163449	41981	42541	3818	45123	42467	41267	2931	-162037	8797	-152408	-162879	-162599	-163314	9231	40855	8857	-163047	39607	2616	2524	8847	42630	41956	-162550	59656
7.50833	4462	-170196	-163543	2433	-163949	42253	42420	2527	-163259	43685	8704	42083	-163463	2496	9498	43440	2799	43006	42298	45175	44316	2231	3690	-163749	42040	42605	3901	44918	42544	41334	2999	-162299	8794	-152759	-163189	-162907	-163617	9225	40944	8856	-163358	39691	2697	2604	8830	42696	42000	-162828	59692
7.51667	4460	-170420	-163852	2492	-164248	42308	42509	2623	-163559	43728	8716	42141	-163752	2581	9498	43502	2882	43064	42360	45242	44368	2299	3764	-164055	42104	42676	3991	44727	42609	41404	3066	-162593	8795	-153139	-163494	-163228	-163935	9205	41029	8853	-163676	39773	2769	2690	8803	42762	42055	-163106	59728
7.525	4446	-170657	-164138	2553	-164596	42366	42593	2712	-163864	43770	8705	42204	-164035	2667	9491	43563	2959	43120	42417	45314	44418	2363	3828	-164361	42177	42751	4079	44559	42666	41476	3140	-162901	8798	-153547	-163803	-163581	-164255	9181	41109	8846	-163998	39848	2839	2777	8775	42828	42121	-163392	59764
7.53333	4413	-170905	-164417	2618	-164962	42425	42667	2791	-164186	43803	8669	42271	-164308	2746	9474	43616	3028	43172	42472	45390	44466	2423	3877	-164662	42247	42828	4157	44406	42718	41544	3220	-163232	8799	-153976	-164118	-163943	-164600	9153	41181	8836	-164328	39916	2906	2858	8745	42889	42189	-163679	59803
7.54167	4364	-171176	-164694	2683	-165329	42489	42730	2861	-164513	43824	8615	42340	-164583	2821	9444	43665	3093	43225	42531	45464	44513	2482	3911	-164968	42309	42905	4218	44269	42770	41609	3304	-163563	8793	-154442	-164443	-164299	-164950	9124	41247	8824	-164669	39985	2968	2933	8712	42945	42256	-163982	59844
7.55	4319	-171477	-164972	2754	-165684	42561	42792	2932	-164853	43842	8561	42415	-164849	2899	9409	43720	3164	43290	42610	45539	44568	2554	3946	-165258	42369	42985	4271	44158	42835	41679	3400	-163886	8790	-154902	-164777	-164636	-165289	9103	41322	8820	-164982	40063	3037	3009	8683	43008	42331	-164282	59890
7.55833	4290	-171784	-165252	2845	-165999	42648	42869	3019	-165166	43882	8521	42510	-165112	2990	9380	43798	3256	43377	42713	45627	44642	2651	4012	-165536	42433	43083	4341	44083	42926	41768	3518	-164185	8800	-155351	-165084	-164917	-165612	9102	41413	8838	-165260	40157	3122	3103	8674	43094	42425	-164564	59938
7.56667	4286	-172107	-165521	2951	-166290	42749	42962	3127	-165451	43947	8499	42620	-165365	3097	9367	43899	3369	43486	42833	45726	44734	2773	4118	-165794	42504	43194	4439	44053	43041	41873	3658	-164456	8819	-155772	-165378	-165155	-165913	9114	41521	8873	-165502	40259	3225	3215	8685	43207	42541	-164838	59986
7.575	4288	-172420	-165815	3054	-166561	42839	43054	3241	-165727	44019	8473	42726	-165626	3201	9353	44003	3483	43594	42948	45819	44828	2903	4235	-166055	42571	43301	4548	44048	43151	41974	3799	-164731	8826	-156162	-165663	-165374	-166230	9120	41627	8899	-165742	40352	3327	3329	8697	43320	42657	-165114	60033
7.58333	4285	-172725	-166117	3157	-166827	42916	43144	3357	-165992	44094	8446	42823	-165905	3303	9336	44107	3596	43697	43047	45907	44921	3034	4348	-166325	42636	43403	4658	44062	43250	42069	3933	-164992	8814	-156539	-165948	-165600	-166541	9120	41724	8905	-165995	40435	3430	3442	8709	43425	42772	-165412	60077
7.59167	4261	-173018	-166433	3258	-167095	42977	43228	3472	-166272	44163	8416	42903	-166192	3396	9311	44195	3701	43788	43123	45983	45008	3160	4445	-166596	42698	43493	4760	44086	43328	42153	4051	-165259	8785	-156904	-166244	-165847	-166856	9105	41809	8889	-166276	40505	3529	3548	8710	43512	42876	-165721	60118
7.6	4207	-173290	-166768	3347	-167366	43022	43297	3573	-166566	44217	8375	42963	-166506	3476	9271	44259	3797	43866	43177	46045	45073	3267	4512	-166886	42757	43565	4841	44108	43379	42220	4139	-165533	8736	-157289	-166545	-166124	-167176	9068	41881	8854	-166606	40559	3613	3639	8693	43578	42958	-166050	60159
7.60833	4138	-173555	-167097	3423	-167649	43059	43359	3660	-166885	44262	8335	43011	-166830	3548	9232	44307	3884	43937	43223	46101	45121	3358	4557	-167180	42814	43624	4908	44130	43415	42276	4201	-165815	8676	-157671	-166859	-166437	-167484	9012	41954	8807	-166947	40607	3691	3713	8661	43630	43025	-166382	60203
7.61667	4062	-173808	-167426	3493	-167940	43099	43420	3737	-167215	44305	8299	43059	-167167	3613	9200	44350	3959	43999	43270	46163	45160	3435	4596	-167484	42865	43679	4967	44155	43453	42329	4248	-166106	8618	-158048	-167170	-166760	-167789	8943	42031	8759	-167295	40660	3767	3776	8621	43681	43079	-166689	60250
7.625	3987	-174065	-167744	3556	-168254	43148	43478	3802	-167547	44351	8265	43110	-167510	3675	9177	44396	4027	44055	43329	46229	45198	3494	4642	-167795	42915	43733	5026	44185	43501	42384	4290	-166395	8566	-158418	-167490	-167099	-168085	8872	42112	8712	-167630	40722	3846	3833	8574	43738	43124	-166976	60292
7.63333	3909	-174317	-168071	3612	-168576	43201	43531	3852	-167894	44398	8219	43164	-167850	3728	9153	44438	4088	44103	43394	46292	45234	3536	4686	-168121	42960	43782	5084	44214	43552	42441	4328	-166703	8518	-158778	-167818	-167440	-168394	8796	42194	8665	-167945	40787	3920	3879	8515	43795	43160	-167255	60329
7.64167	3823	-174568	-168400	3661	-168898	43261	43577	3888	-168239	44446	8162	43220	-168201	3770	9123	44479	4145	44147	43457	46349	45275	3565	4721	-168473	43003	43826	5141	44243	43605	42499	4364	-167012	8473	-159144	-168152	-167777	-168712	8729	42271	8620	-168252	40854	3982	3917	8445	43852	43191	-167549	60361
7.65	3729	-174824	-168718	3715	-169221	43325	43625	3916	-168593	44499	8097	43283	-168550	3805	9081	44521	4200	44195	43522	46403	45327	3593	4751	-168820	43051	43868	5204	44280	43660	42559	4405	-167326	8435	-159490	-168497	-168109	-169037	8681	42351	8579	-168554	40922	4032	3954	8366	43911	43228	-167854	60392
7.65833	3632	-175074	-169022	3784	-169531	43402	43688	3949	-168924	44562	8036	43363	-168903	3843	9036	44579	4257	44258	43599	46466	45395	3635	4780	-169161	43117	43923	5277	44338	43724	42634	4454	-167632	8416	-159813	-168825	-168413	-169362	8657	42441	8552	-168860	41005	4075	4000	8303	43981	43292	-168163	60427
7.66667	3546	-175324	-169307	3866	-169843	43489	43776	3992	-169234	44634	7989	43453	-169247	3886	8999	44653	4315	44341	43690	46541	45479	3697	4808	-169481	43204	43992	5353	44414	43800	42721	4506	-167924	8412	-160105	-169149	-168707	-169663	8650	42543	8534	-169160	41098	4107	4053	8266	44064	43392	-168479	60475
7.675	3470	-175567	-169592	3957	-170137	43581	43889	4044	-169523	44709	7955	43552	-169577	3939	8971	44741	4361	44439	43794	46630	45571	3774	4837	-169781	43306	44079	5427	44508	43887	42816	4557	-168216	8409	-160361	-169455	-168992	-169951	8651	42653	8518	-169455	41200	4132	4109	8248	44154	43509	-168776	60539
7.68333	3407	-175812	-169872	4044	-170416	43677	44014	4100	-169786	44784	7933	43654	-169897	4003	8955	44841	4394	44550	43909	46729	45665	3847	4870	-170070	43423	44175	5491	44609	43989	42919	4603	-168493	8401	-160593	-169744	-169289	-170212	8653	42759	8498	-169746	41306	4159	4161	8243	44250	43631	-169063	60607
7.69167	3354	-176054	-170164	4113	-170684	43771	44137	4148	-170047	44857	7913	43752	-170190	4069	8947	44939	4414	44664	44028	46825	45753	3900	4897	-170350	43541	44264	5533	44698	44091	43024	4638	-168775	8386	-160810	-170030	-169600	-170457	8642	42854	8471	-170025	41404	4185	4194	8237	44342	43748	-169334	60679
7.7	3302	-176288	-170470	4158	-170941	43864	44246	4182	-170316	44933	7885	43840	-170472	4134	8936	45028	4422	44771	44130	46913	45828	3930	4913	-170641	43653	44340	5554	44768	44186	43125	4661	-169060	8360	-161033	-170309	-169914	-170700	8619	42934	8441	-170310	41490	4205	4201	8222	44425	43844	-169597	60747
7.70833	3257	-176524	-170759	4188	-171195	43958	44341	4204	-170608	45025	7857	43925	-170736	4205	8922	45110	4428	44877	44220	46998	45900	3944	4922	-170928	43763	44410	5566	44825	44279	43226	4686	-169345	8334	-161235	-170587	-170228	-170942	8599	43015	8416	-170589	41567	4227	4195	8200	44510	43920	-169852	60812
7.71667	3229	-176750	-171027	4223	-171437	44060	44437	4230	-170903	45135	7840	44022	-170982	4296	8913	45195	4444	44986	44313	47096	45987	3959	4938	-171208	43875	44490	5589	44884	44380	43339	4721	-169621	8326	-161393	-170834	-170507	-171185	8591	43109	8410	-170864	41651	4259	4192	8192	44607	44002	-170088	60873
7.725	3231	-176977	-171266	4280	-171680	44178	44544	4272	-171190	45270	7847	44134	-171208	4419	8918	45296	4478	45105	44419	47213	46100	3986	4966	-171467	43999	44590	5636	44962	44499	43468	4773	-169862	8343	-161486	-171050	-170750	-171406	8601	43223	8425	-171118	41757	4307	4210	8212	44728	44110	-170313	60931
7.73333	3268	-177201	-171497	4366	-171908	44308	44666	4332	-171471	45419	7881	44260	-171414	4570	8935	45418	4527	45233	44543	47347	46238	4025	5011	-171693	44133	44714	5705	45067	44634	43612	4840	-170081	8383	-161482	-171239	-170957	-171615	8625	43359	8464	-171342	41891	4367	4256	8259	44869	44243	-170513	60988
7.74167	3341	-177423	-171708	4483	-172113	44460	44814	4418	-171705	45581	7946	44408	-171606	4756	8977	45573	4596	45378	44690	47502	46398	4089	5078	-171886	44285	44866	5792	45206	44792	43776	4933	-170262	8448	-161367	-171402	-171132	-171796	8674	43519	8531	-171535	42057	4448	4333	8338	45035	44398	-170692	61037
7.75	3426	-177651	-171909	4611	-172308	44616	44972	4517	-171914	45743	8022	44564	-171781	4956	9041	45743	4676	45528	44846	47651	46562	4163	5150	-172042	44444	45026	5873	45364	44955	43938	5038	-170430	8525	-161158	-171569	-171300	-171966	8734	43688	8609	-171698	42226	4531	4423	8428	45206	44563	-170857	61078
7.75833	3509	-177875	-172113	4735	-172487	44767	45131	4613	-172098	45898	8096	44717	-171957	5154	9116	45916	4761	45674	44997	47784	46716	4240	5213	-172180	44605	45181	5942	45527	45109	44080	5146	-170594	8607	-160861	-171745	-171464	-172140	8798	43853	8682	-171853	42386	4611	4511	8516	45365	44722	-171010	61110
7.76667	3590	-178107	-172294	4851	-172663	44909	45285	4698	-172263	46049	8169	44862	-172130	5351	9195	46084	4847	45818	45137	47905	46856	4323	5260	-172307	44766	45324	6000	45682	45251	44205	5257	-170744	8690	-160513	-171945	-171638	-172308	8872	44011	8745	-172003	42529	4690	4600	8595	45507	44871	-171164	61130
7.775	3666	-178342	-172475	4954	-172824	45038	45431	4764	-172426	46190	8236	44993	-172302	5539	9269	46231	4929	45951	45266	48014	46986	4403	5301	-172443	44915	45452	6052	45821	45377	44323	5365	-170895	8764	-160157	-172151	-171809	-172486	8949	44157	8797	-172161	42653	4765	4685	8662	45631	45005	-171324	61140
7.78333	3747	-178594	-172672	5054	-172973	45158	45569	4822	-172593	46322	8300	45115	-172477	5724	9341	46361	5005	46073	45389	48121	47116	4482	5348	-172593	45053	45569	6117	45948	45492	44445	5468	-171042	8829	-159815	-172350	-171974	-172657	9025	44284	8841	-172327	42764	4845	4769	8727	45743	45130	-171503	61147
7.79167	3837	-178857	-172859	5158	-173118	45277	45703	4877	-172782	46447	8361	45233	-172639	5897	9410	46478	5080	46185	45509	48232	47248	4556	5403	-172751	45178	45677	6196	46061	45601	44569	5560	-171198	8893	-159551	-172542	-172128	-172822	9095	44393	8883	-172493	42870	4926	4855	8794	45850	45250	-171686	61157
7.8	3943	-179112	-173018	5267	-173263	45406	45837	4941	-172976	46569	8423	45352	-172794	6061	9483	46594	5157	46295	45626	48351	47375	4630	5474	-172922	45295	45783	6287	46171	45714	44698	5645	-171355	8962	-159386	-172717	-172261	-172981	9166	44497	8936	-172664	42979	5008	4947	8867	45965	45373	-171869	61168
7.80833	4062	-179361	-173163	5379	-173419	45540	45968	5024	-173184	46691	8489	45473	-172938	6210	9565	46715	5244	46411	45740	48475	47495	4714	5561	-173088	45410	45891	6382	46287	45836	44827	5720	-171515	9042	-159322	-172887	-172384	-173130	9239	44604	9003	-172828	43093	5088	5049	8942	46095	45505	-172044	61180
7.81667	4189	-179594	-173332	5489	-173580	45668	46097	5122	-173393	46815	8556	45597	-173086	6334	9657	46846	5343	46531	45849	48600	47610	4806	5657	-173254	45530	46001	6478	46408	45964	44952	5791	-171681	9134	-159370	-173049	-172517	-173286	9316	44719	9081	-172995	43211	5169	5160	9018	46234	45648	-172199	61192
7.825	4326	-179824	-173523	5602	-173752	45793	46226	5232	-173590	46948	8632	45724	-173240	6435	9759	46994	5455	46664	45960	48731	47730	4911	5762	-173418	45664	46119	6581	46541	46103	45080	5865	-171833	9242	-159492	-173213	-172680	-173437	9412	44853	9172	-173156	43340	5257	5282	9101	46383	45807	-172340	61198
7.83333	4461	-180055	-173725	5705	-173936	45910	46344	5336	-173790	47081	8709	45843	-173413	6510	9859	47147	5564	46797	46066	48860	47852	5015	5863	-173595	45801	46237	6678	46671	46242	45206	5936	-171992	9346	-159641	-173379	-172867	-173611	9515	44998	9264	-173316	43476	5341	5402	9181	46526	45965	-172475	61196
7.84167	4594	-180309	-173910	5805	-174133	46022	46460	5435	-173980	47215	8787	45962	-173617	6558	9956	47306	5666	46930	46180	48989	47986	5125	5960	-173796	45938	46356	6771	46800	46380	45336	6017	-172143	9442	-159799	-173537	-173068	-173796	9622	45150	9358	-173483	43618	5429	5518	9264	46660	46112	-172621	61189
7.85	4722	-180594	-174085	5901	-174349	46131	46577	5521	-174181	47346	8866	46082	-173826	6586	10042	47456	5760	47058	46299	49114	48127	5238	6045	-174005	46069	46472	6851	46922	46512	45462	6101	-172299	9525	-159927	-173699	-173282	-173994	9720	45304	9448	-173644	43755	5513	5618	9344	46779	46243	-172784	61178
7.85833	4843	-180879	-174269	5988	-174566	46239	46693	5594	-174380	47468	8940	46200	-174044	6595	10112	47587	5849	47183	46418	49232	48261	5348	6114	-174233	46189	46581	6917	47035	46637	45583	6188	-172463	9589	-160020	-173862	-173490	-174208	9804	45448	9532	-173818	43884	5594	5698	9417	46890	46357	-172971	61167
7.86667	4958	-181163	-174448	6071	-174790	46350	46810	5668	-174575	47585	9012	46318	-174252	6595	10179	47707	5939	47314	46543	49349	48384	5459	6171	-174454	46303	46689	6977	47146	46759	45700	6281	-172627	9642	-160081	-174037	-173696	-174410	9874	45580	9616	-173995	44011	5680	5773	9488	47002	46464	-173180	61159
7.875	5065	-181424	-174635	6148	-175002	46459	46928	5744	-174766	47693	9079	46433	-174440	6594	10243	47823	6033	47445	46669	49464	48496	5568	6229	-174653	46410	46796	7035	47256	46880	45815	6373	-172803	9690	-160128	-174215	-173894	-174611	9930	45703	9694	-174189	44139	5771	5845	9555	47115	46568	-173389	61157
7.88333	5175	-181660	-174810	6235	-175200	46572	47052	5829	-174938	47794	9147	46552	-174615	6596	10316	47946	6138	47575	46799	49587	48609	5675	6307	-174826	46522	46912	7108	47373	47008	45933	6463	-172975	9742	-160175	-174395	-174087	-174798	9987	45827	9770	-174388	44276	5879	5925	9625	47239	46682	-173597	61160
7.89167	5284	-181880	-174979	6330	-175395	46686	47177	5916	-175107	47891	9209	46666	-174792	6603	10395	48074	6245	47703	46926	49714	48722	5770	6397	-174974	46637	47034	7189	47490	47135	46047	6544	-173163	9802	-160254	-174579	-174282	-174989	10042	45951	9836	-174575	44418	5995	6006	9691	47365	46802	-173800	61169
7.9	5395	-182100	-175148	6432	-175604	46802	47301	6003	-175272	47993	9267	46780	-174996	6611	10474	48207	6347	47827	47052	49844	48835	5856	6495	-175115	46757	47160	7276	47609	47259	46155	6624	-173357	9871	-160397	-174756	-174477	-175185	10094	46079	9885	-174760	44562	6109	6087	9756	47487	46926	-174006	61180
7.90833	5515	-182353	-175319	6537	-175838	46920	47424	6091	-175450	48104	9327	46903	-175209	6621	10546	48344	6444	47948	47181	49975	48950	5933	6593	-175258	46883	47284	7366	47733	47382	46264	6704	-173558	9945	-160621	-174940	-174685	-175380	10142	46214	9916	-174938	44707	6213	6168	9815	47602	47054	-174219	61191
7.91667	5638	-182643	-175520	6631	-176080	47031	47539	6170	-175643	48218	9380	47030	-175440	6627	10597	48479	6530	48063	47307	50098	49059	5997	6679	-175438	47009	47395	7453	47857	47500	46369	6778	-173779	10009	-160973	-175137	-174898	-175598	10178	46347	9934	-175133	44842	6301	6239	9866	47706	47177	-174442	61200
7.925	5766	-182944	-175743	6714	-176337	47138	47654	6246	-175852	48338	9427	47160	-175681	6627	10631	48613	6606	48176	47427	50216	49166	6058	6750	-175649	47137	47500	7544	47981	47622	46475	6848	-174010	10061	-161443	-175366	-175129	-175825	10212	46478	9944	-175346	44971	6379	6309	9915	47804	47299	-174686	61205
7.93333	5896	-183245	-176009	6775	-176598	47235	47767	6313	-176088	48452	9455	47286	-175919	6625	10642	48740	6670	48280	47535	50324	49265	6114	6805	-175891	47253	47595	7630	48100	47746	46576	6906	-174275	10093	-162005	-175628	-175376	-176086	10238	46602	9958	-175594	45089	6444	6376	9953	47895	47415	-174939	61204
7.94167	6024	-183548	-176301	6821	-176858	47326	47877	6373	-176334	48551	9455	47405	-176167	6621	10640	48864	6722	48377	47631	50425	49357	6171	6858	-176168	47355	47684	7705	48213	47876	46673	6958	-174548	10104	-162666	-175913	-175642	-176370	10263	46719	9990	-175881	45199	6504	6442	9978	47986	47529	-175210	61198
7.95	6148	-183840	-176596	6859	-177123	47416	47982	6427	-176601	48640	9446	47513	-176424	6623	10643	48981	6769	48470	47721	50519	49446	6234	6911	-176454	47448	47775	7764	48320	48011	46768	7004	-174832	10108	-163336	-176227	-175929	-176673	10289	46833	10040	-176168	45300	6562	6506	9988	48082	47642	-175487	61189
7.95833	6266	-184122	-176899	6893	-177387	47509	48083	6476	-176871	48724	9446	47612	-176716	6635	10657	49088	6813	48563	47811	50611	49538	6303	6971	-176761	47536	47867	7808	48422	48144	46862	7052	-175124	10115	-164005	-176544	-176220	-176995	10318	46942	10098	-176461	45395	6614	6565	9997	48181	47750	-175767	61180
7.96667	6377	-184439	-177183	6938	-177662	47611	48181	6525	-177145	48814	9465	47708	-177019	6660	10697	49191	6859	48662	47912	50708	49640	6381	7040	-177070	47626	47960	7838	48522	48279	46962	7111	-175414	10134	-164643	-176872	-176522	-177300	10356	47050	10159	-176743	45489	6659	6625	10016	48288	47852	-176048	61173
7.975	6479	-184801	-177466	6993	-177928	47723	48275	6575	-177420	48911	9502	47803	-177323	6695	10767	49289	6909	48768	48022	50815	49751	6464	7115	-177387	47728	48049	7864	48617	48414	47072	7177	-175712	10171	-165231	-177186	-176808	-177599	10401	47155	10216	-177022	45581	6702	6683	10051	48399	47950	-176309	61169
7.98333	6577	-185156	-177729	7061	-178192	47846	48373	6638	-177680	49021	9555	47903	-177627	6738	10856	49384	6964	48885	48140	50931	49869	6548	7194	-177708	47845	48138	7903	48712	48553	47192	7249	-175982	10225	-165786	-177483	-177077	-177878	10460	47262	10261	-177300	45676	6751	6746	10114	48514	48045	-176558	61170
7.99167	6677	-185461	-177977	7135	-178451	47971	48472	6713	-177942	49134	9620	48009	-177909	6785	10950	49475	7023	49005	48258	51047	49987	6628	7270	-178003	47968	48224	7954	48807	48687	47313	7321	-176231	10289	-166276	-177764	-177331	-178154	10527	47368	10300	-177571	45774	6805	6815	10199	48628	48136	-176792	61174
8	6779	-185721	-178220	7209	-178697	48092	48569	6795	-178197	49242	9689	48120	-178182	6829	11041	49561	7087	49123	48371	51161	50099	6705	7342	-178284	48089	48308	8012	48901	48813	47430	7392	-176460	10358	-166729	-178010	-177571	-178426	10600	47469	10341	-177853	45874	6869	6888	10294	48742	48229	-177025	61178
8.00833	6884	-185962	-178453	7282	-178945	48209	48664	6882	-178462	49344	9757	48234	-178432	6877	11129	49650	7158	49238	48477	51275	50206	6782	7410	-178534	48207	48398	8071	48999	48933	47543	7464	-176681	10431	-167138	-178236	-177809	-178679	10679	47568	10389	-178123	45981	6947	6966	10390	48856	48329	-177262	61176
8.01667	6990	-186198	-178693	7352	-179190	48323	48756	6967	-178728	49442	9820	48350	-178668	6935	11212	49746	7235	49348	48578	51391	50309	6860	7478	-178764	48317	48496	8130	49103	49052	47648	7535	-176911	10510	-167523	-178446	-178032	-178929	10760	47668	10448	-178393	46095	7037	7047	10482	48966	48434	-177503	61169
8.025	7100	-186460	-178922	7426	-179452	48436	48854	7051	-178989	49540	9884	48466	-178891	7008	11295	49853	7322	49458	48679	51510	50413	6948	7552	-178980	48422	48604	8192	49214	49173	47753	7605	-177151	10598	-167907	-178663	-178254	-179168	10841	47776	10522	-178655	46214	7138	7130	10570	49074	48546	-177757	61156
8.03333	7205	-186750	-179160	7496	-179729	48546	48951	7122	-179259	49638	9942	48572	-179110	7088	11368	49961	7408	49562	48775	51624	50510	7038	7625	-179204	48518	48711	8248	49325	49287	47853	7666	-177432	10685	-168317	-178892	-178481	-179426	10911	47887	10598	-178914	46327	7240	7199	10643	49175	48655	-178008	61138
8.04167	7311	-187083	-179401	7567	-180024	48657	49053	7192	-179512	49746	9998	48675	-179341	7179	11434	50070	7496	49669	48875	51734	50602	7134	7705	-179447	48609	48822	8312	49439	49395	47955	7729	-177712	10771	-168785	-179128	-178722	-179687	10972	48006	10675	-179177	46435	7341	7263	10701	49277	48762	-178260	61123
8.05	7427	-187454	-179635	7645	-180325	48779	49168	7274	-179753	49872	10058	48786	-179572	7286	11499	50184	7590	49785	48987	51844	50695	7240	7798	-179686	48707	48945	8390	49566	49505	48073	7800	-177983	10858	-169282	-179374	-178974	-179943	11025	48138	10756	-179421	46550	7442	7339	10749	49389	48874	-178498	61116
8.05833	7551	-187815	-179884	7725	-180609	48908	49291	7360	-179980	50000	10114	48903	-179831	7400	11558	50295	7678	49902	49111	51950	50793	7346	7899	-179939	48812	49073	8477	49698	49611	48206	7878	-178245	10936	-169838	-179617	-179221	-180204	11070	48276	10831	-179668	46667	7537	7421	10790	49513	48991	-178729	61116
8.06667	7668	-188158	-180151	7803	-180895	49034	49410	7441	-180215	50119	10162	49014	-180113	7510	11606	50396	7752	50008	49241	52052	50895	7433	7999	-180205	48916	49196	8563	49826	49709	48338	7953	-178508	10996	-170435	-179884	-179484	-180461	11105	48409	10887	-179913	46780	7612	7503	10818	49640	49106	-178977	61120
8.075	7774	-188472	-180455	7876	-181163	49149	49522	7511	-180461	50229	10197	49115	-180412	7607	11640	50485	7810	50105	49371	52159	50999	7502	8098	-180490	49020	49312	8642	49947	49805	48464	8024	-178788	11040	-171050	-180162	-179751	-180732	11131	48537	10932	-180163	46890	7672	7582	10834	49760	49216	-179246	61128
8.08333	7878	-188768	-180756	7956	-181414	49259	49631	7582	-180702	50343	10234	49220	-180722	7699	11669	50571	7860	50202	49493	52275	51113	7569	8203	-180789	49131	49427	8717	50066	49912	48591	8099	-179059	11078	-171684	-180451	-180026	-181000	11172	48671	10977	-180419	47006	7735	7665	10850	49876	49332	-179549	61138
8.09167	7966	-189056	-181043	8034	-181660	49355	49727	7643	-180963	50454	10266	49322	-181025	7780	11683	50657	7902	50293	49594	52390	51225	7625	8303	-181088	49240	49531	8775	50168	50016	48706	8165	-179346	11104	-172295	-180760	-180317	-181289	11220	48802	11015	-180690	47116	7794	7742	10854	49976	49442	-179862	61150
8.1	8038	-189354	-181323	8108	-181911	49435	49808	7698	-181235	50560	10289	49425	-181336	7849	11679	50748	7938	50385	49678	52498	51330	7678	8388	-181401	49341	49623	8817	50254	50113	48807	8221	-179636	11115	-172907	-181068	-180621	-181595	11266	48917	11046	-180997	47218	7850	7811	10851	50058	49545	-180178	61162
8.10833	8099	-189680	-181598	8174	-182183	49505	49878	7748	-181539	50661	10295	49533	-181644	7908	11664	50844	7972	50478	49753	52599	51427	7731	8456	-181706	49434	49710	8845	50332	50199	48902	8265	-179931	11115	-173499	-181389	-180948	-181898	11298	49008	11066	-181308	47310	7901	7878	10840	50126	49643	-180493	61170
8.11667	8148	-190006	-181891	8227	-182467	49575	49941	7794	-181865	50752	10276	49643	-181965	7953	11634	50940	8006	50567	49822	52689	51516	7782	8509	-182013	49516	49792	8868	50403	50266	48993	8297	-180240	11107	-174087	-181708	-181272	-182213	11311	49080	11076	-181632	47391	7948	7939	10828	50194	49737	-180800	61174
8.125	8197	-190334	-182196	8271	-182777	49652	50005	7844	-182209	50839	10249	49753	-182296	7990	11607	51036	8044	50650	49900	52776	51604	7831	8553	-182319	49592	49876	8903	50481	50321	49084	8320	-180559	11096	-174674	-182036	-181598	-182516	11305	49147	11073	-181953	47467	7993	7997	10827	50275	49834	-181111	61174
8.13333	8242	-190650	-182536	8296	-183101	49735	50067	7891	-182580	50917	10216	49854	-182632	8013	11581	51119	8076	50726	49983	52853	51685	7869	8586	-182630	49661	49955	8942	50566	50369	49163	8331	-180913	11082	-175247	-182373	-181920	-182830	11271	49212	11056	-182274	47537	8031	8039	10827	50365	49926	-181425	61173
8.14167	8289	-190952	-182893	8312	-183435	49827	50134	7935	-182943	50998	10185	49948	-182983	8026	11559	51190	8102	50803	50067	52928	51764	7900	8616	-182959	49730	50035	8973	50662	50423	49237	8341	-181264	11065	-175831	-182711	-182237	-183147	11230	49291	11023	-182603	47609	8067	8072	10819	50466	50014	-181757	61180
8.15	8325	-191240	-183257	8313	-183793	49914	50197	7959	-183323	51070	10148	50023	-183333	8025	11529	51246	8107	50874	50139	52992	51829	7908	8630	-183298	49794	50109	8974	50758	50475	49302	8336	-181627	11032	-176401	-183072	-182571	-183490	11174	49379	10965	-182943	47676	8085	8086	10783	50565	50087	-182106	61201
8.15833	8330	-191509	-183653	8284	-184170	49978	50245	7943	-183719	51115	10086	50069	-183706	8001	11468	51282	8075	50931	50192	53035	51873	7882	8613	-183678	49850	50164	8934	50840	50516	49348	8302	-182008	10964	-176987	-183448	-182923	-183880	11091	49459	10875	-183325	47726	8066	8068	10705	50638	50138	-182475	61238
8.16667	8293	-191774	-184067	8216	-184585	50014	50274	7875	-184141	51132	9989	50093	-184099	7945	11364	51294	8002	50972	50228	53058	51898	7815	8558	-184095	49894	50202	8848	50902	50541	49373	8227	-182401	10854	-177583	-183860	-183318	-184308	10978	49528	10748	-183734	47759	7999	8010	10579	50679	50167	-182878	61294
8.175	8204	-192034	-184520	8102	-185031	50024	50278	7749	-184597	51122	9848	50098	-184512	7841	11203	51280	7885	50990	50245	53068	51906	7702	8461	-184558	49919	50229	8716	50945	50540	49379	8107	-182826	10699	-178185	-184301	-183749	-184790	10826	49575	10589	-184167	47776	7884	7906	10404	50682	50169	-183302	61371
8.18333	8060	-192299	-185003	7938	-185524	50010	50250	7573	-185077	51096	9659	50082	-184961	7681	10988	51241	7721	50984	50234	53058	51901	7543	8318	-185069	49929	50234	8546	50962	50512	49363	7940	-183285	10494	-178810	-184781	-184233	-185299	10629	49591	10395	-184634	47772	7724	7747	10188	50648	50146	-183767	61469
8.19167	7881	-192566	-185504	7744	-186044	49992	50214	7371	-185577	51074	9439	50072	-185424	7486	10748	51199	7532	50971	50217	53048	51904	7351	8148	-185578	49933	50236	8357	50975	50481	49342	7746	-183783	10265	-179416	-185283	-184751	-185811	10397	49595	10181	-185118	47763	7539	7545	9949	50601	50118	-184242	61595
8.2	7680	-192818	-186017	7535	-186580	49984	50179	7161	-186080	51069	9196	50077	-185912	7265	10494	51175	7323	50960	50195	53047	51912	7138	7958	-186085	49940	50244	8156	50993	50467	49331	7542	-184298	10024	-180011	-185788	-185287	-186316	10148	49591	9952	-185628	47762	7343	7311	9704	50561	50096	-184724	61738
8.20833	7476	-193062	-186518	7331	-187131	49990	50152	6957	-186594	51091	8945	50096	-186413	7033	10246	51169	7108	50963	50179	53048	51933	6906	7755	-186574	49954	50257	7950	51018	50475	49334	7341	-184822	9779	-180569	-186303	-185844	-186801	9894	49593	9713	-186144	47765	7144	7074	9461	50544	50094	-185208	61897
8.21667	7285	-193292	-187009	7146	-187652	50015	50149	6772	-187103	51128	8700	50144	-186927	6814	10017	51190	6906	50977	50184	53068	51963	6677	7557	-187048	49977	50293	7758	51066	50510	49374	7158	-185340	9546	-181074	-186800	-186373	-187270	9651	49610	9482	-186667	47791	6954	6853	9237	50555	50109	-185676	62062
8.225	7110	-193523	-187479	6969	-188152	50060	50167	6600	-187609	51173	8473	50201	-187448	6606	9812	51232	6716	51001	50214	53096	51992	6462	7363	-187513	50012	50339	7589	51112	50568	49434	6995	-185827	9321	-181531	-187291	-186886	-187729	9427	49636	9257	-187185	47827	6772	6658	9034	50599	50141	-186144	62210
8.23333	6954	-193759	-187938	6795	-188616	50113	50215	6441	-188112	51225	8275	50265	-187944	6422	9636	51282	6547	51032	50274	53132	52025	6271	7182	-187974	50049	50398	7444	51149	50629	49505	6854	-186290	9110	-181926	-187763	-187402	-188198	9225	49676	9051	-187676	47876	6603	6501	8852	50663	50182	-186593	62341
8.24167	6815	-194013	-188381	6628	-189050	50176	50281	6295	-188580	51282	8106	50332	-188423	6258	9486	51338	6395	51069	50342	53177	52050	6113	7014	-188440	50091	50463	7317	51177	50689	49585	6731	-186714	8908	-182275	-188205	-187882	-188662	9050	49714	8862	-188148	47936	6453	6375	8690	50733	50222	-187037	62445
8.25	6686	-194289	-188800	6474	-189466	50242	50358	6164	-189022	51349	7964	50392	-188859	6123	9359	51395	6264	51114	50412	53221	52074	5990	6862	-188872	50140	50523	7201	51192	50746	49659	6625	-187112	8729	-182572	-188624	-188296	-189112	8902	49748	8697	-188578	47997	6324	6268	8544	50810	50263	-187463	62526
8.25833	6572	-194558	-189196	6345	-189854	50319	50449	6057	-189409	51431	7854	50458	-189255	6027	9258	51460	6163	51169	50486	53279	52108	5901	6742	-189267	50206	50589	7106	51212	50812	49741	6538	-187479	8591	-182821	-188990	-188649	-189537	8793	49790	8571	-188973	48072	6231	6182	8431	50897	50317	-187854	62584
8.26667	6488	-194822	-189540	6260	-190229	50409	50543	5981	-189744	51535	7776	50532	-189608	5970	9188	51539	6095	51238	50560	53349	52159	5841	6652	-189614	50292	50664	7031	51248	50895	49834	6467	-187813	8499	-183005	-189314	-188973	-189903	8732	49846	8485	-189317	48158	6178	6119	8356	51002	50392	-188216	62623
8.275	6444	-195069	-189835	6229	-190551	50517	50652	5944	-190022	51661	7734	50628	-189916	5959	9154	51638	6070	51330	50650	53443	52239	5815	6598	-189913	50398	50760	6991	51319	51006	49954	6428	-188115	8469	-183096	-189590	-189252	-190209	8725	49930	8455	-189605	48263	6172	6085	8330	51132	50499	-188527	62645
8.28333	6459	-195301	-190068	6258	-190808	50654	50793	5961	-190239	51812	7739	50754	-190180	5996	9171	51770	6092	51455	50770	53572	52353	5836	6592	-190161	50531	50888	7004	51429	51158	50110	6442	-188352	8506	-183078	-189824	-189486	-190444	8771	50050	8488	-189833	48397	6218	6099	8370	51295	50648	-188794	62649
8.29167	6532	-195525	-190256	6336	-190999	50813	50967	6023	-190417	51983	7790	50903	-190389	6076	9237	51936	6164	51610	50919	53732	52497	5895	6637	-190354	50683	51042	7066	51564	51339	50289	6501	-188535	8599	-182942	-190025	-189677	-190632	8856	50200	8575	-190002	48552	6308	6160	8466	51485	50831	-189006	62633
8.3	6666	-195755	-190401	6465	-191113	51000	51180	6138	-190535	52178	7890	51084	-190552	6202	9358	52145	6292	51804	51098	53928	52671	6005	6742	-190501	50862	51226	7185	51729	51547	50494	6614	-188649	8744	-182677	-190166	-189808	-190766	8989	50384	8717	-190124	48737	6446	6274	8616	51702	51049	-189160	62599
8.30833	6847	-196007	-190497	6631	-191171	51209	51421	6297	-190612	52389	8038	51289	-190653	6366	9530	52385	6464	52029	51294	54148	52864	6156	6889	-190590	51060	51430	7349	51912	51775	50713	6765	-188702	8931	-182328	-190267	-189898	-190844	9161	50591	8901	-190198	48944	6619	6427	8805	51934	51287	-189262	62548
8.31667	7046	-196266	-190580	6808	-191196	51416	51665	6477	-190660	52599	8209	51498	-190711	6549	9729	52630	6658	52257	51491	54369	53062	6327	7061	-190645	51262	51633	7533	52091	52000	50921	6934	-188726	9138	-181946	-190330	-189951	-190898	9355	50798	9112	-190262	49151	6806	6592	9011	52159	51521	-189311	62482
8.325	7261	-196547	-190633	7000	-191205	51625	51908	6676	-190671	52808	8410	51714	-190728	6751	9956	52879	6870	52484	51698	54596	53275	6526	7255	-190663	51469	51843	7734	52282	52224	51129	7124	-188723	9363	-181571	-190359	-189979	-190905	9580	51005	9352	-190308	49363	7003	6777	9236	52375	51748	-189318	62405
8.33333	7458	-196833	-190696	7173	-191226	51812	52117	6864	-190684	52996	8613	51908	-190732	6947	10183	53100	7074	52686	51890	54803	53477	6723	7432	-190665	51662	52034	7923	52459	52426	51318	7309	-188738	9583	-181308	-190388	-190005	-190899	9807	51186	9591	-190358	49552	7183	6954	9455	52565	51949	-189318	62315
8.34167	7640	-197119	-190764	7339	-191273	51975	52302	7052	-190699	53167	8819	52086	-190743	7133	10409	53290	7270	52866	52069	54993	53676	6924	7601	-190667	51840	52214	8111	52633	52606	51493	7504	-188769	9799	-181190	-190426	-190036	-190896	10031	51356	9828	-190420	49724	7349	7131	9676	52741	52130	-189335	62216
8.35	7805	-197406	-190841	7502	-191357	52122	52464	7241	-190742	53318	9017	52243	-190778	7311	10625	53452	7459	53021	52225	55166	53861	7119	7769	-190680	52007	52380	8290	52803	52766	51658	7701	-188842	10006	-181238	-190494	-190088	-190931	10234	51509	10046	-190487	49884	7494	7313	9891	52898	52288	-189373	62104
8.35833	7949	-197689	-190944	7658	-191473	52255	52602	7425	-190814	53457	9202	52378	-190867	7479	10824	53587	7644	53167	52363	55317	54035	7301	7938	-190731	52166	52529	8461	52965	52907	51808	7889	-188953	10200	-181488	-190585	-190165	-191020	10412	51656	10232	-190578	50030	7631	7495	10090	53046	52434	-189442	61988
8.36667	8097	-197983	-191049	7822	-191625	52388	52738	7611	-190922	53591	9384	52513	-190988	7648	11010	53714	7831	53316	52492	55468	54205	7475	8116	-190813	52326	52677	8632	53129	53042	51960	8067	-189083	10389	-181889	-190706	-190275	-191146	10571	51811	10387	-190682	50177	7775	7677	10269	53192	52574	-189538	61879
8.375	8241	-198276	-191186	7977	-191797	52524	52860	7780	-191076	53719	9550	52639	-191144	7808	11164	53838	8004	53463	52607	55607	54362	7627	8286	-190951	52476	52812	8787	53280	53168	52104	8225	-189251	10561	-182420	-190856	-190410	-191336	10700	51963	10517	-190824	50311	7918	7841	10420	53333	52707	-189658	61779
8.38333	8394	-198582	-191338	8133	-191985	52669	52989	7942	-191255	53852	9709	52774	-191325	7966	11296	53971	8165	53619	52737	55750	54518	7774	8452	-191135	52623	52948	8936	53432	53295	52247	8377	-189414	10719	-183059	-191034	-190562	-191545	10824	52122	10635	-190997	50446	8073	7995	10555	53480	52844	-189807	61696
8.39167	8544	-198896	-191532	8268	-192195	52808	53115	8076	-191487	53975	9841	52909	-191517	8107	11390	54105	8304	53765	52865	55886	54656	7899	8596	-191348	52756	53072	9058	53572	53415	52373	8508	-189595	10846	-183734	-191253	-190743	-191788	10926	52266	10733	-191206	50570	8218	8127	10657	53618	52967	-189989	61628
8.4	8686	-199208	-191769	8381	-192424	52932	53237	8186	-191736	54087	9943	53040	-191733	8229	11445	54236	8418	53897	52988	56011	54779	8006	8717	-191599	52876	53184	9164	53702	53532	52478	8622	-189792	10933	-184457	-191494	-190950	-192056	11008	52402	10818	-191463	50682	8349	8235	10736	53749	53078	-190217	61569
8.40833	8816	-199525	-192025	8476	-192686	53039	53358	8274	-192011	54187	10012	53163	-191966	8332	11480	54359	8508	54009	53100	56125	54886	8092	8811	-191862	52984	53289	9252	53829	53642	52565	8714	-190020	10984	-185173	-191769	-191199	-192337	11065	52527	10883	-191739	50789	8457	8324	10787	53869	53171	-190487	61511
8.41667	8919	-199834	-192322	8540	-192968	53117	53466	8330	-192304	54268	10029	53264	-192243	8408	11481	54457	8570	54095	53190	56214	54970	8151	8871	-192152	53072	53376	9303	53943	53735	52626	8779	-190296	10999	-185884	-192067	-191477	-192657	11085	52631	10913	-192053	50878	8536	8382	10798	53964	53244	-190789	61453
8.425	9002	-200154	-192632	8584	-193279	53174	53562	8364	-192595	54339	10011	53348	-192559	8463	11467	54534	8610	54164	53262	56287	55041	8196	8902	-192460	53147	53452	9330	54048	53814	52677	8825	-190599	10984	-186591	-192393	-191793	-192982	11081	52720	10905	-192386	50957	8593	8417	10772	54033	53304	-191129	61400
8.43333	9070	-200474	-192964	8610	-193601	53231	53648	8377	-192890	54405	9961	53418	-192897	8509	11442	54598	8640	54228	53322	56353	55104	8232	8918	-192776	53215	53522	9348	54146	53884	52734	8858	-190938	10955	-187264	-192734	-192124	-193322	11055	52795	10870	-192727	51030	8633	8432	10715	54085	53363	-191472	61353
8.44167	9136	-200797	-193301	8633	-193924	53303	53734	8393	-193173	54476	9899	53489	-193261	8557	11419	54659	8668	54305	53384	56420	55171	8275	8939	-193105	53285	53594	9370	54240	53952	52808	8894	-191271	10919	-187926	-193080	-192458	-193655	11031	52868	10818	-193074	51108	8670	8444	10654	54131	53434	-191824	61316
8.45	9208	-201126	-193638	8660	-194250	53390	53822	8419	-193461	54555	9848	53573	-193614	8611	11406	54729	8706	54397	53449	56493	55244	8327	8969	-193420	53360	53672	9396	54325	54025	52901	8935	-191595	10888	-188534	-193434	-192798	-193979	11016	52941	10760	-193397	51196	8705	8469	10595	54179	53520	-192167	61288
8.45833	9292	-201432	-193983	8694	-194557	53492	53916	8463	-193738	54646	9810	53672	-193961	8678	11402	54813	8761	54503	53526	56573	55328	8387	9015	-193733	53442	53757	9439	54404	54107	53013	8984	-191904	10869	-189103	-193761	-193127	-194297	11009	53021	10718	-193709	51298	8748	8511	10556	54246	53618	-192494	61266
8.46667	9401	-201720	-194300	8749	-194860	53609	54017	8532	-194010	54751	9796	53789	-194281	8761	11418	54914	8835	54622	53620	56670	55429	8451	9076	-194025	53539	53856	9510	54491	54203	53138	9042	-192185	10864	-189619	-194070	-193461	-194579	11008	53116	10695	-193993	51413	8805	8576	10544	54339	53727	-192813	61246
8.475	9532	-201976	-194608	8820	-195145	53730	54117	8614	-194282	54867	9794	53913	-194572	8851	11440	55021	8918	54741	53725	56778	55537	8512	9147	-194305	53651	53963	9601	54583	54308	53262	9103	-192463	10873	-190079	-194362	-193778	-194850	10998	53220	10695	-194262	51531	8873	8655	10552	54445	53840	-193112	61223
8.48333	9694	-202213	-194886	8916	-195416	53860	54228	8714	-194539	54998	9813	54044	-194842	8955	11474	55137	9010	54858	53847	56904	55652	8587	9234	-194577	53789	54083	9712	54692	54428	53387	9178	-192726	10894	-190502	-194643	-194076	-195091	10994	53340	10720	-194519	51656	8960	8754	10584	54569	53961	-193406	61190
8.49167	9887	-202442	-195145	9029	-195680	53993	54346	8817	-194804	55133	9842	54170	-195093	9070	11505	55253	9114	54967	53975	57035	55765	8670	9329	-194833	53938	54205	9828	54811	54555	53505	9252	-193005	10922	-190877	-194924	-194363	-195327	10983	53468	10755	-194771	51775	9061	8871	10623	54698	54082	-193680	61143
8.5	10108	-202686	-195399	9157	-195935	54126	54466	8926	-195062	55263	9876	54285	-195350	9195	11527	55363	9231	55071	54100	57166	55878	8772	9437	-195095	54089	54325	9945	54932	54683	53612	9330	-193287	10948	-191237	-195188	-194636	-195568	10973	53594	10788	-195043	51886	9179	9001	10668	54823	54199	-193944	61084
8.50833	10356	-202966	-195640	9307	-196194	54260	54589	9056	-195328	55388	9923	54394	-195597	9339	11557	55472	9373	55177	54217	57293	55995	8911	9564	-195348	54236	54448	10063	55055	54813	53723	9426	-193566	10975	-191569	-195446	-194911	-195811	10976	53716	10819	-195314	52001	9320	9153	10716	54939	54313	-194197	61011
8.51667	10628	-203269	-195895	9476	-196443	54384	54707	9207	-195598	55503	9969	54493	-195848	9508	11588	55577	9547	55283	54326	57407	56113	9080	9711	-195607	54359	54568	10186	55171	54938	53835	9551	-193851	11000	-191887	-195682	-195171	-196081	10987	53827	10856	-195605	52114	9483	9324	10760	55048	54424	-194442	60933
8.525	10917	-203607	-196142	9682	-196692	54505	54826	9398	-195864	55614	10018	54598	-196094	9711	11627	55686	9762	55401	54439	57519	56241	9290	9890	-195866	54464	54691	10340	55292	55064	53954	9727	-194111	11026	-192194	-195899	-195422	-196341	11031	53930	10907	-195899	52238	9683	9525	10804	55172	54540	-194690	60866
8.53333	11207	-203957	-196402	9922	-196935	54619	54933	9631	-196142	55717	10050	54705	-196328	9935	11661	55800	10002	55520	54551	57623	56368	9531	10098	-196123	54558	54804	10521	55407	55186	54067	9945	-194374	11049	-192485	-196111	-195662	-196612	11094	54019	10963	-196203	52364	9909	9752	10837	55303	54657	-194939	60811
8.54167	11497	-204299	-196660	10191	-197168	54733	55042	9896	-196402	55821	10079	54823	-196559	10186	11695	55925	10270	55645	54672	57728	56494	9800	10346	-196388	54653	54916	10747	55523	55312	54180	10201	-194629	11072	-192772	-196324	-195886	-196869	11177	54111	11025	-196513	52493	10157	10007	10873	55444	54785	-195200	60772
8.55	11761	-204632	-196912	10473	-197407	54842	55151	10181	-196666	55917	10111	54945	-196783	10447	11723	56054	10548	55766	54795	57831	56607	10092	10629	-196650	54748	55022	11015	55631	55431	54285	10488	-194907	11100	-193034	-196559	-196112	-197111	11260	54203	11081	-196793	52615	10421	10277	10901	55580	54914	-195464	60747
8.55833	11997	-204940	-197169	10760	-197647	54949	55259	10477	-196919	56009	10147	55063	-197016	10709	11741	56182	10827	55879	54915	57929	56716	10391	10926	-196927	54842	55120	11302	55730	55538	54380	10781	-195195	11143	-193278	-196795	-196332	-197349	11336	54301	11127	-197052	52724	10687	10557	10932	55703	55033	-195720	60723
8.56667	12204	-205233	-197403	11041	-197902	55058	55373	10772	-197163	56098	10192	55176	-197252	10976	11772	56308	11105	55985	55034	58029	56827	10685	11239	-197200	54939	55224	11598	55827	55637	54475	11074	-195464	11202	-193497	-197040	-196562	-197566	11398	54413	11163	-197279	52830	10960	10832	10973	55811	55142	-195971	60686
8.575	12377	-205505	-197635	11309	-198148	55165	55484	11069	-197411	56180	10234	55269	-197497	11238	11811	56422	11362	56084	55145	58121	56935	10966	11539	-197466	55036	55329	11887	55914	55728	54564	11354	-195728	11270	-193697	-197282	-196789	-197789	11438	54529	11200	-197492	52926	11224	11091	11013	55901	55238	-196210	60632
8.58333	12524	-205776	-197855	11568	-198376	55276	55595	11367	-197649	56272	10281	55361	-197750	11506	11867	56527	11606	56185	55260	58214	57047	11226	11819	-197724	55140	55439	12159	56007	55817	54659	11619	-195956	11347	-193888	-197514	-197012	-198001	11478	54650	11248	-197697	53026	11472	11336	11052	55991	55333	-196449	60564
8.59167	12640	-206052	-198074	11816	-198591	55387	55699	11641	-197897	56376	10324	55453	-197984	11756	11934	56627	11832	56289	55377	58308	57158	11464	12074	-197959	55249	55545	12412	56108	55909	54760	11869	-196163	11425	-194070	-197740	-197235	-198216	11518	54770	11305	-197901	53134	11701	11562	11082	56090	55430	-196683	60486
8.6	12728	-206331	-198301	12048	-198793	55496	55801	11879	-198133	56492	10364	55551	-198209	11976	12007	56724	12043	56401	55498	58405	57265	11680	12303	-198187	55364	55647	12645	56220	56008	54870	12097	-196357	11498	-194265	-197953	-197453	-198433	11567	54890	11368	-198124	53251	11903	11771	11121	56201	55541	-196924	60409
8.60833	12794	-206629	-198524	12253	-198998	55607	55909	12085	-198372	56620	10412	55661	-198411	12166	12084	56826	12241	56523	55624	58514	57368	11878	12510	-198398	55486	55753	12862	56350	56117	54991	12302	-196557	11566	-194458	-198169	-197679	-198639	11631	55010	11433	-198334	53381	12079	11959	11173	56325	55669	-197168	60344
8.61667	12837	-206921	-198757	12427	-199196	55722	56025	12263	-198607	56759	10466	55781	-198601	12319	12159	56939	12420	56651	55753	58637	57472	12058	12696	-198606	55614	55861	13058	56496	56238	55122	12485	-196772	11631	-194657	-198378	-197895	-198851	11707	55136	11499	-198539	53523	12227	12123	11244	56459	55805	-197399	60291
8.625	12871	-207216	-198971	12572	-199401	55848	56160	12419	-198840	56912	10538	55918	-198783	12443	12242	57070	12582	56785	55889	58775	57588	12220	12861	-198812	55751	55987	13227	56656	56377	55267	12650	-196980	11695	-194854	-198595	-198110	-199051	11800	55278	11564	-198732	53675	12348	12271	11345	56606	55950	-197625	60253
8.63333	12877	-207508	-199187	12667	-199610	55981	56298	12543	-199099	57059	10614	56052	-198981	12528	12316	57203	12697	56910	56015	58908	57700	12343	12987	-199030	55881	56116	13350	56803	56519	55408	12777	-197214	11749	-195053	-198825	-198329	-199274	11886	55420	11622	-198940	53810	12426	12381	11451	56748	56085	-197846	60226
8.64167	12855	-207813	-199408	12722	-199816	56121	56431	12633	-199367	57196	10686	56182	-199215	12572	12379	57334	12750	57028	56135	59033	57813	12422	13061	-199278	56002	56248	13425	56938	56660	55541	12860	-197455	11789	-195270	-199058	-198549	-199513	11964	55554	11676	-199176	53927	12459	12452	11547	56879	56211	-198078	60205
8.65	12806	-208137	-199646	12737	-200035	56254	56548	12674	-199670	57316	10745	56303	-199461	12577	12425	57454	12753	57134	56244	59145	57919	12444	13078	-199544	56112	56373	13444	57059	56792	55664	12887	-197721	11825	-195489	-199326	-198789	-199775	12025	55671	11721	-199422	54025	12438	12475	11617	56992	56324	-198318	60186
8.65833	12717	-208458	-199919	12710	-200269	56365	56642	12665	-199992	57420	10781	56406	-199728	12539	12448	57557	12711	57230	56337	59239	58017	12417	13052	-199848	56214	56484	13419	57163	56906	55771	12863	-198008	11867	-195725	-199616	-199049	-200067	12066	55767	11755	-199694	54101	12380	12444	11659	57087	56424	-198562	60166
8.66667	12614	-208784	-200194	12650	-200533	56453	56727	12620	-200332	57516	10803	56492	-200002	12465	12456	57643	12636	57319	56417	59324	58113	12357	12987	-200163	56312	56585	13362	57259	57006	55867	12793	-198302	11916	-195961	-199883	-199344	-200349	12095	55846	11779	-199971	54168	12291	12379	11677	57166	56517	-198816	60145
8.675	12493	-209091	-200486	12548	-200814	56513	56800	12534	-200691	57607	10807	56553	-200286	12368	12445	57708	12540	57404	56482	59397	58199	12265	12892	-200479	56405	56671	13273	57346	57092	55943	12681	-198616	11961	-196193	-200123	-199651	-200633	12104	55911	11797	-200258	54229	12178	12276	11675	57234	56598	-199077	60119
8.68333	12373	-209381	-200768	12432	-201114	56552	56869	12434	-201046	57709	10808	56605	-200582	12250	12433	57760	12423	57498	56545	59462	58281	12160	12773	-200792	56498	56748	13169	57434	57176	56012	12552	-198921	11998	-196422	-200361	-199962	-200900	12098	55978	11812	-200550	54288	12060	12158	11672	57301	56669	-199358	60097
8.69167	12268	-209658	-201037	12312	-201421	56590	56933	12324	-201407	57830	10819	56655	-200865	12133	12432	57807	12301	57608	56608	59521	58359	12039	12638	-201078	56586	56817	13047	57533	57267	56084	12406	-199225	12025	-196629	-200612	-200267	-201160	12086	56052	11827	-200833	54348	11936	12041	11670	57370	56735	-199645	60084
8.7	12185	-209935	-201296	12200	-201711	56647	57003	12217	-201740	57993	10843	56714	-201141	12023	12447	57862	12174	57747	56686	59581	58444	11926	12516	-201345	56668	56889	12929	57652	57380	56171	12275	-199512	12041	-196823	-200853	-200538	-201416	12082	56136	11844	-201113	54415	11831	11925	11684	57450	56806	-199942	60088
8.70833	12133	-210228	-201549	12110	-201993	56726	57082	12120	-202051	58205	10877	56789	-201396	11929	12474	57931	12056	57919	56782	59656	58539	11824	12406	-201593	56749	56967	12811	57794	57520	56271	12161	-199784	12049	-197012	-201125	-200788	-201675	12095	56225	11863	-201375	54498	11742	11819	11713	57541	56884	-200242	60112
8.71667	12104	-210518	-201822	12033	-202253	56827	57170	12026	-202340	58462	10910	56876	-201641	11857	12499	58019	11965	58111	56890	59747	58642	11738	12321	-201842	56837	57049	12700	57957	57689	56380	12068	-200052	12051	-197224	-201434	-201010	-201958	12127	56316	11886	-201636	54595	11675	11738	11750	57638	56972	-200528	60157
8.725	12099	-210820	-202088	11976	-202502	56949	57277	11955	-202601	58777	10953	56983	-201879	11807	12527	58130	11902	58323	57010	59855	58758	11688	12267	-202094	56939	57147	12609	58138	57893	56500	12006	-200294	12052	-197464	-201730	-201219	-202234	12177	56408	11915	-201886	54710	11635	11694	11793	57743	57076	-200808	60224
8.73333	12101	-211118	-202364	11919	-202747	57074	57393	11891	-202863	59127	10996	57097	-202124	11774	12538	58248	11862	58544	57131	59964	58873	11658	12225	-202356	57053	57253	12524	58324	58116	56617	11956	-200540	12055	-197740	-201996	-201429	-202521	12226	56494	11949	-202136	54829	11608	11660	11828	57845	57189	-201069	60317
8.74167	12112	-211419	-202640	11879	-202996	57202	57522	11844	-203124	59506	11046	57223	-202392	11754	12548	58375	11843	58777	57262	60079	58993	11653	12193	-202636	57184	57370	12459	58521	58365	56733	11927	-200783	12066	-198066	-202244	-201647	-202800	12273	56592	11996	-202394	54954	11606	11639	11862	57949	57319	-201323	60417
8.75	12127	-211731	-202910	11864	-203263	57328	57654	11805	-203413	59910	11104	57355	-202668	11745	12569	58503	11835	59021	57400	60194	59112	11659	12156	-202907	57323	57494	12402	58727	58619	56849	11903	-201048	12089	-198414	-202517	-201888	-203072	12306	56703	12048	-202643	55077	11618	11636	11887	58050	57460	-201611	60519
8.75833	12136	-212042	-203191	11867	-203539	57452	57785	11769	-203716	60311	11162	57488	-202970	11740	12601	58626	11830	59260	57542	60308	59234	11666	12124	-203182	57458	57618	12364	58940	58863	56961	11886	-201333	12130	-198796	-202808	-202144	-203350	12327	56827	12093	-202904	55196	11640	11635	11912	58152	57602	-201902	60614
8.76667	12148	-212368	-203459	11893	-203839	57576	57916	11742	-204038	60714	11220	57619	-203272	11740	12649	58747	11824	59497	57688	60425	59365	11669	12095	-203454	57586	57745	12354	59146	59096	57078	11877	-201625	12186	-199193	-203080	-202429	-203619	12347	56967	12129	-203162	55314	11668	11631	11941	58260	57741	-202163	60694
8.775	12152	-212692	-203738	11925	-204138	57701	58038	11710	-204379	61089	11264	57739	-203562	11746	12704	58861	11810	59717	57829	60543	59494	11657	12073	-203738	57702	57866	12358	59334	59308	57195	11869	-201939	12237	-199600	-203324	-202721	-203906	12357	57110	12154	-203435	55425	11690	11627	11969	58367	57866	-202401	60758
8.78333	12153	-213026	-204013	11959	-204435	57827	58152	11683	-204710	61426	11298	57852	-203846	11755	12752	58970	11785	59921	57962	60660	59621	11648	12062	-204044	57809	57984	12375	59503	59505	57314	11871	-202242	12275	-200021	-203566	-203019	-204188	12374	57243	12168	-203720	55535	11702	11631	11998	58476	57976	-202671	60806
8.79167	12147	-213358	-204288	11981	-204727	57950	58252	11653	-205042	61720	11317	57959	-204110	11767	12772	59075	11758	60106	58081	60770	59740	11638	12054	-204352	57913	58100	12392	59648	59686	57431	11876	-202548	12293	-200420	-203825	-203321	-204470	12393	57359	12174	-203999	55645	11698	11636	12021	58583	58074	-203004	60840
8.8	12133	-213672	-204569	11990	-205002	58069	58343	11628	-205340	61962	11322	58063	-204370	11778	12764	59180	11732	60273	58191	60872	59851	11633	12048	-204676	58021	58215	12404	59774	59858	57544	11884	-202845	12285	-200809	-204097	-203612	-204752	12417	57466	12173	-204283	55758	11691	11639	12039	58690	58169	-203352	60861
8.80833	12115	-213979	-204848	11987	-205276	58181	58430	11614	-205621	62155	11317	58163	-204619	11785	12741	59283	11708	60423	58288	60972	59951	11632	12033	-204992	58132	58328	12403	59887	60015	57651	11888	-203142	12260	-201173	-204404	-203909	-205026	12441	57570	12165	-204554	55871	11678	11642	12045	58795	58266	-203676	60870
8.81667	12082	-214271	-205152	11961	-205553	58275	58506	11596	-205930	62294	11294	58251	-204873	11771	12699	59373	11681	60543	58369	61061	60038	11621	12008	-205311	58231	58430	12381	59981	60141	57739	11878	-203452	12228	-201531	-204728	-204206	-205316	12453	57665	12148	-204832	55975	11657	11633	12039	58891	58362	-203986	60867
8.825	12045	-214563	-205452	11927	-205847	58359	58583	11579	-206230	62389	11273	58335	-205115	11739	12662	59458	11652	60633	58447	61151	60119	11598	11978	-205626	58321	58526	12343	60061	60240	57821	11857	-203752	12195	-201890	-205071	-204514	-205597	12459	57763	12127	-205117	56072	11636	11619	12030	58983	58464	-204302	60852
8.83333	12003	-214851	-205760	11879	-206147	58437	58659	11553	-206496	62441	11260	58416	-205307	11698	12638	59540	11620	60697	58523	61240	60198	11557	11943	-205933	58403	58611	12288	60123	60311	57904	11820	-204059	12171	-202251	-205419	-204825	-205882	12452	57861	12113	-205425	56157	11611	11591	12013	59068	58567	-204603	60824
8.84167	11964	-215143	-206060	11830	-206444	58520	58746	11528	-206721	62456	11262	58504	-205433	11653	12629	59628	11584	60745	58613	61338	60286	11518	11914	-206239	58485	58696	12236	60178	60362	57995	11785	-204346	12159	-202632	-205744	-205131	-206143	12445	57962	12120	-205765	56240	11589	11558	11993	59154	58666	-204894	60785
8.85	11930	-215446	-206353	11777	-206746	58605	58843	11495	-206963	62432	11279	58600	-205459	11610	12624	59718	11544	60774	58715	61442	60381	11477	11883	-206526	58566	58782	12181	60222	60397	58084	11742	-204627	12153	-203019	-206061	-205444	-206367	12432	58057	12137	-206103	56324	11555	11521	11957	59235	58755	-205176	60733
8.85833	11885	-215746	-206664	11709	-207043	58685	58936	11446	-207242	62371	11294	58695	-205373	11560	12606	59800	11487	60781	58812	61542	60466	11427	11844	-206818	58635	58861	12121	60246	60410	58159	11690	-204915	12140	-203441	-206368	-205760	-206572	12404	58137	12146	-206457	56400	11498	11466	11906	59306	58820	-205466	60669
8.86667	11838	-216055	-206984	11636	-207349	58761	59018	11392	-207503	62271	11305	58783	-205178	11502	12584	59873	11413	60767	58897	61635	60537	11367	11791	-207111	58694	58941	12058	60255	60404	58225	11630	-205213	12116	-203874	-206683	-206096	-206751	12368	58203	12141	-206802	56471	11431	11406	11845	59367	58863	-205774	60593
8.875	11787	-216364	-207334	11558	-207646	58831	59089	11330	-207713	62147	11305	58864	-204868	11440	12560	59936	11333	60744	58969	61721	60598	11294	11733	-207411	58747	59026	11992	60249	60385	58284	11564	-205539	12091	-204293	-207000	-206436	-206920	12323	58259	12122	-207128	56540	11361	11342	11782	59422	58901	-206086	60503
8.88333	11738	-216681	-207682	11488	-207941	58901	59155	11266	-207881	62007	11311	58943	-204460	11373	12545	59997	11247	60724	59031	61809	60661	11224	11678	-207724	58802	59117	11934	60233	60354	58347	11503	-205871	12067	-204747	-207323	-206786	-207083	12285	58315	12090	-207440	56614	11299	11281	11734	59478	58954	-206412	60407
8.89167	11686	-217010	-208022	11426	-208232	58974	59218	11194	-208039	61857	11329	59020	-204039	11309	12540	60067	11175	60708	59087	61900	60727	11151	11626	-208036	58866	59207	11881	60218	60325	58417	11442	-206229	12047	-205211	-207655	-207139	-207264	12253	58376	12054	-207743	56693	11247	11222	11698	59538	59025	-206725	60302
8.9	11634	-217349	-208349	11378	-208510	59057	59289	11125	-208200	61717	11364	59102	-203634	11247	12546	60157	11124	60706	59152	62001	60806	11088	11589	-208362	58950	59299	11846	60220	60301	58500	11393	-206583	12029	-205631	-207973	-207475	-207464	12237	58457	12023	-208059	56781	11207	11164	11681	59614	59119	-207018	60199
8.90833	11585	-217712	-208652	11348	-208793	59150	59373	11068	-208394	61580	11418	59192	-203332	11190	12556	60261	11091	60709	59229	62110	60893	11030	11556	-208676	59049	59390	11824	60241	60287	58589	11346	-206926	12011	-206013	-208298	-207810	-207695	12233	58563	11993	-208369	56878	11164	11117	11674	59703	59229	-207300	60103
8.91667	11522	-218066	-208964	11315	-209075	59243	59454	11007	-208631	61455	11472	59278	-203220	11132	12547	60359	11056	60710	59306	62212	60970	10965	11521	-208994	59142	59465	11799	60263	60274	58668	11291	-207275	11984	-206383	-208617	-208133	-207985	12223	58672	11962	-208699	56970	11115	11063	11666	59793	59328	-207584	60016
8.925	11461	-218418	-209274	11279	-209372	59337	59530	10954	-208904	61344	11519	59363	-203304	11070	12532	60449	11011	60705	59384	62303	61032	10898	11481	-209316	59225	59536	11763	60295	60260	58737	11231	-207611	11945	-206741	-208939	-208457	-208311	12205	58773	11924	-209039	57056	11064	11010	11664	59883	59407	-207891	59937
8.93333	11412	-218744	-209601	11230	-209681	59426	59599	10903	-209220	61247	11550	59450	-203590	11015	12513	60529	10960	60699	59461	62381	61082	10823	11434	-209636	59300	59609	11712	60343	60253	58798	11164	-207952	11911	-207087	-209261	-208778	-208686	12173	58862	11887	-209381	57136	11011	10958	11662	59972	59467	-208213	59862
8.94167	11383	-219040	-209928	11179	-210007	59514	59670	10863	-209547	61170	11569	59543	-204073	10969	12500	60608	10904	60709	59543	62457	61139	10760	11389	-209965	59378	59693	11664	60408	60262	58860	11108	-208275	11891	-207440	-209577	-209095	-209076	12142	58947	11858	-209730	57217	10971	10911	11666	60065	59527	-208560	59796
8.95	11374	-219317	-210241	11121	-210355	59601	59748	10826	-209899	61109	11575	59637	-204682	10932	12491	60692	10855	60733	59628	62536	61205	10703	11342	-210283	59462	59786	11615	60485	60288	58927	11063	-208595	11882	-207777	-209898	-209417	-209469	12110	59029	11836	-210065	57299	10939	10870	11666	60161	59590	-208915	59735
8.95833	11381	-219589	-210551	11061	-210706	59686	59835	10793	-210250	61076	11567	59733	-205416	10902	12484	60788	10821	60775	59722	62624	61289	10658	11306	-210605	59558	59888	11578	60570	60334	59001	11033	-208906	11879	-208106	-210201	-209724	-209868	12085	59118	11822	-210399	57386	10921	10831	11665	60263	59662	-209262	59681
8.96667	11400	-219884	-210842	11022	-211075	59777	59940	10776	-210595	61072	11560	59836	-206214	10882	12481	60901	10803	60835	59830	62726	61395	10624	11280	-210914	59667	60001	11557	60661	60400	59090	11020	-209193	11880	-208423	-210501	-210031	-210241	12079	59221	11815	-210713	57483	10915	10812	11659	60373	59746	-209600	59638
8.975	11411	-220181	-211146	10990	-211441	59869	60050	10756	-210948	61092	11543	59935	-207045	10865	12463	61017	10791	60899	59941	62831	61509	10587	11255	-211221	59773	60111	11540	60743	60473	59183	11011	-209482	11868	-208738	-210795	-210330	-210623	12076	59326	11811	-211020	57578	10908	10801	11643	60478	59829	-209910	59603
8.98333	11412	-220478	-211448	10976	-211807	59965	60164	10743	-211294	61137	11526	60032	-207910	10849	12444	61136	10777	60967	60054	62940	61624	10556	11228	-211530	59874	60216	11531	60825	60546	59279	11008	-209757	11837	-209068	-211089	-210630	-211002	12076	59427	11811	-211325	57671	10901	10798	11630	60579	59913	-210203	59576
8.99167	11399	-220773	-211751	10975	-212168	60064	60279	10731	-211655	61196	11512	60125	-208731	10835	12434	61254	10764	61037	60164	63047	61735	10522	11196	-211827	59970	60312	11520	60916	60613	59373	11003	-210037	11803	-209399	-211393	-210932	-211399	12067	59517	11809	-211624	57756	10887	10794	11617	60672	59996	-210478	59551
9	11373	-221072	-212059	10980	-212508	60165	60390	10722	-212005	61258	11501	60217	-209527	10820	12434	61374	10750	61113	60269	63151	61836	10494	11169	-212128	60068	60401	11510	61015	60681	59467	10995	-210314	11777	-209750	-211697	-211224	-211808	12055	59603	11803	-211932	57837	10871	10787	11611	60763	60089	-210751	59527
9.00833	11349	-221390	-212355	10985	-212839	60268	60492	10717	-212357	61317	11496	60309	-210258	10812	12448	61497	10740	61198	60370	63251	61928	10474	11144	-212419	60167	60493	11496	61118	60752	59566	10981	-210594	11764	-210097	-212020	-211519	-212209	12040	59690	11790	-212230	57921	10851	10776	11609	60854	60192	-211031	59498
9.01667	11324	-221713	-212658	10981	-213143	60366	60583	10711	-212704	61378	11486	60400	-210927	10820	12466	61618	10736	61288	60469	63346	62013	10459	11126	-212713	60265	60589	11478	61218	60823	59669	10964	-210885	11770	-210441	-212334	-211799	-212614	12021	59779	11779	-212532	58011	10834	10755	11607	60943	60302	-211320	59467
9.025	11313	-222053	-212951	10979	-213436	60464	60674	10714	-213037	61446	11475	60492	-211544	10850	12485	61740	10737	61386	60574	63442	62101	10457	11112	-213006	60365	60694	11459	61318	60899	59778	10952	-211172	11793	-210783	-212639	-212077	-212982	12013	59878	11770	-212835	58112	10827	10737	11605	61033	60417	-211634	59441
9.03333	11308	-222386	-213263	10964	-213729	60549	60753	10711	-213382	61511	11444	60571	-212107	10899	12481	61844	10733	61477	60675	63527	62181	10447	11090	-213301	60457	60796	11424	61400	60974	59878	10931	-211484	11808	-211122	-212947	-212367	-213339	12000	59972	11760	-213150	58213	10814	10712	11587	61114	60521	-211955	59422
9.04167	11302	-222696	-213586	10945	-214040	60620	60824	10700	-213723	61573	11394	60637	-212651	10966	12455	61925	10714	61555	60765	63599	62259	10432	11058	-213615	60539	60888	11377	61468	61047	59963	10904	-211803	11802	-211478	-213260	-212684	-213692	11983	60052	11749	-213495	58308	10792	10679	11563	61192	60609	-212292	59415
9.05	11297	-222985	-213904	10939	-214371	60685	60898	10680	-214074	61632	11338	60695	-213154	11045	12422	61989	10687	61624	60847	63663	62341	10412	11019	-213932	60615	60967	11320	61532	61120	60036	10870	-212129	11779	-211827	-213591	-213033	-214050	11963	60119	11739	-213835	58396	10760	10645	11536	61271	60685	-212634	59422
9.05833	11292	-223256	-214222	10948	-214695	60754	60977	10656	-214411	61691	11282	60755	-213632	11129	12386	62045	10658	61690	60922	63724	62427	10394	10983	-214265	60692	61037	11265	61599	61196	60101	10837	-212453	11743	-212175	-213917	-213386	-214421	11945	60181	11734	-214180	58480	10731	10611	11517	61357	60756	-212970	59431
9.06667	11291	-223529	-214521	10979	-215020	60833	61062	10642	-214730	61751	11240	60830	-214076	11218	12364	62107	10633	61760	60997	63790	62519	10382	10954	-214597	60773	61107	11221	61671	61280	60174	10808	-212754	11702	-212511	-214250	-213751	-214772	11936	60247	11735	-214502	58564	10710	10588	11509	61455	60830	-213309	59427
9.075	11287	-223795	-214822	11022	-215332	60920	61146	10633	-215040	61815	11205	60919	-214489	11306	12351	62182	10616	61834	61070	63856	62612	10371	10930	-214934	60852	61179	11182	61742	61364	60256	10782	-213088	11673	-212831	-214575	-214098	-215121	11927	60317	11738	-214803	58647	10694	10568	11505	61556	60906	-213638	59407
9.08333	11285	-224067	-215113	11073	-215636	61018	61236	10638	-215330	61891	11188	61025	-214882	11396	12348	62279	10609	61922	61155	63928	62705	10371	10910	-215273	60931	61257	11158	61821	61451	60351	10776	-213458	11660	-213142	-214887	-214421	-215440	11928	60400	11745	-215089	58732	10692	10561	11501	61657	60989	-213974	59376
9.09167	11280	-224348	-215406	11118	-215941	61121	61329	10651	-215628	61975	11182	61135	-215246	11481	12342	62386	10610	62016	61248	64004	62793	10371	10888	-215591	61012	61336	11136	61907	61540	60448	10779	-213828	11663	-213433	-215199	-214730	-215742	11925	60490	11754	-215370	58817	10691	10566	11486	61751	61072	-214298	59339
9.1	11268	-224641	-215712	11152	-216253	61223	61425	10665	-215921	62064	11183	61245	-215602	11555	12328	62498	10613	62111	61345	64081	62878	10379	10875	-215902	61097	61415	11123	61996	61634	60542	10789	-214160	11676	-213724	-215501	-215027	-216038	11923	60581	11765	-215670	58897	10692	10576	11474	61838	61146	-214610	59302
9.10833	11257	-224960	-216024	11180	-216585	61325	61524	10673	-216225	62156	11190	61348	-215937	11617	12316	62608	10617	62205	61441	64160	62964	10394	10866	-216193	61188	61496	11117	62088	61730	60631	10798	-214459	11695	-214006	-215813	-215334	-216330	11924	60666	11775	-215967	58976	10688	10589	11467	61918	61209	-214914	59270
9.11667	11243	-225286	-216363	11197	-216908	61421	61621	10671	-216536	62244	11194	61441	-216255	11666	12301	62707	10618	62295	61532	64238	63049	10408	10867	-216476	61281	61579	11115	62177	61819	60710	10805	-214744	11712	-214287	-216119	-215635	-216642	11927	60741	11781	-216270	59050	10684	10595	11473	61992	61268	-215200	59241
9.125	11236	-225628	-216703	11214	-217227	61515	61715	10670	-216842	62330	11202	61532	-216558	11712	12297	62798	10616	62385	61619	64321	63137	10419	10878	-216751	61377	61671	11124	62264	61904	60789	10814	-215001	11726	-214567	-216424	-215943	-216944	11938	60820	11778	-216568	59127	10684	10601	11503	62062	61330	-215485	59212
9.13333	11225	-225966	-217065	11217	-217535	61598	61791	10659	-217162	62403	11200	61611	-216848	11744	12295	62875	10610	62466	61689	64397	63219	10406	10887	-217024	61461	61761	11128	62335	61978	60861	10812	-215262	11734	-214840	-216732	-216250	-217257	11943	60897	11764	-216864	59196	10679	10592	11539	62129	61390	-215767	59179
9.14167	11211	-226278	-217428	11212	-217831	61670	61857	10652	-217462	62466	11191	61682	-217144	11755	12295	62940	10603	62543	61751	64469	63299	10386	10891	-217311	61528	61849	11132	62397	62045	60929	10808	-215513	11732	-215118	-217034	-216550	-217564	11943	60971	11739	-217171	59263	10671	10572	11564	62202	61456	-216064	59143
9.15	11200	-226566	-217769	11199	-218124	61739	61923	10654	-217753	62521	11186	61751	-217435	11746	12297	63001	10600	62615	61808	64538	63380	10358	10887	-217594	61587	61934	11133	62461	62111	60998	10799	-215766	11728	-215383	-217339	-216852	-217856	11935	61040	11713	-217465	59335	10657	10552	11569	62284	61529	-216364	59103
9.15833	11195	-226820	-218088	11181	-218402	61814	61997	10669	-218015	62580	11189	61823	-217738	11714	12299	63067	10611	62686	61868	64611	63464	10339	10887	-217884	61649	62019	11141	62535	62185	61071	10797	-216014	11732	-215641	-217624	-217146	-218136	11925	61104	11707	-217757	59418	10648	10535	11566	62374	61611	-216653	59059
9.16667	11203	-227060	-218363	11162	-218682	61899	62085	10692	-218248	62646	11207	61905	-218035	11664	12303	63143	10634	62759	61934	64693	63553	10341	10894	-218168	61721	62112	11161	62624	62269	61151	10803	-216242	11744	-215884	-217901	-217452	-218383	11922	61171	11724	-218032	59515	10648	10531	11561	62475	61704	-216939	59011
9.175	11220	-227286	-218614	11132	-218948	61994	62184	10713	-218468	62721	11230	61993	-218317	11601	12295	63226	10668	62834	62005	64779	63646	10360	10907	-218453	61804	62209	11188	62722	62358	61233	10817	-216466	11764	-216109	-218169	-217748	-218617	11919	61246	11751	-218300	59619	10654	10533	11558	62579	61803	-217217	58959
9.18333	11250	-227521	-218835	11108	-219202	62104	62297	10739	-218683	62813	11264	62091	-218586	11528	12292	63321	10708	62917	62089	64879	63749	10396	10930	-218739	61901	62318	11225	62832	62458	61324	10847	-216676	11792	-216323	-218435	-218031	-218832	11930	61341	11783	-218562	59736	10676	10553	11574	62688	61912	-217504	58907
9.19167	11274	-227764	-219054	11075	-219457	62213	62407	10751	-218928	62908	11292	62182	-218835	11453	12288	63416	10744	62995	62172	64984	63850	10429	10947	-219019	61998	62424	11252	62937	62557	61417	10876	-216908	11826	-216531	-218717	-218310	-219060	11938	61448	11808	-218826	59852	10698	10582	11592	62793	62017	-217790	58855
9.2	11282	-228011	-219295	11033	-219722	62313	62505	10749	-219196	62995	11305	62259	-219089	11375	12267	63506	10762	63063	62250	65088	63946	10457	10951	-219315	62081	62518	11270	63028	62653	61503	10893	-217159	11860	-216762	-219009	-218577	-219313	11943	61556	11822	-219118	59957	10718	10610	11612	62892	62110	-218084	58804
9.20833	11285	-228268	-219560	10996	-220009	62405	62592	10744	-219500	63076	11313	62333	-219344	11276	12251	63598	10766	63122	62322	65189	64037	10480	10939	-219609	62152	62599	11276	63112	62746	61590	10891	-217426	11893	-217008	-219324	-218847	-219580	11948	61663	11827	-219409	60050	10732	10638	11631	62989	62191	-218378	58750
9.21667	11276	-228525	-219873	10955	-220299	62485	62665	10731	-219821	63151	11310	62400	-219616	11168	12256	63695	10759	63174	62385	65280	64118	10493	10922	-219911	62213	62660	11269	63186	62831	61674	10874	-217718	11921	-217283	-219634	-219114	-219878	11952	61761	11828	-219710	60129	10741	10654	11647	63080	62261	-218649	58696
9.225	11270	-228793	-220186	10924	-220594	62562	62740	10719	-220127	63231	11311	62478	-219903	11081	12288	63805	10749	63229	62451	65370	64194	10504	10911	-220210	62275	62712	11258	63267	62916	61761	10858	-218007	11945	-217576	-219929	-219390	-220166	11971	61855	11832	-220005	60208	10751	10668	11671	63172	62332	-218901	58648
9.23333	11261	-229059	-220500	10893	-220884	62641	62819	10700	-220426	63317	11314	62566	-220199	11018	12329	63915	10744	63289	62519	65454	64264	10507	10908	-220498	62344	62764	11238	63359	62996	61845	10845	-218309	11960	-217861	-220211	-219664	-220455	12000	61943	11846	-220289	60283	10757	10671	11698	63263	62402	-219134	58608
9.24167	11255	-229324	-220795	10872	-221160	62731	62911	10690	-220693	63420	11327	62670	-220514	10974	12378	64029	10749	63365	62602	65545	64340	10513	10924	-220779	62431	62833	11228	63467	63077	61935	10857	-218590	11967	-218141	-220467	-219927	-220728	12045	62035	11879	-220565	60359	10758	10671	11732	63362	62480	-219362	58577
9.25	11245	-229591	-221064	10852	-221439	62823	63006	10685	-220957	63529	11341	62771	-220825	10941	12422	64133	10761	63448	62695	65642	64417	10513	10945	-221036	62529	62916	11217	63578	63154	62029	10886	-218857	11971	-218407	-220723	-220194	-220996	12094	62123	11923	-220828	60434	10741	10666	11759	63460	62557	-219599	58555
9.25833	11218	-229854	-221329	10826	-221716	62910	63100	10683	-221214	63634	11349	62862	-221146	10914	12453	64216	10774	63532	62792	65740	64492	10507	10968	-221283	62634	63006	11212	63682	63228	62125	10919	-219117	11978	-218679	-220976	-220461	-221274	12136	62204	11968	-221100	60512	10720	10650	11779	63550	62633	-219860	58536
9.26667	11193	-230132	-221595	10804	-222009	62989	63189	10690	-221477	63729	11358	62939	-221464	10887	12481	64284	10787	63615	62894	65835	64568	10497	10985	-221525	62741	63100	11216	63776	63299	62219	10944	-219369	11988	-218956	-221247	-220748	-221544	12160	62280	12008	-221370	60593	10702	10639	11791	63630	62704	-220156	58514
9.275	11167	-230415	-221892	10775	-222292	63059	63267	10696	-221756	63811	11362	62996	-221777	10862	12503	64345	10801	63694	62990	65917	64640	10478	10994	-221778	62836	63191	11221	63849	63371	62303	10952	-219636	12001	-219246	-221527	-221042	-221826	12159	62347	12031	-221648	60668	10686	10628	11793	63701	62772	-220469	58485
9.28333	11149	-230721	-222191	10753	-222559	63127	63345	10707	-222030	63892	11370	63054	-222090	10841	12528	64410	10819	63778	63080	65994	64715	10469	10998	-222049	62921	63284	11227	63918	63451	62384	10949	-219908	12021	-219554	-221807	-221342	-222096	12151	62419	12037	-221931	60745	10685	10628	11794	63772	62848	-220804	58449
9.29167	11135	-231043	-222488	10729	-222819	63195	63419	10712	-222321	63967	11376	63121	-222390	10828	12550	64478	10831	63864	63155	66064	64786	10464	10992	-222332	62993	63372	11221	63984	63532	62458	10927	-220214	12036	-219866	-222099	-221648	-222361	12131	62489	12033	-222211	60823	10688	10630	11790	63845	62927	-221136	58405
9.3	11121	-231360	-222782	10708	-223079	63267	63494	10715	-222606	64041	11376	63200	-222696	10827	12570	64551	10830	63954	63223	66130	64859	10466	10982	-222643	63057	63456	11211	64051	63611	62525	10903	-220531	12037	-220200	-222389	-221938	-222630	12111	62560	12034	-222501	60904	10689	10632	11790	63926	63011	-221460	58358
9.30833	11115	-231672	-223057	10702	-223353	63348	63573	10724	-222896	64116	11373	63295	-222991	10834	12597	64627	10822	64050	63287	66203	64941	10476	10966	-222949	63120	63538	11195	64129	63693	62595	10880	-220843	12033	-220532	-222693	-222222	-222901	12104	62634	12045	-222776	60987	10681	10637	11797	64019	63104	-221772	58311
9.31667	11111	-231962	-223331	10706	-223622	63437	63658	10736	-223182	64193	11362	63404	-223279	10843	12626	64701	10816	64146	63356	66283	65034	10493	10957	-223246	63190	63618	11181	64218	63781	62670	10866	-221151	12038	-220863	-222986	-222486	-223195	12111	62715	12063	-223046	61068	10674	10638	11816	64118	63202	-222064	58266
9.325	11119	-232236	-223596	10725	-223899	63538	63754	10766	-223456	64273	11360	63521	-223560	10850	12665	64778	10815	64240	63444	66376	65137	10524	10960	-223529	63274	63708	11177	64321	63878	62757	10867	-221426	12058	-221191	-223272	-222741	-223483	12145	62810	12086	-223301	61159	10678	10647	11857	64223	63306	-222349	58224
9.33333	11136	-232498	-223879	10747	-224169	63649	63855	10805	-223736	64357	11366	63632	-223830	10856	12702	64860	10823	64331	63547	66476	65242	10557	10974	-223795	63372	63806	11177	64430	63977	62852	10875	-221691	12094	-221503	-223548	-222985	-223786	12197	62913	12111	-223544	61259	10687	10658	11909	64326	63411	-222613	58185
9.34167	11150	-232776	-224164	10774	-224422	63775	63967	10852	-223996	64453	11385	63745	-224101	10859	12741	64952	10838	64428	63670	66584	65351	10600	11007	-224058	63488	63916	11189	64547	64077	62957	10893	-221938	12147	-221813	-223801	-223212	-224079	12263	63029	12140	-223786	61374	10709	10672	11969	64428	63520	-222866	58149
9.35	11154	-233079	-224443	10789	-224677	63903	64074	10887	-224265	64554	11409	63855	-224352	10859	12773	65049	10851	64523	63799	66690	65459	10636	11042	-224317	63607	64032	11196	64659	64171	63064	10905	-222199	12202	-222112	-224054	-223444	-224363	12321	63143	12166	-224028	61493	10726	10680	12013	64517	63624	-223117	58116
9.35833	11146	-233385	-224733	10778	-224942	64016	64165	10898	-224539	64653	11420	63951	-224600	10849	12783	65138	10847	64612	63915	66781	65555	10652	11066	-224603	63712	64137	11194	64751	64249	63157	10901	-222486	12238	-222425	-224311	-223686	-224656	12360	63241	12188	-224301	61601	10733	10664	12026	64591	63713	-223379	58088
9.36667	11136	-233704	-225006	10757	-225232	64117	64250	10896	-224819	64755	11425	64035	-224842	10832	12786	65222	10826	64703	64018	66865	65644	10651	11075	-224899	63805	64231	11187	64835	64317	63242	10887	-222781	12257	-222740	-224586	-223954	-224938	12394	63322	12211	-224585	61696	10732	10645	12023	64655	63793	-223661	58064
9.375	11120	-234013	-225271	10726	-225521	64201	64333	10880	-225103	64855	11421	64107	-225087	10814	12787	65296	10799	64794	64110	66944	65724	10633	11069	-225195	63888	64313	11177	64916	64387	63321	10868	-223094	12267	-223048	-224856	-224227	-225223	12424	63393	12237	-224878	61778	10725	10628	12018	64719	63867	-223939	58043
9.38333	11107	-234312	-225517	10703	-225807	64276	64422	10867	-225368	64955	11421	64179	-225342	10797	12799	65369	10769	64890	64203	67028	65801	10619	11050	-225490	63969	64395	11170	65002	64467	63405	10858	-223385	12276	-223350	-225106	-224505	-225496	12463	63469	12267	-225174	61857	10719	10624	12027	64797	63946	-224217	58025
9.39167	11101	-234602	-225756	10687	-226086	64348	64516	10853	-225629	65052	11426	64253	-225605	10781	12824	65448	10745	64987	64298	67116	65876	10605	11022	-225769	64050	64487	11160	65092	64560	63498	10854	-223664	12290	-223626	-225343	-224782	-225771	12505	63552	12298	-225463	61935	10710	10632	12045	64888	64032	-224481	58009
9.4	11101	-234891	-225993	10684	-226351	64425	64616	10843	-225873	65150	11438	64336	-225891	10763	12860	65539	10731	65089	64402	67210	65961	10599	11004	-226049	64139	64590	11149	65189	64668	63604	10864	-223927	12312	-223887	-225566	-225043	-226044	12546	63648	12327	-225759	62015	10708	10646	12076	64991	64130	-224731	57990
9.40833	11101	-235195	-226226	10691	-226621	64506	64711	10828	-226120	65244	11458	64431	-226174	10743	12905	65641	10726	65188	64509	67305	66051	10594	10990	-226314	64231	64697	11124	65293	64785	63716	10877	-224191	12338	-224127	-225801	-225306	-226306	12571	63753	12348	-226041	62099	10705	10657	12110	65098	64234	-224978	57967
9.41667	11083	-235496	-226484	10692	-226893	64584	64790	10795	-226377	65330	11469	64525	-226455	10714	12941	65745	10721	65279	64605	67385	66134	10575	10972	-226583	64319	64793	11084	65390	64892	63821	10879	-224479	12360	-224363	-226055	-225572	-226583	12572	63853	12363	-226329	62176	10694	10641	12136	65193	64331	-225227	57940
9.425	11053	-235809	-226744	10691	-227183	64661	64863	10759	-226642	65412	11476	64618	-226734	10677	12971	65847	10713	65362	64683	67459	66216	10542	10944	-226852	64403	64877	11044	65480	64988	63919	10866	-224771	12377	-224606	-226347	-225858	-226855	12569	63948	12375	-226612	62252	10675	10607	12155	65272	64418	-225493	57909
9.43333	11008	-236120	-227015	10677	-227477	64734	64931	10716	-226930	65485	11475	64704	-227005	10637	12989	65936	10695	65436	64741	67532	66294	10489	10901	-227117	64476	64941	11000	65558	65067	64004	10831	-225090	12387	-224867	-226663	-226159	-227140	12560	64034	12385	-226881	62328	10643	10553	12160	65338	64493	-225760	57876
9.44167	10953	-236424	-227287	10655	-227768	64804	64999	10674	-227222	65555	11468	64785	-227284	10594	12995	66008	10659	65508	64791	67606	66370	10433	10844	-227390	64540	64993	10959	65628	65130	64080	10791	-225407	12393	-225163	-226976	-226470	-227430	12556	64111	12398	-227149	62404	10606	10484	12155	65402	64564	-226031	57843
9.45	10899	-236729	-227557	10625	-228062	64872	65069	10637	-227531	65623	11458	64860	-227557	10554	12989	66069	10615	65580	64836	67688	66444	10380	10772	-227663	64602	65046	10917	65693	65184	64151	10748	-225723	12396	-225470	-227290	-226794	-227727	12561	64180	12411	-227409	62478	10559	10416	12142	65468	64632	-226300	57809
9.45833	10843	-237024	-227838	10586	-228345	64935	65141	10603	-227841	65689	11446	64933	-227839	10514	12970	66125	10565	65655	64885	67777	66520	10334	10705	-227956	64669	65105	10879	65755	65235	64219	10711	-226036	12398	-225796	-227589	-227105	-228038	12574	64247	12418	-227684	62549	10512	10347	12132	65538	64700	-226569	57775
9.46667	10797	-237329	-228118	10547	-228633	64998	65218	10577	-228150	65757	11444	65010	-228119	10474	12948	66186	10514	65735	64944	67868	66601	10302	10647	-228253	64748	65176	10845	65823	65290	64288	10681	-226336	12401	-226124	-227890	-227416	-228337	12599	64318	12417	-227962	62624	10468	10290	12133	65616	64768	-226843	57739
9.475	10756	-237627	-228416	10502	-228913	65066	65299	10552	-228458	65828	11452	65091	-228391	10438	12918	66261	10470	65822	65014	67955	66686	10268	10600	-228549	64838	65260	10815	65898	65351	64355	10655	-226641	12407	-226441	-228184	-227709	-228638	12630	64397	12415	-228251	62703	10428	10244	12145	65700	64840	-227106	57702
9.48333	10729	-237927	-228704	10471	-229187	65148	65396	10535	-228738	65913	11475	65188	-228655	10412	12907	66361	10441	65922	65105	68048	66777	10242	10571	-228839	64948	65362	10804	65989	65431	64431	10636	-226916	12423	-226746	-228470	-227981	-228914	12674	64498	12424	-228541	62799	10407	10221	12183	65798	64922	-227367	57667
9.49167	10706	-238226	-228985	10445	-229457	65243	65502	10509	-229012	66008	11500	65297	-228901	10398	12926	66471	10422	66028	65208	68140	66868	10224	10551	-229107	65067	65471	10799	66088	65525	64511	10611	-227183	12443	-227030	-228756	-228241	-229180	12717	64616	12443	-228813	62907	10390	10212	12232	65902	65010	-227621	57633
9.5	10684	-238519	-229259	10428	-229705	65354	65620	10487	-229262	66121	11528	65417	-229143	10395	12975	66587	10410	66140	65324	68237	66967	10223	10551	-229365	65191	65586	10800	66196	65638	64599	10590	-227436	12467	-227307	-229019	-228478	-229438	12766	64746	12480	-229078	63029	10386	10216	12291	66011	65111	-227878	57602
9.50833	10664	-238818	-229509	10417	-229952	65475	65740	10470	-229510	66245	11564	65535	-229375	10395	13045	66702	10402	66249	65442	68341	67069	10222	10561	-229612	65316	65701	10792	66312	65761	64699	10561	-227688	12493	-227575	-229278	-228716	-229692	12816	64872	12527	-229330	63155	10383	10226	12343	66118	65216	-228145	57573
9.51667	10629	-239109	-229763	10392	-230195	65588	65847	10442	-229764	66363	11594	65636	-229618	10383	13112	66801	10389	66343	65550	68440	67164	10204	10571	-229874	65431	65801	10767	66420	65880	64800	10521	-227963	12517	-227855	-229528	-228958	-229972	12854	64981	12568	-229598	63270	10370	10221	12381	66215	65316	-228421	57544
9.525	10589	-239408	-230012	10362	-230452	65692	65947	10410	-230023	66474	11621	65727	-229878	10355	13169	66887	10370	66422	65649	68536	67252	10178	10576	-230152	65536	65892	10734	66520	65991	64902	10481	-228243	12540	-228153	-229779	-229221	-230253	12887	65080	12598	-229878	63377	10346	10207	12412	66306	65408	-228718	57515
9.53333	10543	-239712	-230275	10318	-230721	65782	66038	10364	-230301	66569	11635	65806	-230158	10311	13200	66962	10348	66488	65736	68627	67329	10130	10569	-230436	65624	65971	10687	66604	66088	64999	10436	-228550	12567	-228457	-230040	-229499	-230550	12908	65165	12618	-230169	63472	10305	10177	12430	66389	65491	-229014	57482
9.54167	10494	-240030	-230555	10270	-231002	65861	66124	10312	-230579	66649	11642	65883	-230470	10255	13214	67032	10325	66558	65821	68716	67401	10075	10556	-230735	65696	66044	10639	66681	66172	65095	10401	-228846	12604	-228777	-230314	-229784	-230846	12921	65246	12634	-230476	63561	10259	10139	12444	66475	65571	-229308	57446
9.55	10444	-240370	-230859	10222	-231299	65932	66202	10252	-230871	66715	11647	65962	-230783	10197	13221	67101	10298	66634	65906	68803	67469	10031	10529	-231025	65757	66113	10586	66756	66248	65185	10370	-229130	12641	-229086	-230615	-230081	-231134	12922	65324	12647	-230772	63639	10205	10097	12453	66561	65650	-229594	57403
9.55833	10392	-240711	-231193	10177	-231592	66002	66277	10194	-231157	66780	11655	66047	-231101	10150	13228	67173	10264	66722	65993	68892	67541	10009	10499	-231315	65817	66182	10543	66837	66324	65275	10348	-229401	12671	-229384	-230913	-230366	-231419	12920	65404	12661	-231062	63711	10160	10051	12468	66647	65734	-229867	57356
9.56667	10350	-241064	-231521	10151	-231895	66073	66353	10153	-231440	66848	11677	66139	-231406	10117	13245	67255	10223	66822	66083	68983	67622	9996	10460	-231595	65881	66255	10514	66929	66404	65368	10326	-229664	12696	-229668	-231220	-230653	-231689	12928	65484	12676	-231336	63786	10125	10013	12490	66733	65822	-230139	57312
9.575	10313	-241398	-231856	10124	-232195	66147	66423	10120	-231728	66920	11708	66229	-231693	10098	13266	67346	10180	66924	66163	69065	67706	9979	10413	-231872	65955	66324	10489	67023	66484	65462	10299	-229943	12720	-229946	-231519	-230936	-231970	12938	65560	12690	-231604	63863	10096	9970	12515	66817	65911	-230403	57271
9.58333	10286	-241705	-232172	10091	-232501	66225	66498	10099	-232006	67003	11746	66322	-231971	10087	13290	67449	10133	67027	66236	69145	67798	9960	10360	-232151	66043	66399	10472	67120	66567	65557	10273	-230221	12747	-230228	-231803	-231223	-232246	12955	65643	12702	-231872	63948	10077	9930	12546	66904	66000	-230672	57237
9.59167	10272	-242009	-232464	10061	-232804	66308	66583	10080	-232294	67095	11783	66415	-232233	10078	13309	67556	10089	67127	66306	69225	67891	9929	10304	-232416	66141	66483	10453	67215	66652	65650	10242	-230514	12774	-230495	-232079	-231515	-232526	12969	65729	12719	-232135	64042	10058	9893	12577	66991	66090	-230937	57210
9.6	10266	-242311	-232740	10044	-233081	66396	66677	10063	-232572	67193	11817	66510	-232500	10062	13323	67661	10046	67229	66382	69308	67988	9897	10267	-232682	66249	66575	10434	67309	66741	65738	10219	-230804	12800	-230760	-232337	-231797	-232809	12981	65820	12750	-232410	64144	10041	9858	12606	67080	66187	-231204	57185
9.60833	10265	-242599	-232994	10034	-233346	66488	66779	10048	-232856	67293	11854	66608	-232765	10040	13340	67764	10007	67329	66467	69400	68085	9862	10246	-232940	66362	66672	10408	67407	66834	65828	10199	-231086	12820	-231011	-232596	-232082	-233084	12988	65913	12791	-232680	64248	10019	9827	12625	67167	66292	-231479	57157
9.61667	10255	-242889	-233254	10008	-233600	66577	66879	10024	-233145	67389	11886	66701	-233044	10012	13354	67859	9968	67423	66555	69496	68177	9818	10239	-233208	66467	66765	10375	67502	66930	65915	10176	-231371	12828	-231262	-232851	-232353	-233373	12986	66000	12829	-232961	64342	9993	9789	12634	67248	66399	-231759	57127
9.625	10238	-243187	-233508	9973	-233865	66667	66977	10003	-233437	67481	11918	66791	-233335	9981	13379	67949	9930	67511	66651	69595	68268	9776	10242	-233486	66566	66853	10347	67597	67031	66006	10153	-231640	12826	-231518	-233115	-232619	-233652	12994	66086	12857	-233247	64433	9970	9753	12642	67328	66510	-232060	57098
9.63333	10202	-243475	-233778	9933	-234144	66757	67061	9975	-233748	67564	11942	66868	-233629	9952	13413	68029	9891	67588	66743	69680	68350	9722	10239	-233775	66652	66928	10315	67681	67127	66094	10116	-231921	12825	-231784	-233396	-232884	-233942	13005	66164	12870	-233538	64513	9939	9714	12642	67403	66612	-232359	57068
9.64167	10153	-243763	-234058	9902	-234444	66855	67139	9947	-234052	67647	11960	66938	-233936	9926	13452	68101	9852	67663	66829	69756	68428	9672	10224	-234088	66727	66993	10287	67757	67218	66183	10078	-232199	12834	-232077	-233694	-233149	-234231	13027	66238	12869	-233845	64589	9905	9675	12642	67485	66702	-232659	57041
9.65	10108	-244065	-234343	9880	-234765	66956	67212	9916	-234363	67730	11980	67009	-234233	9904	13487	68172	9814	67738	66905	69828	68501	9627	10195	-234400	66797	67057	10258	67824	67306	66272	10034	-232486	12853	-232377	-234017	-233424	-234514	13058	66310	12859	-234148	64664	9861	9646	12642	67575	66780	-232952	57015
9.65833	10069	-244365	-234640	9863	-235071	67060	67288	9887	-234661	67819	12003	67084	-234530	9885	13515	68251	9781	67817	66981	69901	68580	9590	10168	-234720	66871	67127	10231	67888	67392	66362	9999	-232778	12881	-232691	-234327	-233693	-234801	13097	66390	12860	-234463	64741	9818	9626	12651	67671	66859	-233226	56992
9.66667	10044	-244678	-234925	9860	-235369	67167	67377	9867	-234950	67917	12033	67174	-234818	9868	13544	68343	9753	67906	67070	69986	68670	9567	10148	-235029	66955	67210	10202	67966	67484	66461	9982	-233063	12920	-233009	-234627	-233970	-235079	13144	66486	12874	-234772	64824	9780	9621	12675	67772	66948	-233494	56970
9.675	10015	-244991	-235220	9854	-235657	67263	67470	9842	-235242	68013	12056	67268	-235109	9848	13565	68443	9730	67995	67163	70075	68763	9539	10125	-235334	67044	67300	10164	68052	67575	66559	9969	-233363	12960	-233333	-234914	-234248	-235382	13186	66589	12894	-235092	64898	9742	9616	12700	67867	67041	-233763	56949
9.68333	9990	-245311	-235510	9853	-235944	67352	67576	9822	-235523	68113	12080	67370	-235410	9822	13589	68553	9707	68092	67266	70172	68864	9514	10099	-235639	67145	67402	10135	68148	67675	66662	9965	-233649	13001	-233668	-235186	-234533	-235689	13231	66698	12920	-235420	64975	9720	9617	12730	67956	67147	-234049	56929
9.69167	9962	-245638	-235809	9844	-236237	67437	67686	9794	-235819	68208	12099	67466	-235709	9794	13610	68658	9672	68189	67370	70263	68964	9476	10060	-235942	67245	67509	10106	68242	67775	66761	9954	-233944	13034	-233992	-235464	-234832	-236018	13267	66799	12944	-235743	65055	9703	9614	12749	68037	67255	-234346	56907
9.7	9928	-245959	-236119	9830	-236530	67527	67799	9762	-236111	68301	12116	67559	-236022	9764	13628	68753	9645	68291	67471	70353	69066	9439	10021	-236259	67342	67623	10085	68334	67880	66859	9939	-234238	13055	-234318	-235741	-235130	-236362	13294	66895	12967	-236074	65145	9695	9608	12763	68121	67364	-234653	56884
9.70833	9914	-246286	-236406	9831	-236820	67634	67917	9742	-236402	68407	12154	67670	-236316	9752	13660	68858	9652	68414	67583	70463	69184	9426	9992	-236551	67453	67757	10084	68437	68002	66969	9930	-234525	13083	-234616	-236025	-235427	-236685	13318	67001	13002	-236374	65261	9702	9617	12779	68225	67485	-234958	56859
9.71667	9910	-246604	-236690	9840	-237093	67753	68034	9730	-236684	68521	12208	67797	-236598	9761	13698	68978	9685	68555	67705	70591	69318	9434	9986	-236826	67581	67908	10095	68551	68136	67091	9932	-234815	13122	-234888	-236300	-235698	-237000	13336	67121	13053	-236658	65403	9723	9635	12805	68348	67621	-235245	56832
9.725	9907	-246924	-236968	9845	-237382	67866	68139	9721	-236970	68629	12261	67927	-236883	9771	13730	69097	9719	68696	67826	70723	69452	9451	9990	-237096	67713	68055	10102	68666	68264	67209	9939	-235099	13158	-235160	-236590	-235970	-237297	13347	67249	13103	-236936	65549	9740	9651	12832	68474	67759	-235545	56805
9.73333	9888	-247238	-237267	9824	-237688	67967	68228	9695	-237282	68723	12292	68046	-237170	9772	13741	69208	9736	68821	67934	70844	69572	9456	9986	-237373	67835	68183	10088	68775	68371	67308	9935	-235406	13177	-235443	-236899	-236250	-237600	13337	67370	13138	-237222	65678	9737	9647	12847	68590	67886	-235849	56777
9.74167	9855	-247545	-237582	9785	-238012	68056	68308	9661	-237595	68813	12301	68150	-237476	9755	13731	69310	9727	68922	68030	70951	69675	9447	9971	-237677	67947	68289	10068	68875	68454	67389	9923	-235714	13173	-235758	-237214	-236543	-237902	13319	67479	13155	-237528	65787	9715	9623	12852	68693	67998	-236169	56750
9.75	9820	-247854	-237902	9735	-238353	68139	68385	9619	-237925	68902	12298	68233	-237786	9725	13706	69401	9701	69001	68115	71047	69760	9415	9939	-237998	68045	68369	10039	68968	68520	67461	9897	-236024	13152	-236080	-237547	-236860	-238197	13296	67572	13151	-237835	65880	9673	9581	12842	68784	68093	-236499	56722
9.75833	9780	-248153	-238243	9674	-238680	68221	68457	9571	-238261	68990	12280	68297	-238117	9678	13664	69472	9665	69063	68187	71129	69834	9365	9899	-238359	68123	68423	10004	69051	68572	67527	9859	-236342	13117	-236418	-237885	-237186	-238503	13270	67649	13127	-238158	65955	9620	9517	12821	68863	68174	-236842	56694
9.76667	9742	-248459	-238585	9620	-238999	68306	68529	9529	-238609	69082	12261	68355	-238458	9620	13628	69528	9623	69113	68251	71205	69909	9309	9851	-238732	68185	68467	9960	69126	68620	67595	9812	-236662	13074	-236761	-238244	-237536	-238815	13248	67719	13085	-238485	66021	9564	9449	12795	68938	68247	-237203	56666
9.775	9704	-248768	-238941	9574	-239303	68393	68607	9491	-238962	69177	12247	68417	-238801	9566	13611	69584	9585	69165	68315	71279	69988	9252	9808	-239097	68245	68509	9912	69200	68678	67672	9761	-236998	13045	-237092	-238599	-237884	-239153	13231	67788	13049	-238818	66084	9515	9383	12772	69012	68321	-237553	56638
9.78333	9674	-249101	-239290	9541	-239608	68486	68695	9463	-239297	69273	12241	68493	-239148	9519	13618	69644	9553	69230	68388	71358	70074	9209	9776	-239449	68313	68564	9872	69280	68757	67764	9721	-237322	13033	-237422	-238945	-238234	-239489	13233	67867	13030	-239155	66154	9487	9330	12767	69092	68406	-237899	56611
9.79167	9651	-249455	-239636	9508	-239922	68581	68789	9428	-239631	69366	12234	68581	-239481	9482	13641	69712	9524	69309	68468	71437	70161	9173	9748	-239775	68390	68635	9832	69366	68850	67861	9682	-237652	13034	-237746	-239286	-238587	-239829	13245	67951	13026	-239477	66232	9469	9287	12775	69173	68496	-238225	56583
9.8	9628	-249817	-239987	9473	-240252	68677	68883	9387	-239952	69453	12221	68677	-239817	9450	13670	69791	9487	69402	68552	71514	70248	9144	9718	-240096	68480	68721	9799	69456	68950	67959	9649	-237971	13036	-238090	-239608	-238931	-240173	13262	68037	13032	-239805	66315	9456	9249	12786	69254	68585	-238536	56560
9.80833	9606	-250197	-240320	9441	-240609	68773	68974	9345	-240275	69536	12211	68773	-240143	9422	13693	69883	9446	69508	68639	71595	70335	9120	9680	-240404	68579	68818	9772	69552	69054	68060	9616	-238267	13037	-238433	-239929	-239281	-240499	13275	68124	13042	-240120	66405	9436	9223	12792	69334	68672	-238840	56542
9.81667	9573	-250562	-240662	9401	-240962	68861	69054	9296	-240607	69614	12196	68859	-240472	9388	13695	69976	9405	69617	68723	71675	70417	9092	9636	-240719	68678	68919	9743	69650	69155	68157	9582	-238557	13033	-238775	-240249	-239617	-240832	13277	68207	13048	-240443	66495	9409	9197	12786	69413	68753	-239143	56531
9.825	9538	-250915	-240999	9363	-241314	68944	69127	9254	-240950	69693	12184	68943	-240807	9346	13679	70068	9361	69726	68804	71755	70500	9069	9588	-241041	68775	69017	9711	69748	69254	68252	9551	-238841	13022	-239120	-240589	-239953	-241154	13276	68294	13044	-240774	66584	9378	9174	12770	69494	68834	-239463	56526
9.83333	9503	-251248	-241354	9318	-241653	69022	69192	9214	-241315	69773	12170	69029	-241140	9302	13641	70155	9321	69832	68883	71835	70582	9043	9539	-241362	68866	69105	9668	69844	69351	68339	9517	-239147	13002	-239458	-240942	-240288	-241490	13264	68383	13034	-241119	66669	9339	9147	12742	69578	68914	-239788	56526
9.84167	9471	-251562	-241718	9275	-241981	69098	69257	9182	-241670	69858	12154	69120	-241489	9254	13590	70239	9278	69934	68969	71916	70664	9018	9498	-241697	68951	69185	9622	69934	69447	68420	9486	-239461	12969	-239808	-241291	-240631	-241826	13246	68479	13016	-241488	66751	9301	9115	12718	69672	69000	-240130	56529
9.85	9447	-251868	-242076	9237	-242308	69178	69329	9155	-242027	69947	12139	69214	-241831	9208	13546	70323	9237	70034	69067	72004	70746	8988	9459	-242026	69036	69261	9571	70016	69541	68500	9451	-239795	12937	-240158	-241642	-240987	-242161	13216	68583	12993	-241842	66835	9258	9077	12697	69773	69093	-240472	56531
9.85833	9430	-252159	-242435	9205	-242627	69270	69414	9133	-242368	70043	12126	69315	-242177	9167	13512	70414	9199	70135	69174	72101	70835	8963	9428	-242364	69130	69341	9529	70093	69636	68585	9419	-240138	12917	-240520	-241964	-241332	-242499	13181	68695	12972	-242188	66928	9222	9032	12687	69875	69191	-240796	56530
9.86667	9418	-252452	-242763	9186	-242961	69374	69518	9120	-242697	70143	12121	69424	-242512	9131	13496	70516	9164	70240	69284	72209	70933	8949	9399	-242699	69237	69433	9502	70172	69737	68682	9389	-240466	12911	-240883	-242271	-241680	-242816	13146	68813	12950	-242512	67029	9191	8996	12685	69976	69293	-241110	56519
9.875	9392	-252740	-243080	9164	-243298	69475	69632	9099	-243032	70241	12111	69530	-242838	9098	13481	70618	9131	70339	69384	72316	71029	8932	9367	-243044	69346	69532	9480	70246	69837	68785	9354	-240803	12905	-241243	-242572	-242020	-243140	13100	68925	12930	-242832	67130	9156	8958	12676	70066	69392	-241411	56500
9.88333	9359	-253041	-243383	9143	-243644	69573	69751	9077	-243365	70341	12100	69640	-243166	9068	13466	70724	9101	70433	69482	72423	71126	8917	9337	-243402	69459	69637	9469	70324	69939	68896	9321	-241126	12894	-241607	-242885	-242355	-243459	13063	69033	12913	-243154	67233	9124	8924	12659	70152	69491	-241715	56477
9.89167	9325	-253352	-243690	9116	-243994	69663	69866	9044	-243719	70440	12081	69754	-243484	9038	13435	70828	9075	70519	69573	72524	71221	8892	9304	-243751	69567	69734	9460	70409	70040	69007	9284	-241458	12868	-241959	-243223	-242691	-243787	13029	69132	12893	-243479	67330	9086	8892	12622	70233	69590	-242023	56452
9.9	9285	-253664	-244016	9081	-244337	69742	69970	9002	-244066	70535	12050	69866	-243818	9001	13383	70925	9049	70602	69662	72618	71315	8857	9272	-244108	69661	69819	9444	70497	70135	69114	9248	-241795	12815	-242318	-243576	-243025	-244132	12997	69221	12863	-243829	67418	9044	8856	12575	70312	69690	-242350	56434
9.90833	9254	-253991	-244350	9042	-244684	69817	70063	8961	-244411	70629	12022	69967	-244152	8962	13327	71020	9020	70685	69756	72707	71412	8812	9238	-244447	69745	69899	9411	70587	70226	69217	9215	-242142	12745	-242671	-243958	-243391	-244485	12967	69307	12818	-244175	67498	8996	8828	12518	70392	69795	-242692	56430
9.91667	9225	-254306	-244716	8991	-245028	69888	70141	8915	-244755	70712	11990	70051	-244502	8918	13262	71110	8982	70765	69846	72789	71507	8756	9202	-244778	69818	69972	9361	70672	70311	69308	9178	-242508	12674	-243026	-244338	-243784	-244866	12929	69386	12762	-244530	67567	8944	8797	12457	70471	69894	-243032	56439
9.925	9203	-254608	-245082	8934	-245386	69962	70212	8872	-245097	70782	11962	70120	-244863	8869	13195	71198	8933	70844	69927	72866	71600	8705	9163	-245105	69885	70047	9298	70754	70394	69393	9135	-242864	12608	-243384	-244714	-244163	-245241	12888	69466	12694	-244885	67632	8895	8769	12401	70551	69985	-243380	56453
9.93333	9180	-254896	-245455	8860	-245745	70038	70279	8823	-245454	70842	11934	70175	-245214	8820	13123	71282	8877	70920	69994	72933	71687	8652	9117	-245438	69953	70125	9223	70830	70474	69472	9080	-243229	12551	-243731	-245086	-244506	-245623	12834	69546	12625	-245240	67696	8847	8734	12343	70629	70067	-243719	56469
9.94167	9155	-255180	-245826	8786	-246101	70122	70347	8775	-245812	70903	11908	70226	-245566	8772	13051	71364	8813	70994	70053	72996	71768	8606	9069	-245792	70030	70208	9158	70905	70557	69550	9023	-243578	12504	-244078	-245446	-244841	-245996	12782	69626	12567	-245605	67764	8810	8695	12289	70708	70147	-244058	56479
9.95	9125	-255470	-246186	8721	-246458	70213	70416	8723	-246191	70968	11883	70283	-245906	8726	12991	71443	8749	71066	70106	73057	71843	8558	9009	-246142	70114	70294	9105	70982	70641	69632	8959	-243916	12464	-244400	-245808	-245211	-246355	12734	69705	12517	-245955	67839	8775	8648	12234	70785	70226	-244395	56477
9.95833	9080	-255761	-246551	8667	-246799	70307	70486	8669	-246561	71044	11855	70349	-246249	8682	12940	71515	8686	71138	70161	73120	71914	8509	8939	-246498	70202	70383	9065	71062	70725	69718	8894	-244252	12428	-244705	-246154	-245599	-246710	12689	69782	12474	-246304	67921	8744	8590	12185	70861	70302	-244731	56464
9.96667	9038	-256075	-246896	8637	-247137	70408	70563	8629	-246908	71140	11830	70429	-246588	8644	12901	71588	8629	71214	70229	73190	71990	8461	8874	-246835	70297	70475	9040	71153	70811	69809	8833	-244582	12395	-244994	-246495	-245959	-247043	12653	69859	12434	-246635	68009	8715	8536	12152	70943	70376	-245072	56443
9.975	8995	-256389	-247241	8622	-247467	70508	70645	8597	-247242	71246	11802	70520	-246923	8617	12868	71662	8581	71293	70309	73265	72068	8410	8820	-247145	70391	70568	9019	71252	70896	69898	8776	-244924	12364	-245279	-246823	-246270	-247376	12617	69935	12396	-246954	68096	8685	8481	12127	71031	70446	-245398	56416
9.98333	8961	-256699	-247572	8621	-247804	70610	70740	8579	-247557	71359	11777	70622	-247263	8600	12844	71742	8540	71377	70403	73351	72149	8375	8784	-247438	70487	70663	9004	71356	70982	69986	8736	-245242	12330	-245575	-247139	-246561	-247686	12587	70016	12357	-247267	68185	8658	8437	12111	71132	70513	-245720	56391
9.99167	8937	-256993	-247895	8618	-248148	70709	70847	8567	-247879	71473	11750	70728	-247594	8588	12827	71831	8510	71463	70506	73448	72230	8350	8769	-247719	70577	70759	8982	71452	71069	70068	8708	-245545	12301	-245869	-247454	-246850	-247984	12551	70100	12320	-247571	68273	8628	8410	12090	71243	70578	-246023	56368
10	8917	-257258	-248221	8611	-248487	70805	70963	8555	-248199	71580	11719	70833	-247934	8570	12811	71928	8485	71550	70608	73551	72309	8335	8773	-248017	70657	70851	8955	71535	71154	70140	8693	-245830	12272	-246180	-247760	-247143	-248279	12512	70186	12292	-247890	68358	8604	8391	12063	71357	70651	-246313	56350
10.00833	8910	-257522	-248533	8609	-248831	70898	71082	8541	-248533	71681	11703	70937	-248266	8549	12802	72036	8469	71642	70708	73661	72390	8326	8784	-248315	70732	70944	8921	71617	71239	70212	8688	-246096	12250	-246487	-248075	-247456	-248572	12473	70278	12272	-248201	68450	8587	8379	12024	71476	70739	-246595	56340
10.01667	8899	-257789	-248858	8599	-249164	70981	71190	8511	-248876	71766	11691	71028	-248603	8519	12784	72142	8455	71731	70797	73766	72462	8305	8780	-248630	70797	71029	8879	71690	71313	70280	8680	-246370	12231	-246795	-248390	-247779	-248893	12426	70368	12256	-248525	68541	8567	8353	11980	71585	70826	-246875	56335
10.025	8889	-258073	-249175	8589	-249497	71059	71288	8481	-249208	71838	11684	71113	-248944	8481	12765	72249	8442	71823	70884	73864	72532	8270	8759	-248952	70860	71108	8845	71764	71378	70350	8668	-246652	12214	-247106	-248713	-248119	-249224	12385	70462	12242	-248850	68634	8544	8325	11957	71686	70913	-247169	56329
10.03333	8867	-258361	-249501	8567	-249831	71128	71368	8441	-249545	71894	11665	71188	-249284	8435	12735	72341	8424	71908	70965	73946	72596	8209	8721	-249272	70923	71176	8802	71837	71436	70420	8640	-246971	12191	-247412	-249046	-248466	-249587	12341	70553	12220	-249167	68719	8508	8289	11945	71771	70990	-247465	56321
10.04167	8837	-258650	-249831	8532	-250173	71194	71432	8400	-249869	71942	11637	71258	-249637	8381	12701	72419	8397	71986	71046	74015	72659	8148	8674	-249600	70993	71240	8756	71913	71494	70493	8604	-247299	12156	-247727	-249380	-248803	-249956	12297	70638	12185	-249485	68800	8470	8250	11940	71844	71055	-247773	56315
10.05	8801	-258941	-250162	8479	-250526	71259	71485	8356	-250198	71988	11607	71328	-249984	8329	12673	72485	8366	72058	71129	74081	72726	8096	8618	-249917	71070	71308	8718	71991	71557	70565	8556	-247638	12116	-248032	-249726	-249139	-250309	12251	70714	12140	-249794	68878	8427	8218	11929	71910	71112	-248086	56314
10.05833	8760	-259212	-250505	8410	-250863	71325	71532	8312	-250523	72040	11576	71400	-250339	8286	12649	72542	8332	72130	71213	74148	72796	8060	8574	-250235	71151	71384	8692	72074	71633	70636	8505	-247979	12080	-248337	-250058	-249465	-250652	12205	70782	12090	-250115	68957	8387	8190	11911	71976	71170	-248403	56318
10.06667	8729	-259472	-250829	8350	-251193	71395	71588	8279	-250848	72107	11556	71479	-250686	8254	12639	72600	8303	72209	71298	74223	72875	8046	8546	-250541	71237	71467	8670	72164	71725	70711	8453	-248302	12051	-248634	-250387	-249800	-250972	12169	70848	12037	-250431	69046	8354	8169	11880	72049	71238	-248730	56323
10.075	8708	-259720	-251150	8297	-251506	71464	71653	8248	-251180	72182	11539	71559	-251019	8233	12635	72661	8284	72289	71378	74302	72955	8042	8525	-250836	71320	71549	8643	72256	71822	70786	8400	-248627	12029	-248923	-250706	-250137	-251297	12137	70910	11990	-250753	69143	8322	8145	11838	72123	71309	-249054	56328
10.08333	8700	-259970	-251452	8265	-251808	71537	71735	8229	-251497	72270	11527	71640	-251345	8222	12642	72733	8280	72370	71456	74392	73037	8043	8505	-251126	71405	71635	8620	72352	71926	70866	8362	-248931	12016	-249213	-251013	-250481	-251612	12120	70979	11954	-251076	69249	8299	8123	11805	72201	71386	-249384	56326
10.09167	8693	-260230	-251745	8249	-252108	71609	71831	8209	-251824	72362	11507	71713	-251656	8208	12652	72812	8281	72445	71528	74485	73113	8033	8478	-251402	71486	71719	8593	72440	72027	70945	8332	-249235	12007	-249497	-251322	-250827	-251934	12108	71053	11928	-251382	69355	8273	8101	11775	72279	71462	-249700	56312
10.1	8676	-260502	-252043	8237	-252409	71678	71929	8185	-252149	72450	11473	71776	-251977	8179	12654	72892	8275	72509	71594	74574	73183	8014	8444	-251689	71563	71798	8562	72520	72118	71019	8316	-249531	11993	-249798	-251635	-251149	-252267	12097	71125	11907	-251688	69452	8253	8074	11748	72358	71531	-250002	56295
10.10833	8654	-260798	-252339	8227	-252764	71747	72022	8159	-252489	72538	11440	71837	-252290	8143	12651	72978	8261	72567	71665	74661	73252	7992	8404	-251973	71639	71879	8531	72599	72201	71092	8317	-249812	11975	-250100	-251967	-251456	-252587	12086	71201	11891	-251975	69542	8240	8056	11721	72441	71597	-250289	56282
10.11667	8624	-261095	-252649	8211	-253156	71818	72109	8129	-252828	72625	11411	71902	-252599	8115	12638	73068	8237	72628	71742	74745	73322	7971	8370	-252265	71715	71964	8506	72682	72281	71170	8330	-250086	11956	-250405	-252289	-251739	-252907	12073	71280	11884	-252254	69625	8237	8048	11702	72528	71666	-250558	56277
10.125	8601	-261395	-252944	8197	-253524	71895	72196	8111	-253149	72720	11391	71977	-252900	8100	12627	73165	8203	72704	71832	74831	73401	7961	8347	-252560	71796	72057	8498	72773	72362	71259	8348	-250342	11938	-250710	-252600	-252014	-253206	12063	71370	11885	-252516	69708	8241	8054	11702	72620	71746	-250824	56276
10.13333	8581	-261688	-253232	8175	-253836	71979	72277	8097	-253464	72814	11371	72058	-253186	8094	12610	73259	8175	72789	71928	74913	73482	7952	8329	-252854	71881	72151	8497	72863	72440	71354	8358	-250606	11924	-250999	-252900	-252289	-253506	12044	71464	11891	-252760	69788	8244	8064	11710	72710	71828	-251086	56277
10.14167	8571	-261973	-253509	8158	-254111	72079	72362	8096	-253746	72911	11353	72151	-253468	8097	12595	73352	8159	72885	72024	75000	73574	7953	8322	-253155	71974	72251	8509	72960	72523	71457	8365	-250865	11917	-251283	-253173	-252564	-253789	12029	71562	11909	-252998	69873	8252	8077	11730	72802	71916	-251356	56275
10.15	8570	-262255	-253776	8150	-254392	72189	72451	8104	-254013	73009	11338	72254	-253737	8106	12585	73446	8156	72989	72112	75097	73672	7958	8318	-253435	72074	72357	8520	73065	72611	71558	8363	-251136	11920	-251552	-253438	-252848	-254053	12017	71656	11932	-253234	69963	8257	8085	11753	72895	72005	-251629	56263
10.15833	8573	-262526	-254051	8149	-254674	72304	72545	8117	-254265	73106	11320	72367	-254011	8118	12577	73544	8163	73098	72200	75206	73776	7966	8324	-253717	72180	72464	8523	73178	72707	71651	8363	-251418	11932	-251823	-253695	-253114	-254309	12010	71750	11956	-253492	70056	8268	8082	11776	72991	72101	-251897	56244
10.16667	8580	-262797	-254316	8163	-254937	72421	72649	8138	-254516	73203	11308	72485	-254286	8132	12582	73648	8177	73211	72298	75322	73883	7976	8335	-254030	72292	72572	8528	73297	72809	71744	8369	-251699	11950	-252092	-253970	-253374	-254548	12017	71847	11975	-253762	70151	8283	8080	11794	73092	72207	-252169	56219
10.175	8583	-263060	-254590	8184	-255177	72533	72762	8156	-254779	73298	11296	72602	-254562	8153	12594	73755	8199	73322	72404	75438	73992	7982	8351	-254334	72403	72672	8541	73420	72911	71841	8367	-251996	11967	-252356	-254249	-253624	-254793	12032	71944	11990	-254049	70241	8302	8077	11807	73196	72317	-252430	56190
10.18333	8585	-263327	-254853	8214	-255424	72642	72883	8174	-255045	73396	11292	72715	-254848	8182	12614	73866	8226	73428	72517	75550	74107	7989	8369	-254590	72514	72769	8565	73542	73011	71947	8369	-252281	11978	-252625	-254534	-253881	-255036	12057	72045	11998	-254347	70332	8324	8079	11824	73305	72431	-252693	56163
10.19167	8578	-263599	-255109	8242	-255687	72740	73003	8179	-255338	73489	11295	72812	-255125	8209	12631	73970	8254	73526	72628	75647	74221	7985	8381	-254810	72616	72859	8585	73650	73100	72054	8377	-252577	11988	-252887	-254828	-254154	-255297	12082	72143	11997	-254635	70423	8341	8085	11837	73408	72539	-252955	56138
10.2	8557	-263874	-255368	8263	-255950	72823	73117	8178	-255636	73576	11299	72895	-255409	8227	12640	74066	8277	73621	72731	75728	74327	7979	8392	-255039	72706	72939	8602	73742	73175	72161	8392	-252870	12001	-253159	-255107	-254433	-255575	12105	72234	11996	-254925	70514	8358	8088	11852	73506	72642	-253225	56117
10.20833	8531	-264164	-255626	8275	-256225	72896	73218	8178	-255945	73657	11300	72977	-255683	8236	12649	74156	8292	73716	72827	75807	74425	7976	8398	-255298	72788	73014	8613	73822	73241	72264	8405	-253155	12020	-253432	-255382	-254729	-255854	12130	72318	11995	-255204	70604	8376	8091	11871	73597	72740	-253505	56101
10.21667	8493	-264437	-255907	8269	-256501	72959	73303	8177	-256252	73735	11290	73059	-255955	8235	12653	74241	8288	73806	72920	75884	74509	7973	8405	-255578	72863	73082	8616	73891	73308	72359	8412	-253442	12047	-253716	-255648	-255010	-256148	12155	72395	11997	-255489	70688	8388	8082	11890	73680	72835	-253790	56086
10.225	8458	-264695	-256186	8261	-256793	73019	73380	8178	-256539	73815	11274	73142	-256226	8226	12662	74324	8263	73893	73026	75963	74581	7974	8417	-255851	72934	73155	8615	73957	73379	72447	8417	-253717	12080	-254010	-255918	-255279	-256433	12187	72471	12002	-255773	70769	8389	8071	11911	73760	72932	-254089	56071
10.23333	8430	-264933	-256472	8245	-257088	73084	73448	8169	-256820	73897	11250	73219	-256493	8216	12669	74402	8237	73973	73144	76040	74642	7970	8426	-256125	73003	73234	8606	74018	73450	72525	8415	-254002	12103	-254298	-256193	-255539	-256724	12219	72545	12007	-256051	70844	8375	8052	11925	73834	73026	-254382	56051
10.24167	8414	-265162	-256754	8233	-257377	73161	73515	8161	-257081	73986	11227	73296	-256767	8209	12679	74480	8218	74049	73276	76118	74707	7970	8428	-256412	73076	73323	8605	74083	73524	72598	8421	-254277	12107	-254589	-256467	-255795	-257007	12254	72628	12011	-256331	70920	8356	8033	11935	73910	73115	-254671	56029
10.25	8412	-265396	-257020	8232	-257661	73248	73588	8154	-257342	74080	11221	73378	-257032	8211	12697	74565	8214	74123	73420	76199	74779	7969	8420	-256686	73154	73419	8614	74158	73603	72673	8434	-254552	12104	-254864	-256745	-256060	-257282	12283	72723	12017	-256598	71005	8330	8024	11935	73988	73201	-254950	56004
10.25833	8419	-265643	-257286	8238	-257917	73340	73668	8141	-257596	74176	11230	73466	-257297	8225	12719	74663	8229	74204	73575	76285	74862	7971	8414	-256956	73237	73521	8632	74243	73692	72748	8451	-254822	12104	-255136	-256997	-256319	-257556	12307	72828	12028	-256870	71103	8313	8022	11936	74074	73289	-255213	55981
10.26667	8439	-265926	-257542	8256	-258153	73441	73761	8138	-257851	74276	11256	73569	-257550	8252	12753	74777	8262	74300	73746	76383	74957	7982	8413	-257214	73330	73629	8658	74345	73795	72838	8469	-255067	12115	-255397	-257225	-256584	-257810	12332	72942	12047	-257133	71215	8316	8042	11945	74171	73387	-255469	55964
10.275	8454	-266221	-257823	8264	-258377	73540	73855	8141	-258119	74365	11280	73676	-257796	8280	12783	74891	8295	74399	73921	76482	75053	7989	8412	-257479	73428	73730	8677	74449	73904	72939	8477	-255315	12141	-255654	-257447	-256840	-258073	12345	73049	12071	-257406	71326	8325	8070	11956	74270	73483	-255723	55955
10.28333	8467	-266520	-258105	8271	-258604	73641	73953	8158	-258388	74448	11303	73786	-258045	8305	12815	75004	8321	74503	74093	76585	75153	8005	8413	-257759	73533	73830	8693	74555	74023	73048	8488	-255553	12179	-255918	-257679	-257085	-258330	12365	73150	12104	-257687	71439	8342	8108	11980	74371	73576	-255994	55945
10.29167	8479	-266819	-258385	8271	-258843	73742	74051	8172	-258675	74526	11321	73890	-258288	8322	12846	75112	8341	74606	74257	76686	75253	8023	8412	-258031	73636	73930	8698	74653	74140	73158	8497	-255806	12220	-256170	-257934	-257326	-258594	12388	73238	12141	-257955	71550	8358	8151	12008	74472	73660	-256269	55930
10.3	8487	-267105	-258667	8267	-259096	73842	74148	8170	-258961	74606	11332	73989	-258545	8326	12875	75214	8351	74707	74407	76785	75358	8047	8418	-258310	73732	74032	8704	74744	74248	73263	8513	-256073	12262	-256423	-258198	-257565	-258863	12416	73323	12181	-258221	71658	8378	8193	12038	74571	73737	-256549	55906
10.30833	8500	-267389	-258934	8268	-259374	73943	74242	8166	-259255	74689	11349	74085	-258806	8324	12915	75310	8354	74804	74539	76879	75470	8076	8427	-258577	73821	74130	8714	74830	74346	73358	8537	-256361	12307	-256672	-258485	-257818	-259123	12443	73412	12218	-258471	71758	8401	8229	12065	74671	73808	-256836	55870
10.31667	8511	-267666	-259205	8270	-259649	74041	74332	8174	-259547	74775	11370	74176	-259078	8328	12965	75394	8358	74893	74657	76966	75584	8105	8446	-258841	73905	74224	8728	74909	74437	73439	8563	-256675	12354	-256930	-258762	-258064	-259386	12461	73503	12255	-258717	71847	8427	8250	12089	74769	73882	-257114	55823
10.325	8526	-267960	-259461	8290	-259920	74142	74428	8197	-259818	74876	11402	74268	-259353	8343	13026	75473	8366	74973	74772	77056	75702	8138	8479	-259098	73992	74319	8749	74996	74527	73517	8588	-256971	12402	-257196	-259024	-258309	-259635	12477	73599	12294	-258953	71934	8459	8270	12118	74872	73971	-257392	55776
10.33333	8529	-268262	-259724	8316	-260180	74237	74519	8217	-260088	74981	11431	74349	-259620	8368	13080	75541	8378	75042	74875	77141	75810	8160	8513	-259350	74080	74407	8763	75080	74608	73586	8600	-257270	12446	-257464	-259283	-258557	-259894	12492	73689	12331	-259186	72010	8484	8281	12143	74969	74063	-257662	55728
10.34167	8524	-268572	-259985	8349	-260416	74329	74610	8242	-260336	75086	11456	74427	-259887	8401	13128	75599	8395	75113	74970	77226	75905	8179	8547	-259609	74175	74493	8780	75169	74685	73651	8608	-257545	12484	-257746	-259538	-258808	-260152	12517	73775	12372	-259427	72084	8511	8290	12175	75060	74158	-257933	55683
10.35	8518	-268897	-260232	8384	-260644	74416	74700	8274	-260582	75183	11473	74507	-260138	8433	13166	75660	8411	75186	75053	77315	75981	8192	8574	-259859	74272	74578	8794	75262	74759	73719	8608	-257808	12506	-258020	-259807	-259075	-260408	12548	73853	12415	-259668	72162	8534	8300	12209	75142	74251	-258202	55638
10.35833	8508	-269207	-260476	8416	-260868	74501	74787	8312	-260813	75267	11478	74590	-260385	8453	13190	75735	8420	75263	75126	77409	76047	8199	8597	-260112	74364	74664	8805	75359	74835	73793	8607	-258066	12521	-258294	-260070	-259346	-260669	12584	73926	12461	-259931	72246	8557	8309	12250	75223	74344	-258462	55593
10.36667	8507	-269510	-260704	8450	-261110	74587	74878	8358	-261033	75343	11491	74688	-260631	8463	13218	75827	8424	75348	75193	77508	76110	8206	8617	-260364	74453	74756	8813	75463	74919	73878	8612	-258323	12542	-258563	-260339	-259632	-260916	12633	73999	12509	-260200	72336	8580	8324	12298	75308	74440	-258722	55546
10.375	8508	-269791	-260941	8474	-261361	74674	74967	8403	-261254	75415	11508	74795	-260891	8464	13246	75923	8429	75432	75249	77599	76172	8205	8634	-260627	74537	74850	8812	75568	75010	73966	8616	-258603	12566	-258831	-260603	-259910	-261168	12687	74071	12548	-260485	72421	8595	8337	12347	75396	74535	-258969	55495
10.38333	8515	-270056	-261176	8498	-261624	74765	75066	8446	-261473	75495	11536	74908	-261172	8461	13280	76023	8436	75517	75304	77690	76247	8211	8651	-260906	74621	74947	8811	75677	75114	74059	8628	-258876	12592	-259108	-260857	-260168	-261413	12750	74157	12570	-260783	72507	8607	8355	12397	75493	74635	-259219	55444
10.39167	8520	-270313	-261423	8518	-261900	74856	75171	8472	-261716	75579	11569	75012	-261448	8456	13311	76117	8449	75597	75352	77778	76330	8215	8665	-261190	74706	75038	8801	75780	75216	74148	8635	-259160	12619	-259378	-261113	-260416	-261668	12812	74252	12581	-261075	72589	8605	8375	12438	75590	74731	-259472	55392
10.4	8522	-270578	-261686	8533	-262172	74948	75279	8486	-261966	75674	11601	75106	-261724	8454	13340	76202	8468	75680	75399	77866	76422	8222	8683	-261493	74799	75124	8795	75880	75313	74234	8645	-259438	12656	-259653	-261357	-260647	-261930	12872	74356	12596	-261371	72673	8605	8395	12478	75685	74824	-259734	55341
10.40833	8529	-270867	-261949	8544	-262450	75041	75380	8492	-262239	75778	11631	75192	-261984	8456	13375	76283	8490	75768	75442	77958	76518	8229	8703	-261788	74898	75205	8794	75979	75406	74321	8654	-259707	12698	-259921	-261609	-260882	-262188	12923	74466	12614	-261652	72764	8606	8418	12516	75771	74909	-260011	55290
10.41667	8532	-271163	-262233	8540	-262717	75128	75465	8484	-262524	75878	11645	75262	-262235	8461	13408	76360	8501	75855	75480	78051	76611	8231	8719	-262083	74993	75276	8793	76071	75490	74405	8661	-259979	12739	-260191	-261861	-261123	-262462	12958	74570	12641	-261933	72859	8605	8429	12548	75852	74989	-260289	55237
10.425	8537	-271474	-262513	8536	-262981	75212	75542	8479	-262798	75971	11660	75333	-262479	8469	13448	76439	8500	75945	75520	78143	76705	8242	8730	-262372	75086	75347	8793	76161	75570	74493	8674	-260238	12778	-260467	-262119	-261387	-262729	12988	74669	12678	-262208	72960	8606	8428	12573	75934	75068	-260580	55184
10.43333	8538	-271790	-262803	8522	-263239	75290	75603	8467	-263075	76051	11675	75402	-262722	8478	13489	76519	8495	76031	75554	78221	76791	8252	8728	-262649	75169	75413	8782	76240	75646	74581	8682	-260508	12810	-260743	-262387	-261666	-263011	13004	74754	12715	-262478	73054	8598	8414	12588	76014	75144	-260871	55127
10.44167	8535	-272104	-263093	8509	-263489	75367	75663	8459	-263337	76125	11697	75479	-262978	8484	13530	76601	8488	76113	75589	78292	76875	8266	8722	-262927	75247	75480	8774	76318	75724	74672	8691	-260777	12837	-261033	-262648	-261948	-263295	13022	74835	12751	-262754	73147	8593	8402	12610	76101	75224	-261169	55071
10.45	8532	-272423	-263370	8501	-263744	75443	75727	8451	-263605	76193	11726	75562	-263236	8487	13564	76684	8483	76187	75619	78367	76953	8278	8706	-263197	75320	75550	8761	76396	75805	74762	8690	-261064	12863	-261314	-262918	-262241	-263584	13044	74910	12783	-263028	73237	8582	8387	12639	76189	75305	-261474	55019
10.45833	8523	-272738	-263651	8494	-264000	75515	75794	8440	-263873	76262	11756	75649	-263511	8482	13585	76765	8480	76259	75646	78445	77027	8282	8692	-263481	75393	75620	8750	76473	75891	74847	8684	-261368	12896	-261596	-263188	-262524	-263889	13066	74983	12818	-263321	73323	8576	8361	12678	76274	75385	-261782	54971
10.46667	8516	-273071	-263920	8491	-264274	75585	75869	8439	-264148	76335	11787	75738	-263789	8469	13608	76845	8476	76331	75674	78531	77101	8277	8681	-263767	75468	75697	8747	76553	75983	74930	8675	-261671	12937	-261879	-263476	-262813	-264182	13086	75059	12857	-263619	73407	8578	8339	12731	76354	75467	-262103	54929
10.475	8508	-273398	-264197	8483	-264548	75658	75944	8440	-264433	76411	11807	75823	-264057	8457	13635	76923	8470	76409	75703	78619	77175	8259	8673	-264057	75544	75776	8745	76633	76076	75009	8662	-261989	12987	-262171	-263772	-263097	-264481	13099	75136	12895	-263927	73485	8581	8320	12788	76430	75550	-262413	54890
10.48333	8504	-273726	-264466	8480	-264816	75737	76031	8453	-264706	76492	11827	75912	-264358	8449	13675	77004	8458	76501	75748	78713	77260	8246	8667	-264351	75626	75867	8743	76718	76173	75092	8663	-262290	13047	-262481	-264073	-263383	-264760	13118	75225	12932	-264239	73567	8588	8310	12838	76511	75644	-262720	54854
10.49167	8501	-274051	-264738	8471	-265082	75825	76124	8467	-264984	76576	11842	76002	-264678	8444	13720	77088	8447	76604	75804	78799	77350	8231	8657	-264638	75709	75965	8728	76802	76267	75178	8670	-262593	13106	-262796	-264382	-263673	-265032	13136	75319	12964	-264531	73651	8586	8308	12871	76592	75742	-263015	54818
10.5	8495	-274366	-265020	8459	-265335	75924	76223	8480	-265248	76668	11856	76095	-264968	8441	13768	77179	8434	76712	75872	78878	77442	8217	8646	-264933	75794	76067	8715	76885	76356	75268	8686	-262888	13154	-263133	-264663	-263953	-265299	13162	75419	12993	-264829	73739	8584	8307	12900	76675	75839	-263300	54784
10.50833	8498	-274684	-265299	8451	-265591	76031	76329	8488	-265518	76772	11882	76196	-265219	8441	13816	77277	8424	76825	75952	78961	77536	8202	8632	-265221	75882	76172	8702	76977	76445	75363	8707	-263175	13194	-263469	-264928	-264235	-265555	13202	75522	13019	-265140	73837	8578	8311	12930	76757	75935	-263584	54754
10.51667	8498	-274993	-265601	8437	-265845	76134	76435	8482	-265823	76882	11912	76296	-265481	8438	13855	77377	8412	76934	76036	79044	77629	8181	8623	-265514	75972	76270	8691	77070	76538	75458	8725	-263470	13230	-263808	-265180	-264508	-265823	13247	75622	13048	-265445	73941	8572	8305	12959	76842	76028	-263871	54727
10.525	8505	-275311	-265898	8432	-266114	76235	76544	8472	-266137	77005	11953	76395	-265760	8432	13897	77481	8399	77043	76128	79135	77730	8168	8624	-265812	76070	76369	8689	77168	76640	75559	8742	-263756	13264	-264144	-265436	-264782	-266082	13298	75724	13084	-265719	74049	8576	8304	12991	76935	76122	-264176	54702
10.53333	8509	-275629	-266208	8425	-266394	76326	76647	8447	-266438	77123	11995	76482	-266045	8420	13941	77583	8386	77147	76217	79224	77830	8149	8627	-266110	76169	76462	8684	77257	76743	75659	8744	-264059	13296	-264456	-265707	-265061	-266356	13342	75817	13121	-265990	74150	8580	8303	13015	77028	76215	-264484	54678
10.54167	8508	-275949	-266519	8418	-266686	76409	76743	8416	-266717	77227	12031	76559	-266348	8397	13986	77681	8371	77252	76302	79310	77929	8136	8632	-266427	76274	76551	8675	77340	76846	75757	8734	-264365	13326	-264787	-265989	-265344	-266637	13380	75907	13156	-266284	74243	8587	8302	13035	77123	76313	-264801	54651
10.55	8503	-276280	-266821	8406	-266995	76489	76828	8380	-267015	77311	12053	76632	-266643	8368	14025	77776	8356	77354	76381	79394	78022	8123	8630	-266743	76377	76638	8653	77419	76943	75852	8705	-264686	13350	-265150	-266296	-265646	-266927	13406	75991	13185	-266575	74325	8587	8300	13043	77216	76413	-265123	54619
10.55833	8489	-276613	-267127	8385	-267301	76575	76901	8340	-267344	77383	12055	76701	-266935	8337	14052	77870	8344	77451	76454	79477	78104	8110	8625	-267074	76477	76724	8625	77498	77033	75941	8670	-265020	13367	-265497	-266599	-265951	-267234	13421	76071	13213	-266884	74395	8579	8290	13049	77305	76509	-265441	54584
10.56667	8478	-276969	-267423	8364	-267613	76674	76976	8308	-267668	77451	12052	76777	-267223	8309	14076	77967	8333	77545	76527	79564	78176	8097	8616	-267403	76576	76811	8601	77583	77119	76031	8642	-265346	13378	-265798	-266905	-266275	-267533	13432	76150	13240	-267233	74464	8559	8275	13063	77395	76598	-265765	54550
10.575	8464	-277324	-267731	8335	-267918	76779	77052	8276	-267962	77519	12041	76856	-267514	8282	14090	78062	8320	77634	76599	79656	78241	8076	8600	-267729	76673	76896	8578	77674	77202	76118	8620	-265683	13389	-266086	-267209	-266602	-267841	13436	76230	13266	-267583	74533	8528	8246	13083	77486	76685	-266085	54518
10.58333	8454	-277680	-268034	8312	-268219	76893	77141	8251	-268229	77596	12037	76945	-267817	8256	14104	78160	8301	77723	76682	79757	78314	8060	8574	-268058	76771	76985	8561	77772	77287	76210	8610	-266005	13401	-266407	-267515	-266935	-268141	13447	76322	13291	-267892	74610	8498	8213	13116	77586	76777	-266417	54494
10.59167	8439	-278030	-268336	8290	-268525	77003	77243	8218	-268506	77679	12039	77038	-268118	8231	14118	78254	8278	77808	76770	79858	78392	8038	8534	-268380	76869	77077	8540	77866	77372	76307	8600	-266335	13410	-266762	-267835	-267276	-268452	13457	76423	13311	-268169	74698	8461	8177	13149	77689	76870	-266746	54477
10.6	8415	-278365	-268645	8267	-268831	77104	77351	8182	-268780	77770	12044	77134	-268432	8202	14127	78343	8252	77893	76861	79958	78480	8018	8488	-268719	76967	77169	8517	77955	77458	76409	8583	-266665	13410	-267117	-268151	-267606	-268775	13467	76530	13324	-268449	74794	8427	8137	13176	77793	76960	-267071	54463
10.60833	8386	-278698	-268940	8250	-269151	77197	77455	8149	-269062	77869	12054	77231	-268739	8173	14133	78427	8224	77980	76953	80056	78578	8001	8433	-269052	77064	77264	8488	78041	77545	76513	8547	-266998	13403	-267444	-268478	-267939	-269091	13475	76639	13331	-268732	74894	8393	8107	13188	77897	77046	-267398	54447
10.61667	8348	-279016	-269240	8231	-269465	77284	77549	8115	-269351	77975	12062	77328	-269034	8148	14129	78510	8196	78069	77045	80150	78683	7985	8386	-269384	77157	77359	8453	78124	77635	76616	8498	-267340	13393	-267760	-268798	-268254	-269415	13479	76746	13340	-269040	74993	8359	8083	13184	77999	77129	-267713	54429
10.625	8313	-279338	-269530	8216	-269783	77372	77637	8092	-269642	78089	12075	77427	-269321	8125	14130	78593	8171	78165	77143	80245	78794	7975	8355	-269717	77249	77458	8418	78213	77729	76720	8447	-267662	13379	-268123	-269120	-268560	-269722	13492	76846	13353	-269366	75096	8326	8071	13168	78100	77211	-268032	54410
10.63333	8281	-279665	-269828	8197	-270095	77462	77719	8073	-269948	78205	12085	77525	-269599	8107	14136	78679	8153	78266	77245	80341	78907	7963	8337	-270051	77344	77559	8378	78308	77826	76823	8393	-267981	13372	-268509	-269441	-268857	-270026	13512	76937	13367	-269702	75199	8290	8063	13140	78198	77296	-268337	54391
10.64167	8255	-280003	-270132	8184	-270394	77558	77804	8065	-270236	78323	12096	77629	-269886	8091	14151	78770	8144	78374	77355	80443	79022	7957	8335	-270403	77449	77665	8348	78413	77931	76929	8361	-268271	13374	-268864	-269751	-269145	-270320	13542	77029	13380	-270056	75309	8263	8060	13119	78296	77394	-268634	54373
10.65	8236	-280360	-270444	8173	-270697	77658	77897	8058	-270526	78434	12100	77737	-270173	8079	14165	78863	8136	78484	77469	80551	79135	7949	8337	-270750	77557	77768	8321	78518	78038	77034	8344	-268540	13380	-269173	-270069	-269443	-270615	13572	77119	13386	-270405	75421	8234	8057	13100	78391	77497	-268928	54353
10.65833	8210	-280709	-270788	8156	-270997	77753	77990	8041	-270817	78536	12087	77842	-270482	8065	14164	78949	8119	78582	77575	80656	79241	7932	8332	-271114	77660	77859	8293	78613	78142	77128	8332	-268804	13378	-269479	-270384	-269746	-270931	13592	77203	13386	-270773	75527	8202	8041	13084	78480	77594	-269224	54333
10.66667	8183	-281055	-271136	8139	-271314	77844	78086	8019	-271121	78631	12075	77942	-270801	8048	14145	79033	8090	78666	77671	80760	79342	7913	8314	-271477	77755	77940	8267	78702	78244	77218	8317	-269071	13365	-269789	-270714	-270072	-271250	13603	77286	13378	-271138	75628	8165	8023	13074	78568	77681	-269537	54314
[truncated: 1,120 more rows]
[truncated: 18 more columns]
