# Supplementary material for: Data-mining unveils structure–property–activity correlation of viral infectivity enhancing self-assembling peptides
Source: Nat Commun. 2023 Aug 23;14:5121. doi: 10.1038/s41467-023-40663-6 (PMC10447463; doi:10.1038/s41467-023-40663-6)
Supplement: Supplementary file 7 — Source Data [file 41467_2023_40663_MOESM7_ESM.zip › Source-Data/SI/Fig-23-plot.csv]

		Inf. rel. EF-C	Std. Dev.			x position					Inf. rel. EF-C	Std. Dev.			x position
A	KFKFQFN	0.011837428	0.00532298		KFKFQFN	1	0.018749039		B	CRLSLSLS	0.313435558	0.057992338		CRLSLSLS	1	0.372670086
	CKAKAQANMWQ	0.025744519	0.003699662			1	0.010964912			KAQCTLP	0.070311982	0.026188454			1	0.279937869
	CKAKAQANM	0.018387112	0.003204171			1	0.005798331			KAKLTCT	0.066497888	0.026973163			1	0.28769872
	QCKAKAQANMWQ	0.120664725	0.030083384		CKAKAQANMWQ	2	0.023205778			RVRVTVT	0.059615937	0.013558282		KAQCTLP	2	0.076066288
	QCKAKAQANM	0.024648867	0.007560371			2	0.030975877			CRLRVGVS	0.043464081	0.019519845			2	0.092433723
	KAKAQANMWQ	0.008468811	0.003856225			2	0.023051902			KLKLTLT	0.038472594	0.034654273			2	0.042435934
	KAKAQANM	0.022038941	0.013107276		CKAKAQANM	3	0.013984939			CKFKFPF	0.02480819	0.023497561		KAKLTCT	3	0.096015654
	KIKIQINMWQRGD	0.008366209	0.002732353			3	0.02151864			RVHLGLG	0.020596104	0.005996574			3	0.058206381
						3	0.019657757								3	0.04527163
					QCKAKAQANMWQ	4	0.163208852							RVRVTVT	4	0.04631636
						4	0.099506579								4	0.07129038
						4	0.099278744								4	0.061241073
					QCKAKAQANM	5	0.035039189							CRLRVGVS	5	0.065469742
						5	0.017269737								5	0.030446415
						5	0.021637675								5	0.034476087
					KAKAQANMWQ	6	0.011218688							KLKLTLT	6	0.078304995
						6	0.003015351								6	0.018158401
						6	0.011172394								6	0.018954386
					KAKAQANM	7	0.039649608							CKFKFPF	7	0.051390762
						7	0.008223684								7	0.015720698
						7	0.01824353								7	0.007313109
					KIKIQINMWQRGD	8	0.00461042							RVHLGLG	8	0.015272956
						8	0.009457237								8	0.019849868
						8	0.011030972								8	0.026665487
