# Supplementary material for: Data-mining unveils structure–property–activity correlation of viral infectivity enhancing self-assembling peptides
Source: Nat Commun. 2023 Aug 23;14:5121. doi: 10.1038/s41467-023-40663-6 (PMC10447463; doi:10.1038/s41467-023-40663-6)
Supplement: Supplementary file 7 — Source Data [file 41467_2023_40663_MOESM7_ESM.zip › Source-Data/SI/Fig4CD.csv]

		Count Rate / kcps	Std Dev			CKFKFQF	x-position					QCKIKIQINMWQ	x-position	Count Rate / Kcps
CKFKFQF	T0	719.06667	127.00788			T0	1	564				T0	1	15983
	T1d	1387.9	956.9963				1	718.1					1	2445.6
	T2m	801.2333333	916.7747318				1	875.1					1	10246
						T1d	2	43.1				T2m	1.2	7183.9
QCKIKIQINMWQ	T0	9558.2	5547.97869				2	2192.2					1.2	7918.4
	T2m	6926.86667	932.40249				2	1928.4					1.2	5678.3
						T2m	3	2097
							3	115.2
							3	191.5
