# Supplementary material for: Data-mining unveils structure–property–activity correlation of viral infectivity enhancing self-assembling peptides
Source: Nat Commun. 2023 Aug 23;14:5121. doi: 10.1038/s41467-023-40663-6 (PMC10447463; doi:10.1038/s41467-023-40663-6)
Supplement: Supplementary file 7 — Source Data [file 41467_2023_40663_MOESM7_ESM.zip › Source-Data/SI/Fig9C.csv]

Aggregate size	before	after	recovery			Aggregate number	Number	Std Dev						x-position	aggregate number
cumulative 3 * (1331.2 µm * 1331.2 µm)	126.75001	4.6475	109.42751			before	3778.66667	459.86761					before	1	3164
	75.205	30.42	120.41251			after	9273.33333	864.90282						1	4270
	42.25	10.985	105.20251			recovery	4099	519.44393						1	3902
	40.56	12.2525	5.07										after	2	8632
	80.275	7.605	17.3225											2	8692
	558.54504	40.56	43.5175											2	10496
	4.6475	44.3625	146.185										recovery	3	4808
	141.96001	66.755	230.68501											3	3578
	209.13751	5.915	13.0975											3	3911
	134.77751	12.675	41.8275
	5.07	4.225	72.24751
	34.2225	24.505	15.6325
	572.91003	4.6475	32.11
	190.5475	4.225	11.4075
	490.94501	16.4775	9.295
	13.9425	8.0275	53.6575
	1226.51758	6.3375	35.9125
	286.8775	4.225	25.7725
	1794.78003	5.07	42.6725
	98.4425	4.6475	159.705
	24.9275	55.3475	5.915
	10.985	39.2925	190.125
	4.225	6.3375	294.905
	24.9275	5.4925	85.345
	4.225	20.7025	272.935
	10.5625	27.885	153.36751
	177.87251	35.9125	9.295
	23.66	20.7025	106.0475
	139.425	47.32	44.785
	84.5	19.435	204.91251
	119.99001	65.4875	232.37502
	445.73752	49.855	103.09
	121.25751	11.4075	220.54501
	149.565	17.745	109.005
	88.72501	6.76	36.335
	131.82001	15.21	159.2825
	1121.73755	17.3225	9.7175
	88.72501	25.35	26.195
	369.6875	50.7	6.76
	948.93506	10.14	90.415
	9.7175	5.4925	5.915
	513.76001	17.3225	19.8575
	531.505	4.6475	216.32001
	17.745	30.8425	78.585
	278.42752	13.52	8.0275
	40.56	13.52	6.3375
	13.52	27.04	27.885
	58.7275	38.87	65.4875
	170.69	9.7175	49.855
	95.0625	47.32	240.40251
	10.5625	45.63	33.8
	28.3075	49.01	28.73
	11.83	35.9125	4.6475
	45.63	5.07	79.0075
	13.52	11.4075	12.675
	71.4025	5.07	48.165
	32.11	4.6475	7.1825
	58.305	8.8725	21.125
	95.485	14.365	19.8575
	363.35001	31.6875	16.4775
	27.04	47.7425	25.7725
	152.10001	7.605	14.365
	203.2225	62.1075	5.07
	433.9075	10.985	242.93752
	186.74501	4.225	25.7725
	7.1825	8.8725	15.21
	81.965	35.0675	17.3225
	57.0375	50.7	7.605
	166.88751	15.6325	48.5875
	65.4875	13.9425	28.3075
	556.4325	26.6175	187.59001
	253.50002	5.4925	248.00751
	79.0075	24.0825	119.145
	126.75001	35.49	10.14
	191.3925	4.225	254.345
	7.605	32.5325	194.77251
	55.3475	4.6475	5.4925
	29.1525	4.6475	20.28
	72.24751	52.39	231.10751
	632.90503	5.4925	87.035
	198.15251	24.0825	171.535
	8.0275	29.1525	32.955
	259.83749	10.985	123.37
	9.295	4.225	36.7575
	14.365	8.0275	30.8425
	28.73	32.11	26.195
	5.07	22.815	25.35
	5.915	4.225	57.0375
	42.25	27.885	4.225
	8.0275	36.7575	410.67001
	333.35251	10.985	43.5175
	4.6475	35.9125	71.4025
	178.7175	9.7175	18.1675
	7.1825	16.9	5.07
	84.5	32.11	125.06001
	8.0275	26.195	64.22
	104.78001	5.915	92.95
	205.33501	35.9125	5.07
	36.335	12.675	140.27
	32.5325	17.745	143.22751
	25.35	5.4925	8.8725
	525.59003	8.45	51.9675
	15.21	5.07	239.98001
	42.6725	25.7725	242.51501
	40.9825	12.675	242.09251
	333.35251	11.4075	42.25
	8.45	5.915	5.915
	50.7	16.9	35.0675
	295.75	21.125	18.1675
	15.21	52.8125	10.14
	19.435	8.0275	4.225
	63.7975	49.01	109.42751
	110.69501	46.0525	103.5125
	251.38751	4.225	8.0275
	699.23755	10.14	125.48251
	122.9475	29.575	4.6475
	71.4025	15.6325	127.1725
	176.60501	5.4925	22.815
	130.13	19.8575	80.275
	584.73999	23.2375	4.6475
	38.4475	8.8725	100.9775
	10.985	7.605	36.7575
	32.11	15.21	10.5625
	8.8725	32.11	16.9
	243.7825	48.165	10.985
	28.3075	68.0225	54.08
	478.27002	36.7575	16.9
	145.76251	21.125	68.445
	334.62003	46.0525	105.625
	86.6125	49.4325	5.4925
	384.89752	23.66	21.97
	172.80251	10.985	45.63
	102.245	16.4775	17.3225
	108.5825	21.125	106.0475
	19.8575	16.9	32.955
	55.77	16.055	203.2225
	136.045	8.0275	49.4325
	138.1575	9.295	68.8675
	217.16501	7.1825	46.8975
	13.52	6.76	5.07
	92.5275	38.4475	65.065
	159.705	5.915	68.445
	160.55	13.9425	244.6275
	302.51001	21.97	76.05
	25.7725	6.3375	134.77751
	49.01	15.6325	5.4925
	305.89001	40.1375	76.895
	117.455	22.815	391.6575
	325.7475	25.35	19.435
	17.3225	11.83	15.21
	58.305	21.97	253.50002
	4.6475	47.7425	97.175
	52.39	21.5475	369.6875
	7.605	19.8575	120.83501
	192.2375	32.5325	127.595
	105.625	5.4925	12.675
	16.055	8.45	184.21001
	26.6175	6.3375	4.225
	219.27751	24.505	43.5175
	114.49751	10.5625	60.4175
	8.0275	28.3075	6.76
	9.7175	4.6475	10.5625
	125.90501	6.76	434.33002
	49.855	10.14	17.3225
	17.3225	7.1825	17.3225
	42.6725	13.0975	91.6825
	251.81001	6.76	5.4925
	201.5325	44.3625	42.25
	49.4325	27.4625	7.605
	12.675	16.4775	10.5625
	28.3075	65.4875	53.235
	99.71001	13.0975	4.6475
	240.82501	65.91	249.69751
	39.715	6.3375	8.45
	100.555	8.0275	5.915
	18.1675	45.63	85.345
	10.985	27.04	219.70001
	537.84253	7.1825	16.9
	10.985	27.4625	15.21
	35.0675	5.4925	13.52
	4.6475	4.6475	6.3375
	13.0975	66.3325	308.8475
	27.885	7.1825	4.6475
	18.1675	24.505	121.25751
	18.1675	24.0825	65.91
	23.66	11.4075	117.0325
	12.2525	6.3375	242.93752
	504.88751	4.6475	35.9125
	37.18	9.7175	319.41
	64.6425	23.66	27.4625
	109.42751	16.055	10.14
	4.6475	30.8425	6.3375
	48.5875	9.7175	166.04251
	84.0775	8.0275	181.675
	27.4625	15.21	319.41
	478.6925	8.0275	16.4775
	16.4775	17.745	212.5175
	276.73752	20.28	119.145
	5.915	7.1825	33.3775
	55.3475	5.07	9.7175
	212.095	4.225	65.065
	222.235	41.8275	5.4925
	68.8675	13.0975	40.1375
	426.72501	43.095	71.825
	169.845	16.9	29.575
	4.225	5.915	99.71001
	14.7875	7.1825	49.01
	190.5475	6.76	7.1825
	324.48001	24.0825	136.045
	84.9225	68.8675	13.0975
	22.815	54.5025	35.9125
	16.055	4.6475	100.9775
	48.5875	7.1825	46.475
	99.71001	43.94	118.7225
	344.33752	10.985	6.3375
	14.7875	9.7175	258.57001
	90.8375	4.225	24.9275
	320.67752	11.4075	7.605
	173.64751	8.45	84.9225
	8.45	32.5325	254.7675
	16.9	7.605	27.885
	181.675	5.4925	41.8275
	21.125	10.14	59.15
	60.84	21.5475	38.4475
	4.225	24.0825	24.0825
	75.205	25.35	23.2375
	379.405	42.6725	41.405
	113.6525	6.3375	93.37251
	68.8675	5.4925	38.87
	381.51752	4.6475	57.8825
	14.7875	25.7725	50.7
	102.245	11.4075	4.225
	20.7025	6.3375	53.235
	10.5625	16.055	5.07
	513.33752	30.8425	31.265
	38.4475	10.5625	254.345
	84.0775	16.4775	29.9975
	160.55	19.435	29.575
	128.0175	8.8725	5.07
	9.295	11.83	35.0675
	49.855	27.04	165.62001
	918.51501	8.0275	53.6575
	316.03	5.07	77.74001
	46.475	5.4925	7.605
	1321.58008	63.7975	96.7525
	16.055	53.235	80.275
	157.5925	5.915	5.07
	210.82751	24.0825	14.7875
	409.82501	4.225	162.24001
	23.2375	7.1825	24.9275
	120.41251	10.5625	102.6675
	4.6475	46.8975	18.1675
	9.7175	21.125	71.825
	258.99252	10.985	59.995
	73.9375	11.4075	9.7175
	631.21503	5.4925	14.365
	61.685	49.01	44.3625
	48.5875	6.3375	98.4425
	31.6875	52.8125	139.8475
	336.73251	12.2525	79.8525
	138.58	47.7425	97.175
	9.7175	4.6475	17.3225
	319.83252	41.8275	101.4
	4.225	8.45	45.2075
	8.0275	5.915	19.0125
	93.79501	26.195	6.3375
	596.57001	25.7725	25.7725
	20.7025	7.605	13.0975
	9.295	42.25	12.675
	54.925	57.0375	122.525
	377.71503	21.97	86.6125
	5.4925	16.9	10.14
	4.6475	17.3225	11.83
	253.92252	23.66	62.53
	247.16251	18.1675	43.095
	63.7975	22.815	29.575
	374.75751	5.4925	38.87
	28.73	26.6175	4.225
	84.0775	4.225	7.605
	607.55499	32.955	242.09251
	403.91	24.505	21.5475
	5.4925	31.265	7.1825
	193.92751	18.59	8.45
	69.7125	12.2525	120.83501
	67.60001	13.0975	94.64
	60.4175	10.5625	72.67001
	190.125	18.59	68.0225
	78.585	6.76	354.90002
	239.13501	31.265	468.97501
	193.505	45.63	25.7725
	124.6375	16.055	20.7025
	183.36501	36.7575	15.21
	26.195	16.4775	5.915
	28.3075	12.2525	254.345
	10.5625	32.11	44.3625
	79.8525	21.5475	58.7275
	46.475	4.6475	11.4075
	13.0975	29.575	121.25751
	36.7575	11.4075	21.5475
	19.8575	24.0825	22.3925
	6.3375	23.2375	16.9
	11.4075	5.07	68.8675
	501.93002	24.505	76.4725
	391.6575	4.225	16.4775
	1096.81006	7.1825	39.715
	148.2975	49.855	39.715
	37.6025	10.985	139.8475
	52.39	22.3925	213.3625
	253.07751	47.7425	16.9
	16.4775	12.2525	68.0225
	216.32001	5.07	21.97
	111.9625	16.9	282.6525
	583.89502	17.3225	39.2925
	88.72501	14.365	177.02751
	346.02753	4.225	113.23
	10.14	5.4925	10.985
	440.66751	12.2525	49.4325
	47.7425	24.505	88.30251
	24.505	70.135	5.4925
	160.1275	15.21	12.2525
	58.7275	27.4625	138.1575
	176.60501	15.6325	25.7725
	103.93501	20.28	18.1675
	368.8425	7.605	207.02501
	5.07	7.605	11.83
	235.755	4.225	17.3225
	1352	20.7025	5.07
	208.71501	14.365	177.87251
	116.18751	6.3375	33.8
	225.1925	23.66	76.895
	13.0975	6.76	82.81001
	11.83	7.1825	7.605
	29.575	35.0675	34.2225
	568.685	11.4075	76.4725
	59.995	26.195	39.715
	8.0275	13.52	256.88
	372.64502	10.14	76.895
	244.205	7.1825	180.4075
	310.96002	63.7975	6.3375
	68.445	52.8125	16.9
	10.985	21.5475	76.4725
	463.90503	4.6475	502.35251
	1138.21509	27.04	18.1675
	318.98752	32.5325	26.195
	4.6475	14.7875	75.205
	213.3625	4.225	16.055
	160.9725	19.8575	39.715
	46.475	4.6475	122.9475
	23.2375	83.23251	8.8725
	269.55502	39.715	424.61252
	211.25	24.0825	6.76
	20.28	11.83	50.2775
	40.56	10.5625	53.235
	46.475	20.7025	86.19
	294.48251	16.4775	6.3375
	62.1075	8.0275	22.815
	43.095	4.6475	236.60001
	161.8175	86.19	51.9675
	35.9125	41.405	285.1875
	9.295	22.815	27.885
	107.315	4.225	102.245
	88.30251	16.055	92.105
	7.1825	49.01	4.6475
	6.76	29.9975	228.15001
	298.70752	27.885	296.595
	15.21	72.67001	14.365
	27.4625	27.4625	72.67001
	13.52	8.0275	24.0825
	433.0625	49.4325	65.91
	8.45	36.7575	19.0125
	134.35501	16.4775	64.22
	578.82501	6.3375	78.585
	7.605	29.9975	209.13751
	85.7675	5.07	35.9125
	8.0275	4.6475	68.8675
	107.7375	27.4625	84.9225
	60.4175	15.6325	19.0125
	132.24251	4.225	9.7175
	155.48001	16.4775	9.7175
	302.9325	6.76	5.07
	353.63251	4.6475	12.2525
	52.39	8.0275	38.87
	11.4075	6.76	58.7275
	19.435	5.915	366.30753
	95.0625	38.025	18.59
	17.745	57.0375	15.21
	440.66751	5.915	38.025
	217.58751	32.11	4.6475
	17.745	14.365	5.915
	245.895	41.8275	66.755
	19.0125	34.645	135.20001
	387.01001	26.6175	320.67752
	10.985	21.125	62.1075
	5.915	20.7025	212.94
	117.0325	36.7575	8.0275
	204.0675	36.7575	65.91
	8.0275	32.5325	75.205
	181.2525	10.5625	8.8725
	600.79504	9.7175	5.07
	425.035	6.3375	15.21
	5.4925	9.7175	36.7575
	211.25	8.8725	81.965
	95.485	5.4925	188.01251
	243.7825	26.195	7.605
	345.60501	6.3375	5.4925
	110.27251	22.3925	134.35501
	609.66754	7.605	283.92001
	10.14	14.7875	59.5725
	106.47	23.2375	12.2525
	13.9425	5.915	171.9575
	89.14751	21.125	35.0675
	283.92001	18.1675	62.1075
	8.45	46.475	10.14
	8.45	161.395	13.52
	52.8125	44.3625	196.04001
	17.3225	13.52	11.83
	299.97501	11.83	5.915
	9.295	46.8975	182.52
	21.5475	49.01	156.74751
	202.3775	5.07	55.77
	7.1825	5.4925	252.65501
	244.205	34.645	15.21
	40.56	29.9975	193.92751
	189.28	19.8575	276.315
	727.54504	25.7725	6.76
	8.45	5.915	12.675
	155.48001	5.915	123.37
	115.34251	43.94	14.365
	451.23001	8.45	13.0975
	606.28754	47.32	26.195
	12.675	34.645	16.055
	114.075	40.1375	236.60001
	61.2625	32.11	8.0275
	247.58501	19.8575	35.0675
	49.4325	7.1825	21.97
	142.38251	4.225	5.4925
	134.77751	37.18	29.575
	278.85001	10.5625	5.915
	202.8	9.7175	91.26
	727.96753	7.1825	7.1825
	99.71001	27.04	205.33501
	270.82251	17.745	122.1025
	70.135	6.3375	17.745
	88.72501	11.4075	23.2375
	28.3075	19.435	47.32
	7.1825	18.59	4.225
	36.335	5.4925	38.87
	128.44	36.335	171.1125
	40.56	23.66	66.3325
	336.31	17.3225	5.915
	93.37251	56.1925	266.17502
	37.18	4.6475	29.575
	934.57001	14.7875	295.75
	223.08	60.4175	27.4625
	28.3075	24.9275	10.5625
	101.8225	8.0275	106.0475
	151.255	15.6325	29.9975
	146.6075	23.66	208.29251
	8.45	18.59	48.165
	16.4775	14.7875	6.3375
	66.755	18.1675	8.45
	5.07	8.45	220.54501
	626.5675	12.675	171.9575
	502.77502	40.56	5.07
	87.035	4.6475	193.92751
	7.605	12.675	572.48755
	852.60504	8.8725	71.825
	271.245	7.1825	102.245
	265.7525	50.7	83.65501
	140.27	6.3375	32.955
	83.65501	67.60001	116.18751
	32.5325	29.575	81.12
	35.0675	92.5275	254.7675
	14.365	21.125	16.055
	152.94501	31.6875	20.28
	33.3775	7.605	8.0275
	345.18253	25.35	140.6925
	284.3425	23.2375	11.83
	6.3375	16.9	6.76
	14.7875	37.6025	6.76
	292.79251	16.9	50.2775
	43.94	45.63	41.405
	314.76251	33.3775	158.86
	53.235	7.1825	151.255
	33.8	69.29	30.8425
	67.17751	26.195	37.6025
	253.07751	21.5475	28.3075
	6.76	19.435	5.915
	162.24001	25.7725	137.735
	13.9425	4.225	95.0625
	245.895	49.855	51.545
	164.35251	14.7875	30.8425
	122.1025	25.35	68.0225
	9.295	5.4925	16.055
	128.0175	43.94	26.195
	230.68501	46.475	17.745
	662.48004	8.45	41.8275
	22.815	4.6475	87.88
	362.92752	32.955	73.515
	5.4925	4.6475	198.57501
	214.63	33.3775	6.76
	213.785	11.83	18.59
	241.24751	6.3375	14.365
	70.98	6.3375	114.075
	92.95	6.76	32.11
	134.35501	28.73	30.42
	258.99252	42.25	33.8
	37.18	27.04	51.1225
	91.6825	22.3925	101.4
	133.51001	7.1825	12.675
	222.6575	13.52	7.1825
	63.375	8.45	4.225
	32.11	40.56	88.30251
	66.3325	14.365	107.315
	21.125	4.225	103.09
	226.88251	30.42	5.915
	260.6825	5.915	41.8275
	1875.05505	5.4925	103.09
	222.235	6.3375	5.915
	153.36751	5.07	22.3925
	130.55251	7.605	60.84
	148.2975	16.055	46.8975
	5.915	15.21	118.3
	5.915	38.4475	280.11752
	21.97	19.8575	80.275
	441.51251	4.6475	10.14
	872.04004	29.1525	19.8575
	80.275	16.055	64.6425
	512.49249	29.1525	16.055
	6.76	15.6325	5.915
	23.2375	30.8425	53.235
	67.17751	11.4075	36.7575
	69.7125	5.915	307.58002
	321.10001	17.745	17.745
	49.855	10.985	370.11002
	153.36751	34.2225	321.52252
	12.675	4.6475	77.74001
	337.155	14.7875	16.9
	100.1325	43.94	74.7825
	127.1725	7.605	141.53751
	378.98251	13.0975	6.76
	22.3925	83.65501	197.30751
	149.565	11.4075	4.6475
	49.4325	4.225	7.1825
	149.9875	57.0375	196.04001
	119.99001	19.8575	7.1825
	5.07	5.4925	114.49751
	215.47501	4.6475	47.7425
	4.225	7.605	74.36
	150.8325	12.675	51.9675
	199.84251	19.435	81.12
	84.9225	6.3375	64.22
	421.23251	9.7175	331.66251
	265.7525	29.9975	22.815
	9.7175	73.9375	112.385
	22.3925	7.1825	234.4875
	139.8475	11.83	17.3225
	245.4725	41.405	21.97
	89.57	18.59	54.08
	177.87251	38.025	6.3375
	231.95251	14.365	114.49751
	61.685	42.6725	22.815
	395.88251	13.9425	54.5025
	5.4925	8.45	7.1825
	309.27002	21.97	16.9
	38.87	27.04	236.60001
	38.87	12.675	198.57501
	544.17999	17.745	33.3775
	10.5625	6.3375	11.83
	87.035	4.225	5.07
	292.79251	19.8575	39.715
	77.3175	15.21	6.76
	181.675	34.645	29.575
	830.21252	33.8	142.80501
	21.125	45.63	8.0275
	43.94	8.8725	30.42
	410.67001	19.8575	109.005
	112.385	30.8425	24.505
	11.4075	32.11	66.3325
	51.545	5.915	5.4925
	49.01	19.435	50.2775
	72.24751	8.0275	14.365
	170.69	26.6175	8.0275
	28.73	10.985	130.13
	47.32	5.07	95.0625
	4.225	77.74001	19.435
	7.1825	10.985	177.45001
	179.14	13.9425	155.05751
	10.14	36.335	301.66501
	11.83	30.42	4.6475
	11.83	22.3925	259.83749
	169	17.745	76.05
	68.0225	10.5625	71.4025
	5.915	13.0975	11.4075
	128.44	5.4925	27.885
	7.1825	32.5325	60.4175
	282.6525	5.915	362.08252
	59.15	5.4925	10.985
	6.76	16.055	50.7
	13.52	11.83	29.9975
	30.8425	32.955	93.79501
	10.14	5.07	115.76501
	110.69501	11.83	35.0675
	447.42752	24.9275	24.0825
	989.07251	30.42	424.19
	10.14	5.07	106.8925
	32.5325	93.37251	35.9125
	545.02502	5.915	13.0975
	582.20502	33.8	446.58252
	19.435	9.7175	237.86751
	325.7475	6.76	4.225
	92.5275	28.3075	17.3225
	7.1825	14.365	9.295
	22.815	16.055	30.42
	177.87251	4.6475	50.2775
	269.55502	45.63	117.455
	4.6475	28.73	99.28751
	118.3	9.7175	8.8725
	18.59	13.52	36.335
	93.79501	4.225	105.625
	108.5825	21.97	131.39751
	267.86502	11.4075	25.35
	132.66501	5.915	153.36751
	5.07	21.5475	27.4625
	126.32751	13.0975	26.195
	96.33	39.715	58.305
	302.9325	5.07	457.5675
	5.4925	25.7725	87.88
	530.23749	5.915	7.1825
	180.4075	8.0275	266.17502
	150.8325	13.0975	76.05
	267.4425	9.295	4.225
	117.0325	7.1825	9.7175
	4.225	21.125	4.6475
	37.18	24.505	16.9
	197.73001	35.49	9.295
	331.66251	10.14	20.28
	5.915	7.605	75.6275
	207.44751	6.3375	9.7175
	82.3875	13.0975	187.16751
	105.20251	27.4625	29.1525
	181.675	32.11	45.2075
	343.07001	7.605	110.27251
	225.61501	17.3225	54.5025
	692.47754	8.45	567.41754
	403.91	50.2775	53.6575
	5.915	33.8	122.1025
	24.505	19.8575	25.7725
	470.24252	6.76	186.32251
	1332.98755	36.7575	97.175
	249.69751	4.6475	83.65501
	81.5425	44.3625	152.94501
	21.5475	42.25	151.255
	285.61002	6.76	218.43251
	236.60001	52.39	98.02
	89.9925	28.3075	241.67001
	16.055	5.07	31.265
	13.0975	76.895	37.18
	257.72501	18.1675	61.2625
	61.685	41.405	89.14751
	110.27251	8.0275	42.25
	20.28	25.35	23.2375
	89.14751	8.0275	21.97
	90.415	5.07	89.14751
	27.4625	25.7725	4.6475
	651.07251	17.745	13.0975
	377.71503	6.76	85.345
	33.8	20.28	29.575
	20.28	8.0275	145.76251
	121.25751	15.21	19.435
	297.01752	32.5325	19.435
	360.815	8.45	9.295
	475.73502	35.49	78.16251
	244.6275	21.125	81.965
	17.3225	13.0975	14.7875
	37.6025	35.49	27.4625
	16.4775	25.35	10.985
	371.3775	32.955	16.055
	43.5175	29.1525	51.1225
	74.36	21.97	51.1225
	87.035	26.6175	54.5025
	866.54755	18.1675	7.605
	11.83	36.7575	16.055
	84.0775	7.605	26.6175
	269.13251	14.365	8.0275
	181.2525	8.8725	46.475
	273.78	14.7875	27.4625
	21.125	32.11	94.64
	428.41501	22.815	88.72501
	125.06001	54.5025	32.5325
	54.5025	8.8725	42.25
	761.34503	17.3225	5.915
	53.6575	12.2525	13.9425
	101.4	7.605	6.76
	117.455	12.2525	19.0125
	358.70251	6.3375	6.3375
	338.845	4.225	6.3375
	118.7225	38.4475	5.4925
	487.14252	10.5625	21.125
	135.6225	4.225	51.9675
	54.5025	30.8425	288.99002
	32.5325	22.815	16.9
	109.42751	5.915	8.8725
	314.76251	21.125	64.6425
	113.6525	41.405	4.6475
	175.76001	5.07	32.5325
	114.49751	19.435	131.82001
	136.045	43.94	20.7025
	47.7425	27.4625	12.675
	114.49751	21.97	29.9975
	255.6125	4.225	99.71001
	7.1825	4.6475	282.23001
	32.5325	8.45	91.26
	42.25	54.925	9.295
	5.4925	62.1075	133.51001
	43.94	34.2225	15.6325
	130.55251	13.9425	15.21
	162.24001	13.0975	353.21002
	471.51001	14.365	69.29
	108.16	32.955	15.6325
	8.45	40.9825	19.0125
	79.8525	17.3225	18.59
	75.205	5.4925	132.66501
	636.70752	15.6325	8.0275
	74.36	13.52	35.9125
	73.515	8.8725	188.85751
	36.7575	24.0825	8.8725
	507.42252	15.6325	27.885
	42.25	4.225	6.76
	1243.84009	33.8	56.615
	373.49002	26.6175	14.7875
	102.6675	35.9125	38.87
	233.6425	19.0125	5.07
	664.17004	12.2525	61.685
	559.8125	36.7575	154.63501
	24.505	9.295	12.2525
	369.26501	10.985	24.0825
	21.125	26.6175	18.59
	92.95	10.985	86.19
	609.66754	4.6475	421.65503
	71.4025	11.83	14.365
	45.2075	31.6875	25.35
	42.25	24.505	25.7725
	93.37251	27.885	12.675
	82.3875	20.28	215.89751
	29.575	44.3625	195.61751
	4.225	30.42	40.9825
	50.2775	16.4775	4.6475
	106.47	4.225	7.1825
	190.125	31.6875	303.7775
	8.45	69.29	147.875
	69.29	29.9975	312.65002
	65.4875	4.225	103.09
	1537.05505	8.8725	57.46
	6.76	20.28	54.08
	587.27502	57.8825	98.86501
	65.065	7.1825	228.99501
	125.06001	4.225	42.6725
	72.24751	6.76	100.9775
	11.4075	38.025	152.94501
	67.60001	61.685	15.6325
	51.1225	5.915	173.22501
	163.93001	14.365	8.45
	158.86	11.4075	105.20251
	264.9075	4.225	10.985
	1437.34509	9.7175	111.54
	10.14	37.18	70.5575
	162.24001	25.7725	320.67752
	147.03	21.5475	27.885
	56.615	8.8725	29.9975
	68.8675	6.76	41.8275
	327.86002	5.915	285.61002
	1077.375	6.3375	8.8725
	15.21	8.8725	12.2525
	198.99751	8.8725	18.1675
	13.0975	28.73	68.0225
	146.185	12.2525	240.40251
	24.9275	9.295	27.4625
	134.77751	16.055	67.17751
	97.175	35.9125	6.3375
	26.6175	5.915	95.0625
	160.55	10.14	43.5175
	19.435	5.915	127.1725
	44.785	27.885	42.25
	193.505	13.52	40.56
	319.41	47.32	103.93501
	37.6025	24.0825	6.3375
	43.095	5.4925	19.435
	314.76251	10.14	85.7675
	605.4425	7.605	8.0275
	18.1675	13.0975	278.85001
	392.5025	9.295	130.13
	307.1575	22.815	57.46
	478.27002	32.955	11.83
	248.00751	19.435	54.925
	48.5875	16.9	139.425
	46.8975	50.2775	10.985
	5.07	15.21	73.515
	4.225	5.4925	32.955
	67.60001	33.8	198.57501
	151.67751	17.3225	142.38251
	35.0675	33.3775	111.9625
	443.20251	22.815	20.7025
	5.915	32.11	73.9375
	104.35751	44.3625	5.4925
	111.9625	4.6475	37.18
	171.1125	12.2525	102.245
	246.3175	7.605	259.41501
	164.35251	5.4925	9.7175
	106.0475	4.225	19.435
	151.67751	24.9275	88.30251
	52.39	23.66	93.79501
	32.11	11.83	8.0275
	4.225	23.2375	21.125
	269.55502	4.6475	7.1825
	219.70001	43.095	53.6575
	338.42252	27.885	227.72751
	70.98	5.915	4.225
	19.435	14.7875	4.6475
	22.3925	5.4925	25.35
	188.01251	21.5475	29.1525
	350.2525	8.0275	53.6575
	14.7875	6.3375	54.5025
	27.04	8.8725	166.46501
	5.4925	5.915	9.295
	55.3475	8.8725	147.03
	70.98	6.3375	16.055
	238.71251	19.8575	13.0975
	71.825	6.76	419.54251
	290.25751	6.76	367.9975
	62.9525	27.4625	22.3925
	5.4925	8.0275	5.07
	70.5575	16.9	16.9
	24.505	5.915	38.025
	49.01	19.435	27.04
	4.6475	43.095	14.7875
	49.4325	24.0825	4.225
	194.35001	38.87	100.555
	135.20001	20.7025	141.53751
	257.72501	4.6475	46.475
	72.24751	6.76	48.165
	96.33	23.66	321.52252
	18.59	7.1825	5.915
	159.2825	8.0275	197.30751
	9.295	22.3925	13.52
	6.76	12.2525	14.7875
	94.64	18.1675	8.45
	416.16251	16.4775	31.265
	2115.03516	6.3375	24.9275
	111.54	6.3375	89.57
	969.21503	4.6475	9.295
	153.36751	12.2525	10.985
	54.925	19.435	10.14
	8.8725	5.915	49.4325
	243.36002	19.435	58.7275
	212.095	15.6325	47.7425
	69.7125	25.35	109.42751
	313.91751	12.675	104.35751
	317.72	23.2375	194.35001
	18.1675	16.9	143.65001
	47.32	9.295	432.21753
	32.5325	17.745	228.99501
	523.47754	5.07	228.15001
	30.42	50.7	206.60251
	868.66003	8.0275	45.63
	662.90253	6.3375	66.755
	6.76	4.6475	30.42
	157.17	26.6175	29.575
	29.9975	32.5325	4.6475
	16.9	5.915	113.6525
	16.055	6.76	89.14751
	195.61751	5.07	11.4075
	58.305	16.4775	6.76
	33.8	44.3625	11.4075
	44.785	13.0975	210.40501
	51.545	92.5275	8.45
	63.375	17.745	10.14
	81.965	16.9	91.26
	170.69	5.915	57.46
	83.23251	6.76	17.745
	1618.59753	6.3375	13.52
	168.155	13.0975	152.10001
	22.3925	46.8975	11.4075
	141.53751	14.365	64.6425
	17.3225	13.52	8.8725
	49.855	16.055	41.8275
	10.985	27.04	74.7825
	290.25751	29.9975	24.505
	184.21001	4.6475	114.49751
	143.22751	17.3225	23.2375
	6.3375	59.995	96.33
	5.4925	5.07	4.225
	107.7375	6.76	22.815
	31.6875	15.21	15.21
	30.42	47.32	267.4425
	6.76	10.985	186.32251
	26.195	13.52	188.01251
	10.985	32.11	5.915
	57.46	22.815	155.48001
	130.13	5.4925	16.4775
	48.165	18.1675	527.70251
	235.755	27.885	142.38251
	17.3225	10.5625	117.0325
	216.74251	4.6475	9.295
	154.21251	6.3375	13.9425
	13.0975	12.675	88.30251
	51.1225	5.4925	35.0675
	30.8425	10.5625	14.7875
	84.5	12.675	4.225
	93.79501	13.9425	42.25
	24.505	21.5475	16.055
	23.2375	15.6325	181.675
	85.7675	27.04	10.985
	43.94	43.095	8.8725
	10.14	26.195	92.105
	51.545	4.6475	56.1925
	122.1025	38.87	55.77
	111.1175	21.5475	69.29
	62.9525	4.225	6.76
	21.5475	32.5325	42.6725
	230.68501	46.475	206.60251
	33.8	32.5325	36.335
	51.9675	7.605	7.605
	137.3125	8.45	88.72501
	155.48001	32.11	56.1925
	33.3775	5.07	316.45251
	522.63251	5.915	4.225
	8.8725	4.225	4.225
	244.205	8.0275	40.1375
	111.1175	59.5725	99.71001
	83.23251	57.0375	32.5325
	106.0475	8.45	68.0225
	103.5125	22.815	64.22
	29.9975	16.4775	25.35
	547.56	20.28	164.35251
	9.295	21.97	68.445
	9.295	5.4925	62.9525
	26.195	4.6475	42.25
	183.78751	23.66	19.8575
	10.5625	24.0825	269.97751
	4.6475	20.28	207.02501
	676.84503	24.505	7.605
	506.57751	6.76	54.5025
	376.44751	19.0125	158.4375
	531.505	21.125	73.9375
	380.67252	5.07	68.8675
	153.79001	13.9425	5.4925
	4.225	34.645	86.6125
	6.76	5.915	80.275
	965.83502	14.365	4.225
	841.62006	14.7875	68.0225
	164.35251	16.9	32.11
	739.375	58.305	5.915
	43.095	29.575	71.825
	5.4925	21.97	5.4925
	160.1275	8.8725	5.4925
	8.8725	16.4775	141.96001
	89.14751	34.645	65.4875
	476.1575	31.6875	11.83
	113.6525	34.645	132.66501
	46.0525	5.915	245.05
	236.60001	36.7575	24.9275
	342.22501	8.0275	16.4775
	36.335	28.73	119.99001
	142.80501	5.915	8.0275
	452.49753	6.3375	21.5475
	52.39	7.1825	16.9
	69.29	8.0275	94.21751
	135.20001	5.07	145.34001
	40.1375	37.18	7.1825
	60.4175	8.0275	102.245
	14.7875	18.1675	7.605
	23.2375	21.5475	112.385
	59.15	9.7175	60.84
	29.1525	22.3925	14.365
	32.11	23.66	15.21
	16.9	13.9425	6.3375
	17.745	39.2925	185.47751
	60.84	15.21	46.475
	4.225	7.1825	72.24751
	448.27252	12.675	13.0975
	488.83252	8.45	133.08751
	66.755	48.165	57.0375
	1334.255	10.985	338
	133.08751	18.1675	66.3325
	28.3075	5.915	4.6475
	195.61751	7.605	13.0975
	73.9375	32.11	129.285
	40.56	5.07	90.415
	40.9825	8.0275	83.23251
	211.25	27.4625	160.55
	230.68501	5.07	91.6825
	39.715	10.985	4.6475
	801.48254	10.5625	18.59
	9.7175	20.7025	14.365
	62.53	12.675	156.32501
	46.0525	22.815	65.4875
	86.6125	32.955	164.35251
	348.98502	6.76	29.9975
	12.675	8.45	94.64
	46.0525	10.14	8.8725
	182.52	5.915	267.86502
	182.0975	49.855	39.715
	227.72751	29.9975	10.5625
	84.9225	16.9	212.095
	24.505	5.07	68.445
	20.28	4.6475	135.6225
	76.4725	12.2525	291.94751
	801.06	29.1525	21.125
	80.6975	6.3375	40.56
	14.365	13.52	193.0825
	53.6575	10.14	15.6325
	166.88751	15.21	188.85751
	19.0125	31.6875	214.2075
	938.37256	20.28	156.74751
	142.80501	46.475	10.5625
	10.5625	18.59	5.4925
	207.87001	5.07	51.9675
	294.06	7.1825	162.24001
	17.745	20.28	29.9975
	84.5	31.6875	16.4775
	128.44	19.0125	10.985
	4.225	13.0975	4.225
	150.41	40.1375	111.54
	20.7025	22.3925	4.225
	289.41251	4.6475	60.84
	324.48001	5.4925	12.2525
	127.1725	21.5475	92.105
	114.075	40.1375	79.43
	99.28751	10.14	250.54251
	6.76	11.83	79.8525
	466.86252	27.885	5.07
	5.07	10.985	262.79501
	287.30002	19.435	8.8725
	456.30002	28.3075	215.05251
	71.825	18.59	153.79001
	67.60001	11.83	198.99751
	33.8	20.28	61.685
	1017.38	21.125	7.1825
	427.99252	9.295	5.07
	4.6475	5.4925	5.4925
	135.20001	81.5425	46.0525
	50.7	11.4075	10.985
	84.5	38.87	20.28
	316.45251	55.3475	25.35
	4.225	4.6475	8.8725
	22.3925	57.46	402.64252
	102.245	59.995	115.76501
	71.4025	5.915	13.0975
	98.86501	71.825	27.885
	5.4925	5.4925	119.5675
	78.585	10.14	5.07
	157.5925	14.7875	302.51001
	10.5625	32.955	135.6225
	65.91	8.8725	190.125
	21.97	18.1675	38.87
	165.62001	31.265	35.0675
	52.8125	48.5875	59.15
	7.1825	28.3075	117.8775
	23.66	86.19	107.315
	362.505	14.365	340.11252
	294.06	4.225	71.825
	49.01	5.4925	7.1825
	65.065	28.3075	98.02
	169.4225	22.3925	239.98001
	7.605	10.985	42.25
	12.2525	40.1375	66.3325
	12.675	14.365	8.8725
	129.285	12.2525	93.37251
	65.4875	4.225	92.105
	43.095	17.3225	153.79001
	368.42001	9.295	82.3875
	47.32	6.76	93.79501
	314.34	32.11	46.475
	394.1925	18.59	7.1825
	8.0275	8.0275	13.52
	47.32	11.83	10.5625
	130.97501	22.815	18.1675
	639.24249	27.04	8.8725
	13.52	11.83	154.63501
	19.0125	5.07	111.54
	28.73	6.3375	288.99002
	12.675	10.14	49.855
	6.76	29.9975	130.13
	9.7175	37.18	74.36
	19.8575	24.9275	5.07
	7.605	49.855	11.4075
	11.4075	4.225	117.0325
	9.295	4.225	41.8275
	108.5825	32.11	45.2075
	35.49	4.225	17.745
	350.67502	5.915	5.4925
	26.195	32.5325	5.07
	56.1925	38.87	217.58751
	6.3375	41.405	35.0675
	9.295	21.5475	74.7825
	8.0275	48.5875	95.0625
	303.7775	14.7875	43.5175
	482.07251	49.4325	80.275
	717.82751	13.52	13.0975
	139.425	10.14	11.83
	160.1275	7.1825	40.56
	485.03003	5.4925	158.015
	299.13	8.8725	42.6725
	84.5	13.9425	96.33
	13.9425	8.8725	51.9675
	240.82501	5.07	62.1075
	302.9325	26.195	14.365
	11.83	16.4775	17.745
	54.08	12.675	13.52
	42.25	14.365	92.95
	594.03503	49.855	5.4925
	88.30251	14.7875	89.14751
	78.585	11.83	54.925
	20.28	15.6325	145.76251
	242.51501	31.265	6.3375
	6.3375	29.1525	289.41251
	4.6475	29.9975	4.6475
	20.7025	5.4925	4.225
	26.6175	35.0675	80.6975
	5.4925	39.715	303.7775
	21.97	47.32	17.3225
	33.3775	16.055	51.9675
	98.4425	29.1525	43.94
	547.56	10.5625	13.52
	155.90251	59.15	6.76
	178.29501	15.21	120.83501
	49.01	5.4925	32.11
	27.4625	5.4925	56.1925
	15.6325	35.9125	127.1725
	21.97	11.4075	38.87
	210.82751	31.265	35.0675
	124.215	7.605	114.075
	305.4675	13.9425	5.915
	7.1825	13.0975	78.585
	13.9425	6.3375	15.6325
	4.225	30.42	177.45001
	185.90001	9.295	16.055
	70.98	60.84	20.28
	67.17751	69.7125	32.5325
	14.7875	14.7875	4.6475
	689.9425	13.0975	109.42751
	17.3225	7.605	7.605
	8.45	4.225	148.72
	194.77251	19.8575	96.33
	78.585	8.45	22.815
	5.4925	9.7175	5.915
	177.87251	5.915	92.95
	226.46001	4.6475	13.0975
	76.05	57.46	5.915
	32.11	27.4625	194.77251
	60.84	16.9	17.745
	153.36751	42.6725	123.7925
	94.21751	4.225	171.535
	210.82751	5.4925	43.095
	79.43	33.8	5.915
	103.93501	27.885	126.32751
	146.185	27.885	6.3375
	70.5575	5.4925	36.335
	10.985	23.66	30.8425
	4.6475	21.97	27.4625
	29.1525	18.1675	163.93001
	13.0975	82.81001	134.77751
	148.2975	29.575	11.4075
	65.065	8.0275	19.8575
	816.6925	35.49	30.8425
	260.6825	25.7725	56.615
	14.7875	15.21	34.645
	10.14	42.25	68.445
	53.235	8.8725	311.80502
	85.345	11.83	79.43
	249.69751	10.5625	4.225
	130.97501	11.83	220.54501
	66.755	22.3925	10.5625
	49.01	11.4075	57.46
	570.79755	7.1825	7.605
	68.445	15.21	55.3475
	15.21	10.5625	65.4875
	178.7175	5.4925	398.84003
	24.505	15.6325	302.9325
	46.8975	42.6725	156.32501
	21.125	8.8725	113.6525
	5.07	9.7175	44.785
	110.69501	20.7025	156.32501
	26.6175	11.4075	8.8725
	58.305	37.18	83.23251
	52.39	16.9	13.9425
	730.92505	24.0825	212.94
	122.9475	4.6475	10.14
	10.5625	6.3375	10.5625
	331.66251	18.59	400.95251
	433.9075	17.3225	24.505
	172.38	4.225	12.675
	319.41	20.7025	113.23
	19.8575	15.21	21.5475
	35.0675	30.42	26.195
	582.20502	5.4925	12.2525
	24.505	4.6475	29.575
	262.79501	26.195	83.23251
	29.9975	29.1525	4.6475
	247.16251	51.1225	21.5475
	584.3175	27.04	198.57501
	8.45	11.83	20.7025
	64.22	19.8575	155.48001
	29.1525	49.01	40.1375
	155.05751	23.66	71.4025
	13.0975	30.8425	191.3925
	54.08	60.4175	7.605
	7.1825	57.46	658.255
	475.31253	22.815	23.2375
	305.04501	13.0975	20.7025
	54.08	25.7725	278.85001
	32.955	35.9125	34.645
	43.095	4.225	81.5425
	393.77002	16.055	7.1825
	547.13751	19.435	227.72751
	100.1325	4.6475	204.0675
	152.94501	8.45	220.54501
	82.3875	38.025	4.225
	29.575	20.28	148.72
	49.855	40.1375	33.8
	417.43002	6.76	64.22
	520.09753	5.915	152.10001
	35.49	19.435	355.74503
	36.7575	7.1825	10.5625
	191.3925	28.3075	18.1675
	44.3625	21.97	245.05
	6.76	30.8425	8.0275
	103.09	18.59	79.0075
	100.1325	18.59	12.2525
	7.1825	29.9975	14.365
	211.6725	11.4075	215.05251
	195.61751	8.8725	112.8075
	1193.5625	16.4775	140.27
	163.08501	38.025	107.7375
	7.1825	13.52	43.94
	94.21751	16.9	7.1825
	99.71001	6.76	89.9925
	39.715	43.5175	19.8575
	44.3625	17.745	8.0275
	125.48251	57.0375	81.12
	551.78503	57.0375	17.745
	366.30753	24.9275	359.97
	54.5025	4.6475	14.7875
	29.1525	11.4075	20.28
	4.225	7.1825	40.9825
	447.42752	10.985	247.58501
	13.9425	63.7975	13.0975
	196.04001	30.8425	21.125
	4.225	4.225	14.365
	342.64752	19.435	8.45
	119.5675	15.21	6.3375
	92.5275	5.915	135.20001
	201.11	16.055	14.7875
	234.4875	43.5175	182.0975
	288.5675	6.3375	6.76
	49.01	60.84	57.0375
	291.94751	97.175	284.3425
	10.985	7.605	141.11501
	16.4775	19.8575	135.20001
	24.9275	73.9375	10.985
	11.4075	15.21	58.305
	335.04251	30.42	4.225
	6.3375	21.125	8.45
	25.35	27.4625	139.0025
	123.7925	10.14	57.46
	199.84251	13.0975	4.6475
	24.505	11.4075	4.225
	91.26	9.7175	4.6475
	485.87503	37.6025	45.2075
	75.6275	17.3225	7.1825
	33.8	46.0525	13.9425
	225.61501	15.6325	8.8725
	64.6425	7.1825	40.1375
	187.16751	21.125	52.8125
	32.5325	21.125	75.6275
	4.225	39.715	109.005
	110.27251	26.195	185.05501
	91.6825	4.6475	22.815
	60.4175	27.04	102.6675
	622.76501	34.645	302.9325
	57.46	48.5875	34.2225
	342.64752	28.73	7.1825
	133.08751	15.21	272.09
	358.70251	19.435	16.055
	199.84251	8.0275	135.6225
	308.0025	4.225	9.7175
	166.88751	26.195	11.4075
	96.7525	40.56	73.515
	10.5625	6.76	12.675
	12.2525	27.4625	140.27
	68.0225	141.96001	63.375
	223.5025	10.985	8.0275
	62.9525	57.0375	12.2525
	158.86	25.35	152.94501
	163.08501	29.1525	202.3775
	104.78001	10.14	9.7175
	112.8075	4.225	5.915
	304.20001	5.915	163.93001
	196.88501	10.985	9.295
	1016.11255	24.505	60.4175
	12.2525	16.9	55.3475
	208.29251	21.125	31.265
	90.8375	15.6325	186.74501
	301.24252	8.45	41.8275
	295.75	8.45	7.605
	1369.745	5.4925	29.1525
	309.6925	17.745	143.65001
	206.60251	119.5675	88.72501
	167.31001	49.01	141.11501
	73.9375	17.745	11.4075
	86.19	5.07	38.4475
	852.60504	38.4475	125.90501
	436.86502	28.73	4.225
	272.935	50.7	8.45
	12.675	21.125	43.5175
	24.9275	21.97	8.45
	77.3175	5.4925	8.45
	164.77501	22.3925	89.57
	24.9275	7.1825	6.3375
	158.015	6.3375	5.915
	20.28	21.97	17.3225
	40.9825	7.1825	144.91751
	86.6125	5.07	55.3475
	48.5875	9.295	14.7875
	360.39252	8.0275	54.08
	12.675	5.07	46.475
	11.83	22.3925	73.515
	115.34251	31.265	40.1375
	30.8425	15.6325	22.3925
	100.1325	10.14	7.1825
	159.2825	4.225	87.035
	405.60001	19.0125	26.195
	285.61002	26.6175	13.0975
	55.3475	16.9	5.07
	127.1725	36.7575	69.7125
	46.8975	21.125	49.01
	27.885	51.9675	83.23251
	60.4175	10.5625	49.855
	12.675	5.4925	49.01
	12.675	16.9	17.3225
	93.79501	34.645	11.83
	796.83502	19.8575	166.46501
	311.38251	16.055	21.97
	49.4325	21.5475	338.42252
	101.8225	16.055	6.76
	152.94501	19.8575	91.26
	26.6175	22.815	231.53001
	111.9625	8.45	63.7975
	291.52502	8.0275	5.915
	563.1925	4.6475	9.7175
	122.9475	4.6475	193.92751
	4.225	19.8575	42.6725
	58.7275	24.505	8.45
	153.36751	4.6475	15.6325
	274.625	5.07	333.35251
	49.4325	4.6475	9.7175
	19.8575	11.83	19.0125
	1039.77258	4.6475	125.90501
	78.16251	13.0975	13.0975
	887.25	34.2225	45.63
	40.56	13.52	43.94
	137.3125	19.8575	342.22501
	122.525	30.8425	500.66251
	109.85001	6.76	33.3775
	29.575	8.0275	16.055
	38.4475	30.8425	9.7175
	9.7175	9.7175	131.39751
	111.9625	13.52	147.875
	4.6475	5.4925	99.71001
	84.5	13.0975	130.97501
	83.65501	11.4075	6.3375
	407.29001	19.8575	27.885
	807.39752	7.605	129.7075
	59.995	7.605	66.755
	5.07	21.5475	237.02251
	38.87	30.42	10.14
	15.21	5.4925	10.985
	26.6175	16.055	21.125
	43.94	12.675	206.60251
	33.3775	17.3225	58.7275
	351.52002	5.07	34.645
	606.71002	6.3375	27.885
	90.415	25.35	4.225
	62.9525	20.7025	77.3175
	136.4675	9.295	92.5275
	116.61	30.42	115.34251
	117.0325	6.76	10.14
	116.18751	65.91	106.0475
	36.335	40.1375	327.86002
	92.5275	7.1825	5.07
	477.0025	7.605	51.9675
	231.53001	4.225	21.5475
	32.11	32.955	7.605
	180.4075	59.5725	47.32
	161.395	10.14	95.0625
	52.39	10.5625	62.53
	107.7375	4.6475	16.4775
	20.7025	18.1675	89.57
	9.7175	11.83	32.5325
	35.9125	25.7725	89.57
	30.42	33.8	28.73
	217.58751	36.335	10.5625
	228.57251	11.4075	289.83502
	41.405	8.0275	164.77501
	35.49	11.83	13.9425
	82.81001	38.87	63.7975
	576.71252	20.7025	5.07
	55.3475	15.21	13.9425
	328.2825	6.76	49.4325
	4.225	12.675	96.7525
	34.645	39.715	9.7175
	358.70251	17.3225	46.0525
	5.07	12.2525	214.63
	40.56	6.3375	21.125
	306.3125	5.915	48.165
	5.07	45.2075	10.14
	718.25	64.22	22.815
	82.3875	6.3375	299.55252
	5.4925	29.575	189.7025
	76.05	4.225	116.18751
	13.9425	15.6325	31.6875
	48.5875	18.1675	106.8925
	126.32751	87.035	18.1675
	21.97	24.9275	8.0275
	144.49501	24.505	103.93501
	251.81001	10.14	346.8725
	74.7825	35.49	69.7125
	27.04	9.7175	159.705
	7.605	5.915	51.1225
	26.6175	21.5475	25.35
	65.065	5.07	98.4425
	354.47751	28.73	116.18751
	19.8575	19.0125	40.1375
	85.345	6.76	22.3925
	5.4925	20.7025	57.46
	192.2375	46.475	262.3725
	13.9425	24.9275	40.1375
	75.6275	23.2375	8.0275
	66.755	23.66	36.7575
	7.1825	35.0675	65.91
	19.8575	16.4775	224.77
	23.66	6.3375	130.97501
	217.58751	75.6275	10.5625
	737.26251	31.265	123.37
	145.76251	25.7725	117.0325
	105.20251	5.4925	119.5675
	38.025	19.8575	44.3625
	171.1125	27.885	218.01001
	92.105	6.76	17.3225
	276.73752	12.2525	13.9425
	354.90002	4.6475	143.22751
	231.53001	12.2525	13.0975
	150.8325	17.745	109.85001
	8.8725	11.4075	32.955
	109.005	30.8425	382.36252
	31.6875	61.2625	119.5675
	172.38	16.9	6.3375
	61.685	8.8725	13.9425
	84.9225	23.2375	9.7175
	151.67751	32.955	5.07
	15.21	10.5625	14.365
	9.295	25.35	272.51251
	10.5625	43.5175	73.0925
	466.01752	65.91	5.4925
	415.74002	13.9425	9.7175
	106.8925	24.505	16.055
	893.58752	5.4925	49.01
	180.83	12.675	21.97
	729.23505	23.66	19.435
	204.91251	7.1825	229.41751
	302.51001	12.675	27.885
	81.12	23.2375	62.9525
	346.45001	14.365	92.105
	151.67751	11.83	119.5675
	311.38251	6.76	406.02252
	26.195	32.11	18.59
	52.39	24.505	30.8425
	119.145	19.8575	16.9
	19.0125	25.35	20.28
	76.4725	18.59	15.6325
	177.87251	15.6325	33.3775
	193.92751	14.365	49.01
	15.6325	13.0975	15.21
	57.46	18.59	158.86
	16.055	6.76	220.12251
	50.2775	18.59	69.7125
	7.1825	14.7875	26.6175
	2247.27759	10.14	92.5275
	13.52	19.435	6.3375
	52.39	7.605	10.14
	546.29254	33.3775	8.8725
	394.61502	20.28	5.4925
	286.8775	32.11	34.645
	250.96501	6.76	143.65001
	153.79001	7.605	10.5625
	128.0175	9.295	4.6475
	310.11502	37.6025	15.21
	39.2925	4.6475	50.2775
	19.0125	27.04	64.6425
	35.9125	40.56	169.4225
	4.6475	6.3375	183.78751
	5.4925	46.0525	40.1375
	8.8725	11.83	63.375
	114.49751	5.07	15.21
	275.04752	4.225	13.52
	95.485	23.66	23.66
	120.41251	5.915	103.5125
	17.3225	9.295	138.1575
	31.6875	29.9975	112.8075
	5.4925	41.8275	5.4925
	170.2675	35.0675	61.685
	25.7725	4.6475	152.94501
	1977.72253	5.915	13.0975
	18.59	18.1675	21.5475
	110.69501	45.2075	98.02
	750.36005	36.335	7.1825
	200.6875	18.1675	23.66
	89.14751	32.11	819.65002
	37.6025	27.885	46.0525
	196.46251	28.3075	43.94
	36.335	23.2375	56.615
	254.7675	6.3375	31.265
	27.04	27.04	10.14
	46.8975	19.435	271.66751
	84.9225	34.2225	22.815
	84.9225	22.3925	7.1825
	1551.42004	6.76	64.22
	34.2225	5.4925	43.5175
	5.07	4.6475	38.87
	21.5475	22.815	26.195
	253.07751	34.2225	327.01501
	332.08502	31.6875	19.435
	136.89	10.14	9.295
	844.15503	59.995	4.225
	9.295	13.9425	292.79251
	26.195	6.3375	93.37251
	90.415	4.6475	80.6975
	32.5325	17.745	100.1325
	166.04251	40.56	5.4925
	4.6475	9.295	92.105
	183.36501	21.5475	11.4075
	113.6525	28.3075	132.66501
	250.96501	5.4925	221.39001
	20.28	20.7025	129.7075
	455.45502	12.675	191.815
	87.035	21.5475	83.65501
	7.1825	12.675	53.235
	422.5	46.475	100.555
	265.33002	18.1675	7.605
	17.745	21.5475	18.1675
	5.915	27.04	102.245
	29.9975	18.59	6.76
	6.76	31.6875	522.63251
	1067.23499	13.0975	77.3175
	77.74001	30.42	4.225
	4.225	11.4075	9.295
	11.4075	9.295	29.1525
	17.3225	47.7425	9.295
	477.8475	13.9425	13.9425
	9.295	8.45	136.89
	7.605	11.4075	16.9
	30.42	7.605	29.9975
	150.41	5.915	245.4725
	220.54501	49.01	18.1675
	86.19	23.2375	68.0225
	291.94751	36.7575	6.76
	104.78001	23.2375	12.675
	7.1825	13.52	5.07
	425.45752	30.8425	4.225
	36.7575	47.7425	15.21
	10.5625	43.5175	43.095
	12.675	12.2525	125.90501
	19.0125	33.8	122.1025
	74.36	38.87	6.3375
	11.4075	4.225	7.1825
	52.39	14.365	77.74001
	13.0975	6.3375	7.605
	13.0975	29.1525	18.59
	53.6575	29.9975	11.4075
	13.52	8.8725	4.6475
	210.40501	4.225	5.915
	5.4925	13.9425	15.21
	181.2525	53.235	63.375
	221.39001	8.8725	149.565
	330.39502	9.7175	76.895
	160.55	15.6325	77.74001
	21.5475	13.0975	210.82751
	265.33002	12.675	167.7325
	929.07751	9.295	11.4075
	13.9425	13.0975	19.435
	204.0675	5.4925	435.5975
	317.72	5.4925	36.7575
	60.4175	10.14	62.1075
	190.125	21.5475	5.915
	74.7825	25.35	23.2375
	11.4075	72.67001	14.7875
	17.3225	5.915	167.7325
	85.345	24.9275	84.5
	249.27501	24.0825	9.7175
	4.6475	13.0975	96.7525
	8.45	8.0275	438.55502
	432.21753	24.0825	7.1825
	195.61751	19.8575	24.9275
	172.80251	26.195	110.69501
	14.7875	22.815	331.24002
	121.68001	26.6175	7.605
	9.295	6.76	19.8575
	358.70251	22.815	118.7225
	194.77251	15.21	119.5675
	226.46001	13.0975	14.7875
	210.82751	13.0975	63.375
	30.8425	22.815	192.2375
	69.7125	48.5875	8.8725
	133.08751	4.6475	38.025
	11.83	28.3075	60.84
	83.23251	14.7875	48.5875
	13.9425	6.76	189.28
	16.4775	8.0275	241.24751
	99.71001	19.0125	43.94
	34.645	5.07	56.615
	81.5425	31.265	98.86501
	35.49	18.59	7.605
	152.10001	19.435	25.35
	124.215	33.3775	24.505
	9.7175	71.825	71.825
	228.99501	8.8725	123.7925
	60.84	13.52	6.76
	128.44	8.45	25.35
	20.7025	28.73	11.83
	373.49002	17.745	676.84503
	130.13	33.8	41.8275
	45.63	4.6475	16.9
	116.18751	39.2925	249.27501
	50.2775	11.83	12.675
	149.9875	24.0825	24.9275
	147.875	9.295	7.1825
	116.61	4.225	5.915
	114.49751	4.6475	18.1675
	814.15753	25.35	12.2525
	5.4925	19.8575	39.2925
	1301.72253	28.3075	18.1675
	118.3	39.2925	20.28
	182.9425	13.9425	148.72
	8.45	27.04	51.545
	252.23251	19.435	14.7875
	26.195	10.5625	269.55502
	515.02753	15.6325	31.265
	38.025	16.055	80.275
	125.90501	18.59	324.48001
	75.205	22.815	98.86501
	152.10001	8.8725	106.8925
	88.30251	15.21	80.6975
	29.575	32.955	136.045
	317.72	43.095	93.37251
	4.225	22.815	56.615
	49.4325	29.575	20.7025
	420.81003	22.3925	299.13
	79.8525	46.0525	246.74001
	6.3375	66.755	115.76501
	1391.2926	5.4925	7.1825
	515.8725	15.6325	14.365
	346.8725	7.605	16.055
	197.73001	20.28	149.565
	287.7225	21.97	19.8575
	57.0375	74.7825	204.0675
	5.915	31.265	31.265
	361.23752	13.0975	5.915
	410.67001	17.745	10.14
	110.27251	24.505	27.4625
	103.5125	16.9	47.32
	42.25	27.04	40.56
	76.05	13.52	49.4325
	87.88	24.9275	16.9
	485.03003	40.1375	5.07
	4.6475	35.0675	119.99001
	40.9825	29.1525	23.66
	47.7425	4.6475	131.39751
	639.24249	15.6325	9.7175
	308.0025	5.4925	41.405
	183.78751	6.76	29.1525
	506.15503	8.8725	5.915
	115.34251	23.2375	159.2825
	180.83	10.985	5.915
	77.74001	21.5475	167.7325
	7.1825	20.28	10.985
	4.225	40.56	160.1275
	240.40251	40.1375	74.36
	62.53	4.225	295.75
	26.195	18.59	135.20001
	11.83	25.35	13.52
	52.8125	6.3375	100.9775
	11.83	6.3375	84.5
	209.98251	31.265	191.3925
	8.8725	50.7	26.195
	542.48999	6.3375	177.45001
	45.2075	36.335	4.225
	23.66	41.8275	83.65501
	7.1825	17.3225	11.4075
	98.02	14.7875	253.50002
	262.3725	13.0975	8.8725
	118.3	38.025	26.195
	922.3175	16.9	133.51001
	10.985	6.76	18.1675
	104.35751	7.1825	96.33
	92.95	20.28	13.0975
	5.4925	19.0125	13.9425
	355.32251	44.3625	12.675
	532.77252	20.28	10.14
	24.0825	10.14	60.84
	94.21751	29.1525	5.07
	25.7725	9.295	5.915
	425.035	16.9	73.0925
	4.225	10.14	111.9625
	17.3225	10.985	10.985
	1837.03003	10.5625	100.9775
	12.675	9.7175	17.3225
	212.94	5.915	21.97
	381.095	8.8725	51.1225
	68.0225	29.1525	5.07
	6.3375	27.885	49.855
	242.93752	5.07	8.45
	178.7175	10.985	31.265
	128.44	34.2225	14.365
	105.20251	7.605	109.42751
	13.52	37.18	11.83
	108.16	43.5175	13.0975
	120.41251	5.915	27.04
	156.74751	12.675	194.77251
	1003.43756	57.0375	8.0275
	239.55751	15.6325	36.7575
	545.02502	28.3075	23.66
	87.4575	4.225	37.18
	492.21252	11.4075	73.515
	7.605	21.125	7.605
	145.34001	20.28	291.52502
	14.7875	14.365	7.1825
	306.73502	22.3925	128.8625
	14.7875	4.225	11.4075
	449.11752	13.0975	9.7175
	4.6475	25.35	35.0675
	866.54755	5.4925	77.74001
	890.20752	26.6175	13.52
	17.3225	5.915	40.9825
	11.4075	26.195	113.6525
	204.49001	8.45	329.1275
	53.235	4.6475	15.6325
	85.7675	27.885	114.49751
	158.015	24.9275	184.21001
	1099.76758	32.955	65.065
	19.435	5.07	77.74001
	8.0275	6.76	27.04
	4.6475	57.0375	35.9125
	4.225	8.0275	160.9725
	124.215	6.76	74.36
	13.52	10.985	10.985
	155.90251	13.9425	85.345
	693.745	9.295	79.8525
	25.35	5.07	196.46251
	207.02501	37.6025	87.88
	5.4925	24.0825	57.0375
	41.405	4.6475	9.295
	27.4625	22.3925	19.435
	43.5175	35.49	17.3225
	27.885	8.45	144.07251
	334.62003	4.6475	49.855
	30.42	48.165	14.365
	54.5025	18.1675	94.21751
	64.22	8.45	13.9425
	160.55	25.35	8.0275
	40.9825	12.675	501.08502
	149.1425	39.715	14.365
	34.2225	5.07	376.02502
	34.645	10.14	184.63251
	27.04	29.9975	38.87
	9.295	35.9125	158.86
	89.14751	30.42	10.14
	11.83	37.18	15.6325
	826.41003	14.7875	28.73
	7.605	6.76	20.28
	18.1675	17.745	137.735
	213.785	16.055	57.0375
	51.545	10.5625	13.0975
	5.07	38.87	5.915
	20.7025	5.07	10.5625
	346.8725	18.59	103.93501
	13.9425	8.0275	406.86752
	52.8125	5.915	8.45
	8.8725	37.18	4.225
	167.7325	4.225	26.6175
	454.18753	4.6475	107.315
	309.6925	32.5325	67.17751
	339.69	18.59	25.35
	339.26752	34.645	64.6425
	145.76251	57.46	68.445
	47.32	10.14	5.915
	198.15251	37.18	180.4075
	232.7975	62.53	84.0775
	30.8425	5.915	16.4775
	70.5575	93.79501	11.4075
	14.365	18.1675	29.9975
	721.63	5.07	20.28
	104.35751	21.97	112.385
	304.6225	17.745	44.3625
	15.6325	13.0975	38.025
	216.32001	11.4075	40.56
	269.13251	36.335	189.28
	122.9475	6.3375	25.35
	4.225	8.8725	21.5475
	13.9425	4.225	61.2625
	107.7375	35.49	118.7225
	7.1825	38.87	50.2775
	10.14	8.0275	8.0275
	73.515	4.225	33.3775
	435.17502	21.97	36.7575
	24.0825	22.815	152.94501
	95.0625	4.225	202.8
	15.6325	42.25	253.50002
	9.7175	7.1825	31.6875
	25.7725	15.21	23.66
	12.675	6.3375	6.76
	80.6975	38.025	5.4925
	46.475	10.5625	82.3875
	228.57251	16.9	52.39
	551.36255	10.5625	68.8675
	14.365	5.915	92.5275
	25.7725	24.9275	26.6175
	362.505	10.14	9.295
	679.38	9.7175	23.2375
	95.485	8.0275	8.8725
	638.39752	5.07	114.92001
	63.375	9.295	59.5725
	461.37003	11.83	402.22
	5.4925	34.645	147.03
	20.7025	30.42	22.3925
	8.45	4.225	223.5025
	13.0975	7.1825	477.42502
	193.505	11.83	40.1375
	139.0025	4.6475	7.605
	151.67751	7.1825	83.65501
	4.6475	14.7875	63.375
	256.45752	21.125	33.3775
	7.1825	10.985	137.3125
	386.16501	4.6475	87.88
	4.225	9.295	105.20251
	65.91	34.2225	5.915
	38.4475	13.9425	19.8575
	288.14502	10.14	20.28
	45.63	7.1825	122.525
	26.195	22.3925	331.24002
	4.225	28.3075	94.64
	67.60001	7.605	275.89252
	17.3225	6.76	27.04
	237.44501	35.49	123.7925
	5.07	18.1675	78.585
	487.565	6.3375	73.9375
	27.885	17.745	52.39
	109.005	31.6875	6.3375
	266.17502	6.3375	19.435
	67.17751	11.4075	88.72501
	199.42001	18.1675	6.76
	161.395	21.97	8.0275
	95.9075	34.2225	108.16
	584.3175	20.7025	13.0975
	6.3375	15.6325	12.2525
	6.76	9.7175	79.0075
	231.95251	17.3225	238.29001
	32.11	10.14	129.285
	6.3375	8.45	265.33002
	12.675	14.365	27.885
	13.0975	17.3225	13.0975
	417.43002	7.605	132.24251
	11.4075	16.9	16.9
	698.815	5.915	63.7975
	27.885	10.5625	6.76
	122.9475	8.0275	134.35501
	32.955	8.8725	118.7225
	188.01251	27.04	87.035
	8.0275	8.0275	9.295
	6.76	10.985	8.8725
	11.4075	20.28	34.2225
	373.91251	13.52	95.9075
	26.195	6.3375	39.715
	100.555	24.0825	25.35
	326.5925	20.28	181.675
	34.2225	5.915	41.8275
	49.01	38.4475	8.8725
	16.9	30.8425	8.8725
	10.14	32.5325	208.71501
	93.79501	17.3225	10.985
	143.22751	13.9425	4.225
	227.72751	24.0825	27.4625
	89.57	9.295	123.7925
	37.18	9.295	210.40501
	2210.52002	8.8725	8.45
	58.305	12.2525	94.21751
	9.7175	17.3225	117.455
	422.07751	39.715	24.505
	48.165	8.8725	104.35751
	4.225	22.815	16.9
	75.6275	4.225	56.615
	46.8975	7.605	26.195
	16.4775	38.4475	19.435
	253.92252	9.7175	55.3475
	271.66751	5.07	49.4325
	14.365	5.915	7.1825
	73.515	11.83	7.1825
	6.76	20.28	201.11
	81.965	19.0125	233.6425
	202.8	13.0975	46.8975
	622.76501	8.0275	370.11002
	205.33501	19.435	48.165
	383.20752	17.3225	56.615
	13.52	6.76	51.9675
	45.63	8.0275	9.295
	53.6575	8.45	128.44
	267.4425	67.17751	60.84
	558.1225	7.1825	8.8725
	35.9125	32.11	74.7825
	32.955	8.8725	51.545
	6.76	19.435	115.76501
	1120.89258	21.5475	118.3
	1955.75256	25.7725	4.225
	52.39	6.3375	98.4425
	106.8925	5.07	130.13
	30.8425	9.295	40.56
	74.36	8.8725	6.76
	47.32	12.675	33.3775
	15.21	24.0825	6.76
	98.86501	55.77	149.1425
	231.10751	11.83	7.1825
	267.02002	4.6475	35.0675
	18.1675	24.505	4.225
	834.4375	9.295	282.23001
	803.59503	5.915	194.35001
	387.85501	29.1525	188.01251
	150.41	16.4775	135.20001
	5.915	24.0825	99.28751
	11.83	10.14	29.575
	87.88	28.73	189.28
	22.815	6.76	69.7125
	223.5025	4.225	9.295
	19.0125	26.6175	67.60001
	65.91	20.7025	10.14
	166.46501	21.5475	210.82751
	270.40002	13.52	27.4625
	153.36751	13.0975	8.45
	77.3175	23.66	19.435
	390.39001	35.9125	107.315
	291.10251	27.4625	4.225
	2226.15259	16.4775	24.0825
	201.5325	8.45	30.42
	26.195	28.3075	16.055
	493.48001	14.7875	51.545
	174.49251	9.295	49.855
	29.9975	16.4775	242.09251
	53.235	24.0825	216.32001
	77.3175	20.28	5.915
	44.3625	45.2075	8.45
	771.48505	27.4625	249.69751
	22.3925	86.6125	64.6425
	179.985	22.815	29.575
	125.06001	23.66	98.86501
	62.53	31.265	53.6575
	396.72751	8.45	42.6725
	21.5475	13.52	4.6475
	122.525	12.2525	16.4775
	16.055	17.3225	209.98251
	79.0075	5.4925	14.365
	4.225	49.4325	35.9125
	4.225	19.0125	11.83
	76.05	43.5175	182.9425
	56.615	9.295	117.8775
	79.0075	9.295	69.7125
	57.0375	9.7175	114.92001
	263.64001	8.45	35.0675
	83.65501	37.18	218.43251
	14.365	22.3925	44.3625
	591.5	8.45	6.3375
	140.6925	26.6175	340.535
	214.2075	16.055	161.8175
	208.29251	25.7725	84.0775
	166.88751	65.4875	79.0075
	41.8275	9.295	96.33
	98.02	17.3225	176.60501
	7.605	29.9975	43.5175
	4.6475	37.18	33.8
	29.9975	64.22	5.915
	327.4375	9.295	139.8475
	209.98251	9.7175	38.87
	399.68503	16.4775	17.3225
	45.63	55.3475	193.0825
	181.675	43.94	160.55
	88.30251	9.7175	5.4925
	4.6475	18.59	186.32251
	4901.42285	9.7175	10.14
	19.8575	19.8575	14.7875
	101.8225	175.33751	5.07
	674.73254	8.8725	144.91751
[truncated: 25,821 more rows]
