# Supplementary material for: Data-mining unveils structure–property–activity correlation of viral infectivity enhancing self-assembling peptides
Source: Nat Commun. 2023 Aug 23;14:5121. doi: 10.1038/s41467-023-40663-6 (PMC10447463; doi:10.1038/s41467-023-40663-6)
Supplement: Supplementary file 7 — Source Data [file 41467_2023_40663_MOESM7_ESM.zip › Source-Data/SI/Fig9D.csv]

		average				std dev
		6.5 µM	1.3 µM	0.26 µM	0 µM	6.5 µM	1.3 µM	0.26 µM	0 µM			BL4 in PBS	6.5 µM	0.75	117850
49	BL4 in PBS	126493.3333	46096.66667	11256.66667	7373.333333	17877.51754	4647.949369	1156.560994	1533.413041					0.75	114580
52	BL4 5 min US	170686.6667	37553.33333	9853.333333	7373.333333	21208.86214	4760.276603	2132.822856	1533.413041					0.75	147050
53	BL4 1 h US	144003.3333	30250	6603.333333	7373.333333	12436.30706	1188.822947	740.3602727	1533.413041				1.3 µM	0.9	40990
														0.9	50080
														0.9	47220
													0.26 µM	1.1	12520
														1.1	11000
														1.1	10250
													0 µM	1.25	5710
														1.25	7000
														1.25	9410
												BL4 5 min US	6.5 µM	1.75	152470
														1.75	193970
														1.75	165620
													1.3 µM	1.9	43050
														1.9	34790
														1.9	34820
													0.26 µM	2.1	9980
														2.1	7660
														2.1	11920
													0 µM	2.25	5710
														2.25	7000
														2.25	9410
												BL4 1 h US	6.5 µM	2.75	158350
														2.75	136290
														2.75	137370
													1.3 µM	2.9	31490
														2.9	29120
														2.9	30140
													0.26 µM	3.1	7330
														3.1	5850
														3.1	6630
													0 µM	3.25	5710
														3.25	7000
														3.25	9410
