# Supplementary material for: Data-mining unveils structure–property–activity correlation of viral infectivity enhancing self-assembling peptides
Source: Nat Commun. 2023 Aug 23;14:5121. doi: 10.1038/s41467-023-40663-6 (PMC10447463; doi:10.1038/s41467-023-40663-6)
Supplement: Supplementary file 7 — Source Data [file 41467_2023_40663_MOESM7_ESM.zip › Source-Data/SI/FigS12.csv]

A	sequence	Log10 of Rel to EFC (Feb2021)	Zeta Pot. / mV	Log10 Count Rate	TEM 2cat	Tht category (> 2 to blank = +)	Hfauchere	beta sheet		Log10 of Rel to EFC	Composite (Linear Regression Fit)				B	Sequence	Log10 Inf. rel. to EF-C	Zeta pot. / mV	Log10 Count Rate	beta sheet	Fibril	ThT Cat,	Hfauchere	NC	pI	Hkyte-Doolittle	Norm. vdW Vol.	P	GSI	USP	AI	HMI	II	BI		Log10 of Rel to EFC	Composite (Linear Regression Fit)
	EIKIQINM	-1.00082	-22.33333	3.44965	1	1	0.5225	48.03307		-1.00082	-1.4672					EIKIQINM	-1.00082	-22.33333	3.44965	40.26416	1	1	0.5225	-0.05909	6.40878	0.125	3.985	0.18288	2.69125	0.83	146.25	0.19104	11.6	0.92875		-1.00082	-1.58396
	CHLHLQL	-1.00779	-12.26667	3.06244	0	1	0.95429	49.51824		-1.00779	-1.46734					CHLHLQL	-1.00779	-12.26667	3.06244	49.51824	0	1	0.95429	0.09085	7.52396	0.57143	3.95714	0.18943	2.44	0.80571	167.14286	0.17099	101.71429	-0.16857		-1.00779	-1.48183
	KLKLKLQL	-1.00947	8.39	1.63212	1	0	0.45125	42.3363		-1.00947	-1.6464					KLKLKLQL	-1.00947	8.39	1.63212	45.09939	1	0	0.45125	2.93961	11.10308	-5.55E-17	4.2825	0.19763	2.19875	0.83	195	0.0979	-3.5625	0.31375		-1.00947	-1.53972
	KIKIKIQI	-1.01433	6.97	2.99962	1	1	0.50125	40.15921		-1.01433	-1.3971					KIKIKIQI	-1.01433	6.97	2.99962	42.3363	1	1	0.50125	2.93961	11.10308	0.35	4.2825	0.19763	2.99875	0.85	195	0.10911	-44.3125	0.31375		-1.01433	-1.38116
	HHHHKAKAKAKAWWWW	-1.04828	17.4	2.8188	0	1	0.425	40.26416		-1.04828	-1.44633					HHHHKAKAKAKAWWWW	-1.04828	17.4	2.8188	42.9134	0	1	0.425	4.38648	11.27835	-1.55	2.3825	0.12375	1.54	0.475	25	0.22074	24.175	1.5175		-1.04828	-1.4456
	KFKQFFNMWQ	-1.0494	-3.43	2.37457	0	0	0.583	32.74696		-1.0494	-1.65337					KFKQFFNMWQ	-1.0494	-3.43	2.37457	32.74696	0	0	0.583	1.94001	10.80539	-0.89	4.249	0.2023	1.967	0.636	0	0.53555	10.11	1.52		-1.0494	-1.66936
	QCKAKAQANMWQ	-1.14369	-8.05	2.63097	0	0	0.22583	32.8999		-1.14369	-1.69664					QCKAKAQANMWQ	-1.14369	-8.05	2.63097	32.8999	0	0	0.22583	1.86642	9.67625	-1.075	2.625	0.13325	1.50167	0.59333	25	0.15274	2.88333	1.91417		-1.14369	-1.57571
	KIKIQI	-1.16938	-5.63	2.03463	0	0	0.53333	38.60459		-1.16938	-1.70438					KIKIQI	-1.16938	-5.63	2.03463	38.60459	0	0	0.53333	1.94001	10.80539	0.36667	4.24833	0.196	2.985	0.85	195	0.28155	-34.11667	0.31333		-1.16938	-1.48728
	CEIEIQINM	-1.18631	-15.3	1.76666	1	1	0.67444	46.30694		-1.18631	-1.56569					CEIEIQINM	-1.18631	-15.3	1.76666	32.8491	1	1	0.67444	-2.13178	3.61369	0.43333	3.70222	0.16922	2.55222	0.80667	130	0.11073	100.51111	0.82333		-1.18631	-1.58661
	MKFKFQF	-1.19611	-3.13333	2.0933	1	0	0.62857	21.96558		-1.19611	-1.5982					MKFKFQF	-1.19611	-3.13333	2.0933	21.96558	1	0	0.62857	1.94001	10.80539	-0.14286	5.08429	0.24414	2.35857	0.70286	0	0.1996	-23.67143	0.76429		-1.19611	-1.57482
	KFKFQF	-1.21265	-11.03333	2.26332	0	0	0.52833	45.99798		-1.21265	-1.71293					KFKFQF	-1.21265	-11.03333	2.26332	45.99798	0	0	0.52833	1.94001	10.80539	-0.48333	5.19333	0.248	2.36	0.69	0	0.25614	-29.28333	1.28333		-1.21265	-1.66178
	KIRGKFEKED	-1.2355	-12.7	2.33122	0	1	-0.244	28.67367		-1.2355	-1.67251					KIRGKFEKED	-1.2355	-12.7	2.33122	28.67367	0	1	-0.244	0.94092	9.4399	-1.98	4.067	0.1831	1.986	0.656	39	0.24989	2.79	4.507		-1.2355	-1.84728
	CSISIQI	-1.25232	-25.93333	4.01035	1	1	0.94857	58.57393		-1.25232	-1.38502					CSISIQI	-1.25232	-25.93333	4.01035	46.30694	1	1	0.94857	-0.13278	5.92254	1.55714	3.08286	0.14143	2.64571	0.77429	167.14286	0.19266	8.57143	-0.52857		-1.25232	-1.38241
	CKIW	-1.28597	-3.71	0.50515	0	0	1.15	46.01787		-1.28597	-1.75436					CKIW	-1.28597	-3.71	0.50515	39.13233	0	0	1.15	0.86682	8.54518	0.55	2.8	0.13325	1.9625	0.58	97.5	0.66814	-13.725	-0.745		-1.28597	-1.57852
	RLRLTLC	-1.28797	19.66667	2.0991	1	0	0.69714	20.6858		-1.28797	-1.50679					RLRLTLC	-1.28797	19.66667	2.0991	20.6858	1	0	0.69714	1.8672	10.52641	0.6	4.18429	0.19657	2.46429	0.77429	167.14286	0.22916	36.08571	2.33857		-1.28797	-1.48647
	RPRGLLLGNLR	-1.3163	-8.15	2.32249	0	0	0.35364	13.81737		-1.3163	-1.68354					CKIKQIIRGD	-1.31058	13.2	3.54351	34.89601	0	0	0.296	1.86673	9.67377	-0.37	3.683	0.17	2.362	0.716	117	0.52913	7.21	2.33		-1.31058	-1.71364
	FKFDKFKFDK	-1.33354	-12.7	1.6545	0	0	0.166	46.63736		-1.33354	-1.82225					RPRGLLLGNLR	-1.3163	-8.15	2.32249	13.81737	0	0	0.35364	2.94078	12.80108	-0.38182	3.14727	0.15918	1.96818	0.61091	141.81818	0.27764	21.81818	2.71273		-1.3163	-1.6228
	CKAKAQANMWQ	-1.35939	0.73733	0.95263	0	0	0.26636	39.38311		-1.35939	-1.81364					FKFDKFKFDK	-1.33354	-12.7	1.6545	46.63736	0	0	0.166	1.93985	10.33335	-1.14	4.82	0.2246	2.252	0.704	0	0.16595	-13.36	2.772		-1.33354	-1.64178
	NMWQKAKAQA	-1.37623	-5.56	2.38411	1	1	0.139	37.34305		-1.37623	-1.54098					CKAKAQANMWQ	-1.35939	0.73733	0.95263	39.38311	0	0	0.26636	1.86642	9.67625	-0.85455	2.50455	0.129	1.49636	0.58545	27.27273	0.15274	9.09091	1.58455		-1.35939	-1.56321
	CKIKQII	-1.37857	-3.83	1.87274	1	1	0.67714	25		-1.37857	-1.49061					NMWQKAKAQA	-1.37623	-5.56	2.38411	37.34305	1	1	0.139	1.94001	10.80539	-1.19	2.512	0.1291	1.469	0.582	30	0.32303	9	1.871		-1.37623	-1.66159
	CKYKYQY	-1.3903	1.49	3.02554	0	1	0.31714	49.11894		-1.3903	-1.50952					CKIKQII	-1.37857	-3.83	1.87274	25	1	1	0.67714	1.86642	9.67625	0.67143	3.98857	0.18629	2.81143	0.81714	167.14286	0.59645	18.14286	0.08571		-1.37857	-1.59527
	KIKQIIN	-1.40009	-11.7	1.80641	0	0	0.37143	37.69421		-1.40009	-1.76667					CKYKYQY	-1.3903	1.49	3.02554	49.11894	0	1	0.31714	1.86045	9.18828	-1.81429	5.04714	0.23429	2.27571	0.68	0	0.13062	-2.2	2.25429		-1.3903	-1.65408
	EIEIQINM	-1.44016	-23.33333	2.12721	1	0	0.56625	53.87026		-1.44016	-1.71251					KIKQIIN	-1.40009	-11.7	1.80641	37.69421	0	0	0.37143	1.94001	10.80539	-0.18571	4.06286	0.18714	2.78714	0.83714	167.14286	0.72442	18.14286	1.21714		-1.40009	-1.69741
	KVKVQVVV	-1.45521	0.147	2.21254	1	0	0.4875	45.8125		-1.45521	-1.62405					EIEIQINM	-1.44016	-23.33333	2.12721	47.91972	1	0	0.56625	-2.05819	3.6137	0.175	3.86125	0.17438	2.65	0.83	146.25	0.15669	111.825	1.08625		-1.44016	-1.64203
	KIEIQINM	-1.45846	-0.35	2.43902	1	0	0.5225	42.99178		-1.45846	-1.59797					KVKVQVVV	-1.45521	0.147	2.21254	52.93279	1	0	0.4875	1.94001	10.80539	1.2125	1.87375	0.16475	2.96125	0.73	181.25	0.1129	-25.5	-0.445		-1.45521	-1.70195
	KIKIKIKI	-1.48703	5.46	2.19061	0	1	0.405	40.45525		-1.48703	-1.54571					KIEIQINM	-1.45846	-0.35	2.43902	42.99178	1	0	0.5225	-0.05909	6.40878	0.125	3.985	0.18288	2.69125	0.83	146.25	0.2024	77.1375	0.92875		-1.45846	-1.56524
	CKAKAQA	-1.50126	-8.01	2.55955	0	0	0.03857	34.72634		-1.50126	-1.73063					KIKIKIKI	-1.48703	5.46	2.19061	58.57393	0	1	0.405	3.93922	11.27835	0.3	4.385	0.2025	3.04	0.85	195	0.18011	-65.5375	0.315		-1.48703	-1.44027
	CKAKAQANM	-1.50407	-7.77333	2.31667	0	0	0.1	34.21812		-1.50407	-1.74183					CKAKAQA	-1.50126	-8.01	2.55955	48.82136	0	0	0.03857	1.86642	9.67625	-0.48571	2.31714	0.12629	1.56429	0.60286	42.85714	0.15365	8.57143	1.41857		-1.50126	-1.68115
	KAKQAANMWQ	-1.51368	-12.9	2.83914	0	0	0.139	10.93958		-1.51368	-1.68146					CKAKAQANM	-1.50407	-7.77333	2.31667	34.21812	0	0	0.1	1.86642	9.67625	-0.55556	2.62222	0.13767	1.65556	0.64	33.33333	0.06825	8.88889	1.58		-1.50407	-1.5764
	HHHHEIEIEIEI	-1.53419	-6.91	2.01396	0	1	0.43	48.37324		-1.53419	-1.61038					KAKQAANMWQ	-1.51368	-12.9	2.83914	10.93958	0	0	0.139	1.94001	10.80539	-1.19	2.512	0.1291	1.469	0.582	30	0.41405	32.68	1.871		-1.51368	-1.69708
	KKFQKKFQ	-1.54493	-9.19	1.86688	0	0	-0.1025	40.421		-1.54493	-1.82107					HHHHEIEIEIEI	-1.53419	-6.91	2.01396	48.37324	0	1	0.43	-3.60993	5.31777	-0.73333	4.14667	0.189	2.91333	0.8	130	0.17024	183.21667	2.18333		-1.53419	-1.6674
	KFKFEFEF	-1.54675	-2.55	3.33962	1	1	0.4875	40.95283		-1.54675	-1.4038					KKFQKKFQ	-1.54493	-9.19	1.86688	40.421	0	0	-0.1025	3.93922	11.27835	-2.125	4.845	0.227	2.07	0.685	0	0.70719	8.75	3.415		-1.54493	-1.95586
	SISISRRI	-1.54793	-17	1.40255	0	0	0.4075	48.78151		-1.54793	-1.82851					KFKFEFEF	-1.54675	-2.55	3.33962	40.95283	1	1	0.4875	-0.05899	6.53076	-0.45	5.0825	0.2375	2.3325	0.69	0	0.15213	-10.0375	1.6		-1.54675	-1.78688
	CEIEIQI	-1.55419	-26.1	1.71572	1	1	0.77714	0		-1.55419	-1.5389					SISISRRI	-1.54793	-17	1.40255	48.78151	0	0	0.4075	1.94079	12.50007	0.2625	3.6325	0.16575	2.6475	0.75125	146.25	0.60072	104.425	3.16		-1.54793	-1.48511
	KVKGVGK	-1.58656	-12.8	1.70899	0	0	-0.07571	8.76303		-1.58656	-1.80619					CEIEIQI	-1.55419	-26.1	1.71572	0	1	1	0.77714	-2.13178	3.61369	0.78571	3.70571	0.16686	2.71714	0.81714	167.14286	0.2047	126.37143	0.44571		-1.55419	-1.58876
	NMWQKIKQII	-1.5971	-0.213	2.99229	0	0	0.586	38.14002		-1.5971	-1.59444					KVKGVGK	-1.58656	-12.8	1.70899	8.76303	0	0	-0.07571	2.93961	11.10308	-0.58571	2.13	0.13386	1.85857	0.50857	82.85714	0.52222	-44.05714	0.95571		-1.58656	-2.05037
	QCKAKAQA	-1.59755	0.674	3.12028	0	0	0.00625	34.06083		-1.59755	-1.65516					NMWQKIKQII	-1.5971	-0.213	2.99229	38.14002	0	0	0.586	1.94001	10.80539	-0.38	3.682	0.1711	2.342	0.732	117	0.67557	15.7	0.938		-1.5971	-1.62218
	NMWQKVGTPL	-1.60744	-9.62	1.43083	0	1	0.557	32.25868		-1.60744	-1.6339					QCKAKAQA	-1.59755	0.674	3.12028	34.06083	0	0	0.00625	1.86642	9.67625	-0.8625	2.52125	0.133	1.56375	0.6125	37.5	0.03741	-0.675	1.93375		-1.59755	-1.6287
	FDPFDPFDP	-1.6317	-10.9	2.41156	0	0	0.58	48.89025		-1.6317	-1.69591					NMWQKVGTPL	-1.60744	-9.62	1.43083	32.25868	0	1	0.557	0.94041	9.70002	-0.46	2.028	0.1188	1.936	0.514	68	0.54068	-16.47	0.572		-1.60744	-1.74397
	CKFQC	-1.64337	-17.38333	2.11517	0	0	0.732	43.86153		-1.64337	-1.71749					FDPFDPFDP	-1.6317	-10.9	2.41156	48.89025	0	0	0.58	-3.05824	3.33853	-0.76667	1.98333	0.13167	2.40333	0.48667	0	0.34294	92.82222	1.91333		-1.6317	-1.88916
	TKTLTKTL	-1.67101	-25.1	2.71147	0	0	0.3075	34.38005		-1.67101	-1.73995					CKFQC	-1.64337	-17.38333	2.11517	43.86153	0	0	0.732	0.79323	8.22968	0.08	3.894	0.189	1.986	0.66	0	0.24647	-7.08	1.11		-1.64337	-1.55063
	KIKIQIRGD	-1.67779	6.43	2.05678	1	1	0.15778	47.11528		-1.67779	-1.53637					TKTLTKTL	-1.67101	-25.1	2.71147	34.38005	0	0	0.3075	1.94001	10.80539	-0.375	3.4925	0.15525	2.635	0.665	97.5	0.5885	8.75	1.4425		-1.67101	-1.59539
	CRFRVPF	-1.70069	4.41333	1.86904	0	0	0.72	11.42857		-1.70069	-1.6256					KIKIQIRGD	-1.67779	6.43	2.05678	47.11528	1	1	0.15778	1.94032	10.78903	-0.68889	3.82222	0.17467	2.42778	0.72667	130	0.24094	-28.84444	2.73111		-1.67779	-1.60597
	CETMYDKILKNLSRSR	-1.71634	0.41	3.04094	0	0	0.19375	62.1014		-1.71634	-1.67045					CRFRVPF	-1.70069	4.41333	1.86904	11.42857	0	0	0.72	1.8672	10.52641	0.24286	3.43571	0.20429	2.66714	0.59143	41.42857	0.25656	63.6	2.65143		-1.70069	-1.60474
	HGEHGEHGE	-1.72034	-24.2	2.53195	0	0	-0.17	6.27057		-1.72034	-1.78473					CETMYDKILKNLSRSR	-1.71634	0.41	3.04094	62.1014	0	0	0.19375	1.86523	9.40416	-0.9	3.9025	0.17794	2.20625	0.7225	73.125	0.77978	86.63125	3.38938		-1.71634	-1.8128
	KIKIQII	-1.72894	5.61	3.01662	1	0	0.71429	44.63502		-1.72894	-1.50249					HGEHGEHGE	-1.72034	-24.2	2.53195	6.27057	0	0	-0.17	-2.72224	5.32339	-2.36667	2.81333	0.127	1.51667	0.46	0	0.16803	-67.56667	3.51		-1.72034	-2.0791
	KAKAQA	-1.74341	-14.08333	1.32084	0	0	-0.21167	40.34378		-1.74341	-1.90057					KIKIQII	-1.72894	5.61	3.01662	40.15921	1	0	0.71429	1.94001	10.80539	0.95714	4.21286	0.19457	3.15714	0.87429	222.85714	0.2923	-27.81429	-0.43429		-1.72894	-1.41333
	KFKFQFN	-1.74433	12.7	1.70501	1	0	0.36714	38.13479		-1.74433	-1.63155					KAKAQA	-1.74341	-14.08333	1.32084	40.34378	0	0	-0.21167	1.94001	10.80539	-0.98333	2.29833	0.126	1.53	0.6	50	0.18418	8.33333	1.86833		-1.74341	-1.77144
	EIEIEIEI	-1.74837	-8.92	2.73111	1	0	0.58	62.60918		-1.74837	-1.61803					KFKFQFN	-1.74433	12.7	1.70501	38.13479	1	0	0.36714	1.94001	10.80539	-0.91429	4.87286	0.23171	2.25143	0.7	0	0.25407	-23.67143	2.04857		-1.74433	-1.64591
	PPFHPPPFHP	-1.75111	-15.8	1.77183	0	0	0.816	46.6563		-1.75111	-1.73351					EIEIEIEI	-1.74837	-8.92	2.73111	62.60918	1	0	0.58	-4.05719	3.37081	0.5	3.89	0.1685	2.875	0.85	195	0.13669	269.825	0.945		-1.74837	-1.61983
	MKFM	-1.75586	-16	2.1165	0	0	0.815	34.63037		-1.75586	-1.69015					PPFHPPPFHP	-1.75111	-15.8	1.77183	46.6563	0	0	0.816	0.16444	7.71436	-1.04	0.478	0.104	2.788	0.28	0	0.07765	99.54	0.336		-1.75111	-1.57674
	KVKVKVQV	-1.76286	-3.41	1.97482	0	1	0.21125	43.06354		-1.76286	-1.6253					MKFM	-1.75586	-16	2.1165	34.63037	0	0	0.815	0.94041	9.70002	0.675	4.88	0.23775	2.3825	0.735	0	0.61015	7.5	-0.5325		-1.75586	-1.73304
	RGDKIKIQI	-1.80528	-0.899	2.47431	1	1	0.15778	40.49494		-1.80528	-1.51796					KVKVKVQV	-1.76286	-3.41	1.97482	43.06354	0	1	0.21125	2.93961	11.10308	0.2	2.4325	0.17463	2.73875	0.72	145	0.09844	-39.7125	0.75375		-1.76286	-1.72173
	QCKAKAQANM	-1.83488	-8.35667	2.30991	0	0	0.068	35.27037		-1.83488	-1.75012					RGDKIKIQI	-1.80528	-0.899	2.47431	40.49494	1	1	0.15778	1.94032	10.78903	-0.68889	3.82222	0.17467	2.42778	0.72667	130	0.32342	-38.27778	2.73111		-1.80528	-1.64956
	KWKWQW	-1.83773	7.55	3.18889	0	0	0.75833	30.46681		-1.83773	-1.51734					QCKAKAQANM	-1.83488	-8.35667	2.30991	35.27037	0	0	0.068	1.86642	9.67625	-0.85	2.755	0.1419	1.646	0.644	30	0.07927	1.46	1.976		-1.83488	-1.59133
	HRRHFRHKITKKK	-1.86785	-9.22333	0.97772	0	0	-0.21154	45.33674		-1.86785	-1.91922					KWKWQW	-1.83773	7.55	3.18889	30.46681	0	0	0.75833	1.94001	10.80539	-2.33333	2.24833	0.103	0.89	0.34	0	0.2072	8.33333	1.60833		-1.83773	-1.45422
	HHHHKAKAKAKAYYYY	-1.88343	7.03	2.38184	0	0	0.1025	44.29189		-1.88343	-1.69588					HRRHFRHKITKKK	-1.86785	-9.22333	0.97772	45.33674	0	0	-0.21154	7.27464	12.82564	-2.46923	4.91846	0.23254	2.59308	0.69846	30	0.3805	86.63077	5.81615		-1.86785	-1.5756
	KNERIKNERI	-1.88759	-16	2.50772	0	0	-0.288	37.94827		-1.88759	-1.81191					HHHHKAKAKAKAYYYY	-1.88343	7.03	2.38184	38.56033	0	0	0.1025	4.37851	10.19817	-1.65	4	0.19825	2.275	0.65	25	0.16711	47.3125	2.135		-1.88343	-1.59356
	QCKFKQFF	-1.90709	4.94	2.35295	1	1	0.56125	32.33638		-1.90709	-1.44282					KNERIKNERI	-1.88759	-16	2.50772	37.94827	0	0	-0.288	1.941	10.77375	-2.18	4.326	0.1962	2.316	0.764	78	0.1853	0.51	5.8		-1.88759	-1.68024
	KIKIQINMWQRGD	-1.91704	1.69	3.44453	0	0	0.31385	47.71954		-1.91704	-1.59733					QCKFKQFF	-1.90709	4.94	2.35295	32.33638	1	1	0.56125	1.86642	9.67625	-0.4875	4.6925	0.2245	2.18625	0.68	0	0.42184	0.7125	1.495		-1.90709	-1.69616
	CKFC	-1.95922	-19.88667	2.37131	0	0	0.97	38.86577		-1.95922	-1.66535					KIKIQINMWQRGD	-1.91704	1.69	3.44453	39.60943	0	0	0.31385	1.94032	10.78903	-0.93846	3.51769	0.16208	2.10462	0.67385	90	0.48859	-16.89231	2.46769		-1.91704	-1.64953
	KNDKND	-1.97771	-15	1.71933	0	0	-0.78667	43.2531		-1.97771	-1.95177					CKFC	-1.95922	-19.88667	2.37131	38.86577	0	0	0.97	0.79323	8.22968	0.975	3.88	0.19125	2.0925	0.655	0	0.5442	7.5	0.0025		-1.95922	-1.62066
	KYKYQY	-1.9887	-4.2	1.49877	0	1	0.11333	0		-1.9887	-1.63177					KNDKND	-1.97771	-15	1.71933	43.2531	0	0	-0.78667	-0.05936	6.44727	-3.63333	3.5	0.15267	1.69667	0.73333	0	0.20023	-5.81667	6.97		-1.97771	-1.91297
	HGDKCHGDKC	-1.99062	-11.63333	1.09459	0	0	-0.018	4.74859		-1.99062	-1.84273					KYKYQY	-1.9887	-4.2	1.49877	0	0	1	0.11333	1.93404	9.73777	-2.53333	5.48333	0.252	2.36	0.69	0	0.14527	-4.23333	2.84333		-1.9887	-1.75265
	HLHLPLL	-1.9991	-9.05333	2.30096	0	0	1.11143	49.19117		-1.9991	-1.62627					HGDKCHGDKC	-1.99062	-11.63333	1.09459	4.74859	0	0	-0.018	0.0171	7.41892	-1.7	2.928	0.1364	1.65	0.552	0	0.15541	3.88	3.342		-1.99062	-1.75386
	KVKVQVV	-2.03997	-7.92	1.443	0	0	0.38286	45.09939		-2.03997	-1.79218					HLHLPLL	-1.9991	-9.05333	2.30096	49.19117	0	0	1.11143	0.16444	7.71436	1.02857	3.22857	0.172	2.71571	0.76	222.85714	0.13343	36.08571	-1.48		-1.9991	-1.50778
	KAKAQANM	-2.04574	-2.62	1.62839	0	0	-0.08	32.8491		-2.04574	-1.80666					KVKVQVV	-2.03997	-7.92	1.443	48.34629	0	0	0.38286	1.94001	10.80539	0.78571	2.09857	0.16829	2.86	0.72571	165.71429	0.25179	-30.57143	0.06857		-2.03997	-1.79176
	KAKAKAQA	-2.05994	-9.01	1.88611	0	0	-0.24375	39.62191		-2.05994	-1.83726					KAKAQANM	-2.04574	-2.62	1.62839	46.73186	0	0	-0.08	1.94001	10.80539	-0.9375	2.64625	0.13888	1.64125	0.6425	37.5	0.11197	8.75	1.9375		-2.04574	-1.63513
	RGDKIRGDKI	-2.12636	-13.56667	2.45606	0	0	-0.194	15.00656		-2.12636	-1.76771					KAKAKAQA	-2.05994	-9.01	1.88611	39.75663	0	0	-0.24375	2.93961	11.10308	-1	2.3325	0.12763	1.54375	0.6	50	0.09284	8.75	1.86875		-2.05994	-1.70082
	KLKQLL	-2.13133	-8.46	2.50497	0	0	0.48333	31.77956		-2.13133	-1.67225					RGDKIRGDKI	-2.12636	-13.56667	2.45606	15.00656	0	0	-0.194	1.94063	10.77375	-1.56	3.536	0.1602	2.004	0.628	78	0.22619	-41.94	4.666		-2.12636	-1.74661
	KAKAQANMWQ	-2.14556	-19.63333	1.74948	0	0	0.139	42.81265		-2.14556	-1.83749					KLKQLL	-2.13133	-8.46	2.50497	31.77956	0	0	0.48333	1.94001	10.80539	0.01667	4.24833	0.196	2.185	0.83	195	0.62035	19.5	0.31333		-2.13133	-1.81123
	KLKLQLL	-2.15595	-4.93	1.86134	1	0	0.65714	39.56251		-2.15595	-1.64158					KAKAQANMWQ	-2.14556	-19.63333	1.74948	42.81265	0	0	0.139	1.94001	10.80539	-1.19	2.512	0.1291	1.469	0.582	30	0.19502	9	1.871		-2.14556	-1.59936
	CKFKQFF	-2.17067	11.56333	0.40937	0	0	0.67286	45.4057		-2.17067	-1.77406					KLKLQLL	-2.15595	-4.93	1.86134	45.8425	1	0	0.65714	1.94001	10.80539	0.55714	4.21286	0.19457	2.24286	0.85143	222.85714	0.24909	18.75714	-0.43429		-2.15595	-1.57976
	QCKIKQII	-2.18898	11	2.47861	1	1	0.565	40.51015		-2.18898	-1.41985					CKFKQFF	-2.17067	11.56333	0.40937	45.4057	0	0	0.67286	1.86642	9.67625	-0.05714	4.79857	0.23086	2.27571	0.68	0	0.53512	10.15714	0.91714		-2.17067	-1.7301
	HGEHGE	-2.19331	-12.6	2.38136	0	0	-0.17	9.5428		-2.19331	-1.76102					QCKIKQII	-2.18898	11	2.47861	40.51015	1	1	0.565	1.86642	9.67625	0.15	3.98375	0.1855	2.655	0.8	146.25	0.47575	7.7	0.7675		-2.18898	-1.5783
	CEFEFQF	-2.28348	-13.7	2.56514	1	0	0.77286	53		-2.28348	-1.61125					HGEHGE	-2.19331	-12.6	2.38136	9.5428	0	0	-0.17	-1.83456	5.33414	-2.36667	2.81333	0.127	1.51667	0.46	0	0.21828	-63.93333	3.51		-2.19331	-2.07156
	KIKQII	-2.30768	-12.66667	2.08648	0	0	0.53333	38.67202		-2.30768	-1.72463					CEFEFQF	-2.28348	-13.7	2.56514	53	1	0	0.77286	-2.13178	3.61369	0.05714	4.51571	0.21143	2.18143	0.68	0	0.18727	-2.2	1.27714		-2.28348	-1.78954
	MDQMDQMDQMDQMDQ	-2.36998	-14.97667	0.98227	0	0	0.08	46.09475		-2.36998	-1.89978					KIKQII	-2.30768	-12.66667	2.08648	38.67202	0	0	0.53333	1.94001	10.80539	0.36667	4.24833	0.196	2.985	0.85	195	0.74114	19.5	0.31333		-2.30768	-1.69087
	EFEFQF	-2.48513	-24.5	2.60788	0	1	0.645	44.93479		-2.48513	-1.58682					MDQMDQMDQMDQMDQ	-2.36998	-14.97667	0.98227	46.09475	0	0	0.08	-5.05761	3.14122	-1.7	3.72	0.16867	1.83667	0.74	0	0.29355	9.33333	3.97		-2.36998	-1.98975
	KYKGAIIGNIK	-2.50804	-9.14	1.64444	0	0	0.28182	44.63231		-2.50804	-1.79232					EFEFQF	-2.48513	-24.5	2.60788	44.93479	0	1	0.645	-2.05819	3.6137	-0.35	4.86333	0.22533	2.25	0.69	0	0.22741	-4.23333	1.70333		-2.48513	-1.88161
																KYKGAIIGNIK	-2.50804	-9.14	1.64444	44.63231	0	0	0.28182	2.93762	10.64292	-0.18182	3.25727	0.15391	2.18727	0.64364	115.45455	0.24378	18.16364	0.45273		-2.50804	-1.58606
