# Supplementary material for: Data-mining unveils structure–property–activity correlation of viral infectivity enhancing self-assembling peptides
Source: Nat Commun. 2023 Aug 23;14:5121. doi: 10.1038/s41467-023-40663-6 (PMC10447463; doi:10.1038/s41467-023-40663-6)
Supplement: Supplementary file 7 — Source Data [file 41467_2023_40663_MOESM7_ESM.zip › Source-Data/SI/FigS13.csv]

code	sequence	6.5 µM	Std Dev	1.3 µM	Std Dev	0.26 µM	Std Dev	0 µM	Std Dev	Previously Reported (1= Schilling, 2 = Sieste)	Absolute Infectivity / RLU /s (Feb2021)	STD Absolute Infectivity / RLU /s (Feb2021)	n-fold to virus (Feb2021)	STD n-fold to virus (Feb2021)	Rel-to EFC (Feb-2021)	STD Rel-to EFC (Feb-2021)	Log10 of Rel to EFC (Feb2021)		FTIR ß-sheet content/ %	ThT Fluoresence Int. / a.u.	Tht rel to blank (42.1851851851852)	Zeta Pot. / mV	Std Zeta	Zeta category ( +1 = if > 4 mV;-1 = if < -4 mV; 0 = -4mV to 4 mV)	Zeta Count Rate / kcps	Zeta Count Rate std deviation / kcps	Zeta Count Rate Category
TM113 / RC11	RGDSKIKIQIC	22230	5102	10816	3541	3026	457	516	163	0	10815.55556	150.443788	25.03184837	6.868921296	0.595745662	0.193732842	-0.224939111	0.141134143	39	582.2962963	13.80333626	15.1	3.86	1	2699.233333	209.998037	1
MG7/CN1	RGDKIKIQIC	25051	2491	19382	2669	6287	1447	737	204	1	19382.22222	162.8905563	34.95472633	3.623372372	0.83190527	0.168851966	-0.079926125	0.08808906	0	833.4444444	19.75680421	16.5	3.8	1	7508.666667	8350.69848	1
TM112 / CN11	KIKIQIC	18983	1921	9447	150	3103	311	370	179	0	9446.666667	17.32050808	25.53153153	0.406604832	0.607637875	0.106475998	-0.216355164	0.076049544	53	173.8148148	4.120280948	19.93333333	1.641814714	1	980.6666667	305.4053518	1
TM92	ILKNLSRSRKIKIQINMWQ	7460	3891	1797	221	540	266	133	35	0	1796.666667	477.9121258	13.475	1.653972491	0.320698363	0.068420634	-0.493903257	0.092593411	0	140.8518519	3.338893766	19.2	3.84	1	306.5	188.6407344	1
MG9a	RGDKIKIQINMWQ	20397	2578	12503	1244	4803	176	390	185	1	12503.33333	1540.419136	32.05982906	3.188469529	0.763008141	0.153254035	-0.117470829	0.08717109	0	75.11111111	1.780509219	6.59	7.73	1	1553.833333	1432.03109	1
EF-C opt	QCKIKIQINMWQ	28266	1982	21221	4304	5999	778	511	247	0	21221.11111	3959.420248	43.5400028	8.421709618	1.036230621	0.269947124	0.015456422	0.113060789	48	381.9259259	9.053555751	11.73333333	0.377123617	1	8271.266667	7432.109519	1
MG1	CKIKIQINMWQ	29820	3598	18623	1812	4393	445	633	82	1	18623.33333	25.16611478	29.40526316	2.860989891	0.69983078	0.139822712	-0.155006961	0.086711043	45	192.6296296	4.566286216	13.86666667	0.368178701	1	1880.933333	679.5900349	1
TM52	MKIKIQINMWQ	19530	6407	12787	2171	5623	1071	727	106	0	12786.66667	868.5044617	17.59633028	2.987548861	0.418783993	0.101961477	-0.378009926	0.105666123	0	171.3333333	4.061457419	10.8	2.86	1	1474.966667	1140.935465	1
JG1	KIKIQINMWQ	23033	3487	6650	1144	1447	257	533	270	1	6650	4304.429361	12.46875	2.144478739	0.296750108	0.072707816	-0.527609114	0.106335908	42	250.5185185	5.938542581	14.86666667	0.91772666	1	2195.866667	1430.640398	1
VH9	KIKIKIQINMWQ	21220	2045	20353	1511	8963	2403	617	138	0	20353.33333	176.1628035	33.00540541	2.450098014	0.785512392	0.148962393	-0.104846959	0.082302557	0	66.92592593	1.586479368	13.1	2.9	1	1603.1	497.9508075	1
TM86	CKIKIQINMW	11863	903	7253	478	2503	506	133	35	0	7253.333333	158.8500341	54.4	3.584340944	1.294693205	0.241497647	0.112166869	0.080953525	0	57.07407407	1.352941176	18.3	3.68	1	4915.266667	5113.998916	1
JGB1 /TM85	KIKIQINMW	21107	4420	17523	1917	5403	621	193	95	0	17523.33333	90.18499506	90.63793103	9.91355322	2.157138115	0.444258744	0.333877953	0.089381525	0	194.4814815	4.610184372	19.7	4.16	1	239.6333333	92.007548	1
TM45	RGDCKIKIQINM	22310	4161	7203	869	1520	275	727	106	0	7203.333333	1001.81502	9.912844037	1.195189626	0.235920805	0.050040122	-0.627233758	0.092053827	0	77.40740741	1.834942932	11.3	5.47	1	1622.566667	1122.498084	1
CK2	QCKIKIQINM	23060	3762	15250	5347	5633	1736	917	275	0	15250	156.2049935	16.63636364	5.833120594	0.39593726	0.15506867	-0.402373626	0.169975927	0	107.5	2.548287972	11.36666667	0.286744176	1	9523.833333	5625.70535	1
MG2	CKIKIQINM	14067	1475	30273	1919	15167	1768	453	119	1	30273.33333	393.7427248	66.77941176	4.233704512	1.589317108	0.295078694	0.201210558	0.0805781	43	111.7037037	2.647936787	16.83333333	0.464279609	1	4228.366667	485.4893774	1
JGB2	KIKIQINM	5537	3568	2947	339	893	76	193	95	1	2946.666667	1916.620289	15.24137931	1.751761471	0.36273732	0.075795317	-0.44040776	0.09068592	41	66.96296296	1.587357331	8.51	6.35	1	262.0666667	143.2700093	1
TG13	KIKIKIQI	7493	5173	2073	563	337	124	510	75	1	2073.333333	3591.466738	4.065359477	1.104323752	0.096753553	0.031238255	-1.014333077	0.140123045	0	85.88888889	2.035996488	6.97	6.61	1	999.1333333	800.7852826	1
MG14	RGDKIKIQI	3670	645	417	394	413	145	633	82	0	416.6666667	1811.960264	0.657894737	0.621699039	0.015657571	0.015046296	-1.805275619	0.417056546	0	235.2962963	5.577699737	-0.899	14.5	0	298.0666667	400.8909189	1
CK3	QCKIKIQI	12633	2761	3577	1058	917	240	760	182	0	3576.666667	272.2131518	4.706140351	1.391941091	0.112003822	0.038463546	-0.950767156	0.149041153	0	86	2.038630378	9.52	3.21	1	12426.83333	14002.45741	1
MG3b	CKIKIQI	21933	720	19407	2633	4967	160	453	119	1	19406.66667	1919.279379	42.80882353	5.807632045	1.018828914	0.225196976	0.008101262	0.095929244	53	166.1481481	3.938542581	12.8	3.51	1	2432.9	1342.524229	1
JJA4	KIKIQI	1673	595	550	60	330	71	193	95	1	550	111.3552873	2.844827586	0.311778299	0.067705495	0.013951723	-1.16937608	0.089432147	39	46.27777778	1.097014925	-5.63	1.612720269	-1	108.3	79.50501032	1
EF-C	QCKIKQIINMWQ	23533	2298	21312	3959	11256	2162	540	147	0	21312.22222	70.23769169	42.0176763	7.332259719	1	0.246786164	0	0.107105195	39	160.4074074	3.802458297	6.643333333	0.432537731	1	2602.266667	936.5061642	1
MG5a / CK17	CKIKQIINMWQ	25043	1042	23697	4304	6503	1096	453	119	1	23696.66667	276.2245463	52.27205882	9.494446679	1.244049253	0.313349947	0.094837575	0.109315509	51	2044.481481	48.46444249	13.4	3.35	1	8316.833333	3110.54564	1
JG2	KIKQIINMWQ	17680	6305	9363	3859	1877	768	643	17	2	9363.333333	177.857621	14.55440415	5.998066751	0.34638765	0.155021249	-0.460437601	0.194231007	41	208.5925926	4.944688323	15.36666667	0.817856276	1	615.5333333	487.681196	1
CK5	QCKIKQIINM	20020	4037	11187	3309	3367	696	760	182	0	11186.66667	1057.875229	14.71929825	4.3534143	0.350312048	0.12029895	-0.455544926	0.149037821	0	983.6666667	23.31782265	10.4	3.18	1	20551.06667	16125.66984	1
BL1	CKIKQIINM	23423	10964	11280	3038	2713	756	540	280	1	11280	3038.096992	20.88888889	5.626105541	0.497145267	0.159546426	-0.303516691	0.139281521	46	618.8518519	14.66988586	12.9	4.79	1	9057.533333	2261.00343	1
JGA2	KIKQIINM	8330	2275	5053	1079	2613	315	267	51	2	5053.333333	145.2583905	18.95	4.045193908	0.451000666	0.124348446	-0.345822817	0.119661077	44	49.59259259	1.175592625	16.3	4.09	1	2480.533333	1952.259847	1
CK6	QCKIKQII	723	782	207	151	233	151	760	182	0	206.6666667	3308.594868	0.271929825	0.198679854	0.006471796	0.00486148	-2.188975188	0.326011904	0	124.9259259	2.961369622	11	2.46	1	301.0333333	199.2540478	1
MG4a	CKIKQII	11957	4680	797	276	430	219	453	119	1	796.6666667	2632.793194	1.757352941	0.609318852	0.041824134	0.016234564	-1.378573038	0.16846256	25	165.1296296	3.914398595	-3.83	6.37	0	74.6	27.0891122	0
msis21	KIKQII	187	93	100	82	273	208	483	85	2	100	318.7998327	0.206896552	0.169352126	0.004924036	0.004121073	-2.307678778	0.363227589	39	42.22222222	1.000877963	-12.66666667	6.398089993	-1	122.0333333	146.4273502	1
CK22	QCKAKAQANMWQ	12000	4948	2767	671	500	145	917	275	0	2766.666667	5347.027211	3.018181818	0.731912473	0.071831241	0.021460417	-1.143686632	0.129662538	0	63.09259259	1.495610184	-8.05	0.387556448	-1	427.5333333	487.4038321	1
BL8	CKAKAQANMWQ	903	285	600	134	680	107	327	93	2	600	134.2882472	1.836734694	0.411086471	0.043713381	0.012406001	-1.359385602	0.123170621	0	78.44444444	1.8595259	0.737333333	2.336587445	0	8.966666667	6.610261383	0
JG3	KAKAQANMWQ	373	310	193	104	463	555	643	17	2	193.3333333	3858.756276	0.300518135	0.162284557	0.007152184	0.004058943	-2.145561346	0.246299809	43	41.7037037	0.988586479	-19.63333333	1.699673171	-1	56.16666667	45.13744442	0
CK23	QCKAKAQANM	887	470	563	176	617	146	917	275	0	563.3333333	670.9197667	0.614545455	0.192177604	0.014625879	0.005237666	-1.83487802	0.155419514	0	58.2962963	1.38191396	-8.356666667	2.606534524	-1	204.1333333	223.6006162	1
BL9	CKAKAQANM	427	280	430	114	287	167	327	93	2	430	113.7248141	1.316326531	0.348137186	0.031327923	0.009926524	-1.504068396	0.137516668	0	52.7037037	1.249341528	-7.773333333	1.387427676	-1	207.3333333	145.9287802	1
TM152	KAKAQANM	857	176	497	335	457	115	1313	597	2	496.6666667	2644.736912	0.378172589	0.255085612	0.009000321	0.006270784	-2.045741984	0.302380358	0	45.62962963	1.081650571	-2.62	4.26	0	42.5	25.28596449	0
TG15	KAKAKAQA	467	287	187	55	263	72	510	75	0	186.6666667	563.2051136	0.366013072	0.107991579	0.008710931	0.002986024	-2.059935435	0.148771045	0	48.55555556	1.151009658	-9.01	5.92	-1	76.93333333	65.41607006	0
CK24	QCKAKAQA	1357	195	807	272	787	96	760	182	0	806.6666667	176.1628035	1.061403509	0.3581752	0.025260881	0.009596712	-1.597551512	0.164878378	0	55.62962963	1.318700615	0.674	5.21	0	1319.1	1728.785524	1
TM155	CKAKAQA	1770	951	1740	406	1067	964	1313	597	2	1740	335.0124376	1.324873096	0.309384512	0.031531327	0.009191982	-1.50125775	0.126519261	0	51.74074074	1.226514486	-8.01	5.81	-1	362.7	387.2656022	1
JJA2 / TM153	KAKAQA	207	36	147	111	100	107	193	95	2	146.6666667	594.7548515	0.75862069	0.575975624	0.018054799	0.014065349	-1.743407348	0.338101874	40	49.44444444	1.172080773	-14.08333333	3.123655266	-1	20.93333333	12.42828316	0
CK7	QCKFKFQFNMWQ	22187	3412	19753	1583	6317	2131	760	182	0	19753.33333	150.9966887	25.99122807	2.082289674	0.618578426	0.118776938	-0.208605231	0.083334932	47	78.22222222	1.854258121	21.06666667	0.758653778	1	1208.233333	302.0767268	1
BL2	CKFKFQFNMWQ	31727	2053	26320	2463	7423	760	540	280	2	26320	2462.647627	48.74074074	4.560458568	1.160005622	0.229687658	0.064460094	0.085934448	47	102.3703704	2.426690079	17.03333333	0.329983165	1	142.5333333	55.64808073	1
JG4	KFKFQFNMWQ	27460	3404	20677	5282	5437	422	643	17	2	20676.66667	104.4030651	32.13989637	8.210496494	0.764913703	0.236644237	-0.116387559	0.134268216	43	118.4074074	2.806848112	25.4	0.787400787	1	734.6333333	170.0677185	1
CK8	QCKFKFQFNM	19493	3366	16353	1679	6107	1175	760	182	0	16353.33333	1582.540152	21.51754386	2.209834374	0.512106945	0.103692273	-0.290639334	0.087877048	0	97.74074074	2.316944688	15.7	0.668331255	1	3669.6	2821.552141	1
BL3	CKFKFQFNM	32360	819	28183	3701	10400	176	540	280	2	28183.33333	3701.301573	52.19135802	6.854262172	1.242128614	0.271282507	0.094166566	0.094786165	41	100.5185185	2.382791923	15.13333333	0.89566859	1	2223.633333	2192.707511	1
BL6a	KFKFQFNM	13560	2684	7067	1516	2610	285	357	104	1	7066.666667	1515.618686	19.81308411	4.249398184	0.471541643	0.130380155	-0.326479948	0.119999979	40	50.72222222	1.2023705	13.9	1.489966443	1	131.8	141.3592822	1
TM64/ CN15	RGDCKFKFQF	15527	7054	4637	1272	1543	340	727	106	0	4636.666667	4934.075395	6.380733945	1.750485402	0.151858325	0.049374674	-0.818561395	0.141109211	47	286.3333333	6.787532924	13.86666667	1.519502843	1	1337.833333	299.6717575	1
CK9	QCKFKFQF	29100	1764	20303	2292	6420	521	630	291	0	20303.33333	1679.474124	32.22751323	3.637876851	0.766998941	0.159406381	-0.115205236	0.090198781	0	84.96296296	2.01404741	12.2	3.66	1	2668.833333	931.5589848	1
BL4	CKFKFQF	26596	2476	20067	2227	5684	670	434	174	1	20066.66667	2227.434666	51.79196902	5.127087466	1.232623352	0.247298442	0.090830391	0.087072441	47	94.96296296	2.251097454	19.73333333	0.205480467	1	5303.366667	4281.954146	1
TG18	KFKFKFQF	29347	1819	18697	2009	5627	1228	557	115	1	18696.66667	861.5296474	33.58682635	3.608960725	0.799349924	0.163813242	-0.097263062	0.088940957	0	1767.296296	41.89376646	15.2	3.3	1	1036.133333	442.387962	1
JJA6	KFKFQF	903	173	687	60	463	79	267	15	1	686.6666667	60.27713773	2.575	0.226039267	0.061283732	0.011971119	-1.212654798	0.084777239	46	48.77777778	1.156277436	-11.03333333	1.319932658	-1	183.3666667	151.6266101	1
CK10	QCKFKQFFNMWQ	267	301	90	75	127	174	327	93	0	30896.66667	2663.763002	6.098026316	0.99426433	0.247769168	0.07295513	-0.605952737	0.127790421	42	1070.666667	25.38015803	9.586666667	0.386896483	1	18911.36667	16192.6061	1
CK13	CKFKQFFNMWQ	27013	1532	23487	4394	5983	591	917	275	0	23486.66667	141.5391583	25.62181818	4.793330077	0.609786653	0.156003683	-0.214822086	0.111031618	59	1168.444444	27.69798068	8.563333333	4.092353303	1	8209.766667	2689.06841	1
JG5	KFKQFFNMWQ	1103	131	1000	79	840	255	267	51	0	1000	5282.086078	3.75	0.297647022	0.089248153	0.017109526	-1.049400763	0.083200987	0	67.03703704	1.589113257	-3.43	5.11	0	236.9	94.0680959	1
CK11	QCKFKQFFNM	21557	2710	5847	1010	1267	205	327	93	0	5846.666667	75.05553499	17.89795918	3.093250838	0.425962613	0.104617738	-0.370628518	0.106591745	42	536.5555556	12.7190518	13.66666667	0.418993503	1	10384.7	1135.81733	1
CK14	CKFKQFFNM	28237	2137	15720	5573	3290	433	917	275	0	15720	4393.885904	17.14909091	6.080152238	0.408139917	0.161282422	-0.389190928	0.171501409	0	1939.185185	45.96839333	15.2	2.96	1	27264.3	5487.794816	1
CK12	QCKFKQFF	380	397	170	142	137	150	327	93	0	170	1010.461941	0.520408163	0.433283138	0.012385458	0.01053599	-1.907087931	0.369192612	0	99.09259259	2.348990342	4.94	5.2	1	225.4	280.115024	1
CK15	CKFKQFF	803	535	260	156	367	381	917	275	0	260	5573.472885	0.283636364	0.170405447	0.006750406	0.004223178	-2.170670122	0.271518409	45	56.51851852	1.33977173	11.56333333	1.386129704	1	2.566666667	0.79302515	0
TG4 / (KM2)	KLKLQLL	407	482	163	135	133	87	557	115	0	163.3333333	52.91502622	0.293413174	0.241681869	0.006983089	0.005879574	-2.155952422	0.365416405	0	35.5	0.841527656	-4.93	4.41	-1	72.66666667	62.04634469	0
KM27 / psis14	KLKQLL	563	714	197	25	163	101	633	82	0	196.6666667	574.9202843	0.310526316	0.039735971	0.007390373	0.001599232	-2.13133362	0.093914943	0	45.92592593	1.088674276	-8.46	3.28	-1	319.8666667	215.5051327	1
JR7	KIKIKIKIYYYY	30820	3083	30950	1980	1210	466	533	176	0	30950	289.194283	58.03125	3.712310601	1.381115167	0.256694214	0.140229894	0.080663287	0	53.11111111	1.258999122	13.3	5.06	1	9917.866667	3446.160819	1
TM6	HHHHKIKIKIKIYYYY	24447	3311	20713	4934	8963	3320	727	106	0	20713.33333	2170.952172	28.50458716	6.790012011	0.678395134	0.200321493	-0.168517276	0.128154704	0	419.1111111	9.935030729	13.2	3.81	1	12792.53333	5972.439668	1
TM72	CKFKFQFW	22466	2589	17862	2252	9540	1957	540	182	0	17862.22222	356.7912555	37.00968679	4.16965778	0.880812316	0.182956555	-0.055116621	0.090147632	43	76.03703704	1.802458297	15.2	1.098483804	1	29210.5	17450.89973	1
TM71	KFKFQFW	13410	461	4953	357	1927	363	727	106	0	4953.333333	452.8060659	6.816513761	0.490997141	0.16222967	0.030626669	-0.789869715	0.081933066	0	148.8888889	3.529411765	6.49	2.78	1	121.8666667	55.55419776	1
TM140	CEFEFQFNMWQ									0	2516.666667	410.5281152	5.923218101	0.558214525	0.140969673	0.079185929	-0.850874307	0.243787847	51	255.5185185	6.057067603	-34.23333333	0.449691252	-1	186.3	43.59472445	1
JH1	EFEFQFNMWQ									0	0	0	0	0	0	0	0	0	0	0	0	0	0	0	0	0	0
MG3b	CKIKIQI	21933.33333	720.2083032	19406.66667	2632.793194	4966.666667	160	453.3333333	119.3035345	1	19406.66667	1919.279379	42.80882353	5.807632045	1.018828914	0.225196976	0.008101262	0.095929244	53	166.1481481	3.938542581	12.8	3.51	1	2432.9	1342.524229	1
TM112 / CN11	KIKIQIC	18983.33333	1921.483802	9446.666667	150.443788	3103.333333	310.9662361	370	178.9785834	0	9446.666667	17.32050808	25.53153153	0.406604832	0.607637875	0.106475998	-0.216355164	0.076049544	52.93279283	173.8148148	4.120280948	19.93333333	1.641814714	1	980.6666667	305.4053518	1
