# Supplementary material for: Data-mining unveils structure–property–activity correlation of viral infectivity enhancing self-assembling peptides
Source: Nat Commun. 2023 Aug 23;14:5121. doi: 10.1038/s41467-023-40663-6 (PMC10447463; doi:10.1038/s41467-023-40663-6)
Supplement: Supplementary file 7 — Source Data [file 41467_2023_40663_MOESM7_ESM.zip › Source-Data/SI/FigS14.csv]

A		Infection RLU/s											B	Zeta Count Rate / kcps	Zeta Count Rate std deviation / kcps			x-position				C	FTIR ß-sheet content/ %				F	Number of aggregated fibrils Number of aggregates in 1330µm\+( )x 1330 µm area
	sequence	1.3 µm abs	1.3 µm std dev	0 µM abs	0 µM std dev				x-position				CKIKIQI	2432.9	1342.52423			1	1334.9	CKIKIQI		CKIKIQI	53					CKIKIQI	KIKIQIC
	CKIKIQI	19406.66667	2632.79319	453.33333	119.30353			1.3 µM	0.9	22306.66667	CKIKIQI		KIKIQIC	980.66667	305.40535			1	1640.5			KIKIQIC	52.93279					208	74
	KIKIQIC	9446.66667	150.44379	370	178.97858				0.9	17166.66667								1	4323.3									157	84
									0.9	18746.66667										KIKIQIC								226	87
								0 µM	1.1	536.6666667								2	1115.50									337	67
									1.1	316.6666667								2	1268.60									225	65
									1.1	506.6666667								2	557.90									242
											KIKIQIC
								1.3 µM	1.9	9303.333333
									1.9	9433.333333
									1.9	9603.333333
								0 µM	2.1	830
									2.1	1130
									2.1	1980
