# Supplementary material for: Data-mining unveils structure–property–activity correlation of viral infectivity enhancing self-assembling peptides
Source: Nat Commun. 2023 Aug 23;14:5121. doi: 10.1038/s41467-023-40663-6 (PMC10447463; doi:10.1038/s41467-023-40663-6)
Supplement: Supplementary file 7 — Source Data [file 41467_2023_40663_MOESM7_ESM.zip › Source-Data/SI/FigS16.csv]

sequence	Log10 of Rel to EFC (Feb2021)	TEM 2cat		sequence	Log10 of Rel to EFC (Feb2021)	Zeta Pot. / mV	Zeta Count Rate / kcp	beta sheet	hydrophob
KIKIKIKIWW	-0.43	0		KIKIQINMWWQ	0.51	11.8	3893	50	0.74
KIKIKIKIWWWW	-0.23	0		KIKIQINMWWWQ	0.44	9.45	7596	48	0.86
HHHHKIKIKIKIWWWW	-0.42	0		KIKIKIKIYYYY	0.14	13.3	9918	57	0.59
KIKIKIKIYYYY	0.14	0		HHHHKIKIKIKIYYYY	-0.17	13.2	12793	53	0.48
HHHHKIKIKIKIYYYY	-0.17	0		KIKIKIKIWWWW	-0.23	15.2	12421	nd	1.02
KIKIQINMWWQ	0.51	0		HHHHKIKIKIKIWWWW	-0.42	14.5	23757	49	0.80
KIKIQINMWWWQ	0.44	0		KIKIKIKIWW	-0.43	15.4	9436	49	0.77
EIEIQINMWQ	-0.88	0		EIEIQINMWQ	-0.88	-19.13	1264	54	0.66
KFKFQFNMWQ	-0.12	1
RGECKFKFQF	-0.48	1
KFKFQFNMW	-0.35	1
QCKFKFQFNMWQ	-0.21	1
KIKIQIC	-0.22	1
KIKIQIII	-0.45	1
CKFKFQF	0.09	1
KIKIQINMW	0.33	1
ILKNLSRSRKIKIQINMWQ	-0.49	1
CKFKFQFNMW	-0.02	1
CKIKIQINMW	0.11	1
ILKNLSRSRKIKIQIC	-0.47	1
CKFKFQFNMWQ	0.06	1
CKIKIQINM	0.2	1
RGDSGGGGGGKIKIQIC	-0.06	1
RGDKIKIQIC	-0.08	1
RGDKIKIQINM	-0.38	1
KIKQIINM	-0.35	1
CKIKIQIII	-0.01	1
QCKFKFQFNM	-0.29	1
KIKQIINMWQ	-0.46	1
RGEKIKIQINM	-0.61	1
CKFKQFFNM	-0.39	1
KFKFKFQF	-0.1	1
CKFKFQFW	-0.06	1
CKFKFQFNM	0.09	1
RGDSKIKIQIC	-0.22	1
KIKIQINMWQ	-0.53	1
CKWKWQW	-0.6	1
KIKIQINMWA	-0.16	1
IKVAVKIKIQINM	-0.3	1
KFKFQFNM	-0.33	1
RGDCKFKFQF	-0.82	1
CKIKIQINMWQ	-0.16	1
QCKFKQFFNM	-0.37	1
CKIKQIINMWQ	0.09	1
KFKFQFFF	-0.39	1
KIKIQINAWQ	-0.27	1
KIKIKIQINMWQ	-0.1	1
CKIKQIINM	-0.3	1
CKIKIQI	0.01	1
KIKIQIW	-0.85	1
QCKFKFQF	-0.12	1
RGDKIKIQINMC	0.03	1
QCKIKIQINMWQ	0.02	1
QCKIKIQINM	-0.4	1
RGDCKIKIQINM	-0.63	1
KIKIQIAMWQ	-0.41	1
MKIKIQINMWQ	-0.38	1
QCKIKQIINM	-0.46	1
QCKFKQFFNMWQ	-0.61	1
NMWQKFKFQF	-0.57	1
QCKIKIQI	-0.95	1
KIKIQIMQWN	-0.15	1
MKIKIQINM	-0.56	1
CKFKQFFNMWQ	-0.21	1
KIKIQINM	-0.44	1
NMWQKIKIQI	-0.69	1
KFKQFFINMWQ	-0.04	1
HHHHKIKIQINMYYYY	0.04	1
CKIKIQIRGD	-0.48	1
KFKFQFF	-0.91	1
QCKIKQIINMWQ	0	1
RGDKIKIQINMWQ	-0.12	1
KFKFQFW	-0.79	1
KIKIQIN	-0.58	1
KIKIQINMAQ	-0.67	1
KIKIQIMWNQ	-0.25	1
CRFRFQF	-0.46	1
HIHIQIC	-0.57	1
CSISIQINM	-0.7	1
CQFQFQF	-0.45	1
CEIEIQINMWQ	-0.66	1
CEFEFQFNMWQ	-0.85	1
