# Supplementary material for: Data-mining unveils structure–property–activity correlation of viral infectivity enhancing self-assembling peptides
Source: Nat Commun. 2023 Aug 23;14:5121. doi: 10.1038/s41467-023-40663-6 (PMC10447463; doi:10.1038/s41467-023-40663-6)
Supplement: Supplementary file 7 — Source Data [file 41467_2023_40663_MOESM7_ESM.zip › Source-Data/SI/FigS17.csv]

code	sequence	6.5 µM	Std Dev	1.3 µM	Std Dev	0.26 µM	Std Dev	0 µM	Std Dev	Previously Reported (1= Schilling, 2 = Sieste)	Absolute Infectivity / RLU /s (Feb2021)	STD Absolute Infectivity / RLU /s (Feb2021)	n-fold to virus (Feb2021)	STD n-fold to virus (Feb2021)	Rel-to EFC (Feb-2021)	STD Rel-to EFC (Feb-2021)	Log10 of Rel to EFC (Feb2021)		FTIR ß-sheet content/ %	ThT Fluoresence Int. / a.u.	Tht rel to blank (42.1851851851852)	Tht category (> 1.5 to blank = +)	Zeta Pot. / mV	Std Zeta	Zeta category ( +1 = if > 4 mV;-1 = if < -4 mV; 0 = -4mV to 4 mV)	Zeta Count Rate / kcps	Zeta Count Rate std deviation / kcps	Zeta Count Rate Category	Conversion Rate / %	Conversion Rate / % ( from sieste 2021 or Schilling2019)	TEM: 1= fibrils, 0= aggregates (micelle), 0.5 = aggregates and fibrils, -1 = nothing obersved, STD prep	TEM lit prep
EF-C opt	QCKIKIQINMWQ	28266	1982	21221	4304	5999	778	511	247	0	21221.11111	3959.420248	43.5400028	8.421709618	1.036230621	0.269947124	0.015456422	0.113060789	48.38271451	381.9259259	9.053555751	1	11.73333333	0.377123617	1	8271.266667	7432.109519	1	93.67789437	0	1	0
CK7	QCKFKFQFNMWQ	22187	3412	19753	1583	6317	2131	760	182	0	19753.33333	150.9966887	25.99122807	2.082289674	0.618578426	0.118776938	-0.208605231	0.083334932	47.0491019	78.22222222	1.854258121	0	21.06666667	0.758653778	1	1208.233333	302.0767268	1	98.91055745	0	1	0
CK22	QCKAKAQANMWQ	12000	4948	2767	671	500	145	917	275	0	2766.666667	5347.027211	3.018181818	0.731912473	0.071831241	0.021460417	-1.143686632	0.129662538	0	63.09259259	1.495610184	0	-8.05	0.387556448	-1	427.5333333	487.4038321	1	89.27960799	0	0.5	0
CK2	QCKIKIQINM	23060	3762	15250	5347	5633	1736	917	275	0	15250	156.2049935	16.63636364	5.833120594	0.39593726	0.15506867	-0.402373626	0.169975927	0	107.5	2.548287972	1	11.36666667	0.286744176	1	9523.833333	5625.70535	1	89.70077948	0	1	0
CK8	QCKFKFQFNM	19493	3366	16353	1679	6107	1175	760	182	0	16353.33333	1582.540152	21.51754386	2.209834374	0.512106945	0.103692273	-0.290639334	0.087877048	0	97.74074074	2.316944688	1	15.7	0.668331255	1	3669.6	2821.552141	1	98.93734425	0	1	0
CK23	QCKAKAQANM	887	470	563	176	617	146	917	275	0	563.3333333	670.9197667	0.614545455	0.192177604	0.014625879	0.005237666	-1.83487802	0.155419514	0	58.2962963	1.38191396	0	-8.356666667	2.606534524	-1	204.1333333	223.6006162	1	55.94363809	0	0.5	0
CK3	QCKIKIQI	12633	2761	3577	1058	917	240	760	182	0	3576.666667	272.2131518	4.706140351	1.391941091	0.112003822	0.038463546	-0.950767156	0.149041153	0	86	2.038630378	1	9.52	3.21	1	12426.83333	14002.45741	1	0	0	1	0
CK9	QCKFKFQF	29100	1764	20303	2292	6420	521	630	291	0	20303.33333	1679.474124	32.22751323	3.637876851	0.766998941	0.159406381	-0.115205236	0.090198781	0	84.96296296	2.01404741	1	12.2	3.66	1	2668.833333	931.5589848	1	0	0	1	0
CK24	QCKAKAQA	1357	195	807	272	787	96	760	182	0	806.6666667	176.1628035	1.061403509	0.3581752	0.025260881	0.009596712	-1.597551512	0.164878378	0	55.62962963	1.318700615	0	0.674	5.21	0	1319.1	1728.785524	1	0	0	0.5	0
MG1	CKIKIQINMWQ	29820	3598	18623	1812	4393	445	633	82	1	18623.33333	25.16611478	29.40526316	2.860989891	0.69983078	0.139822712	-0.155006961	0.086711043	44.89209084	192.6296296	4.566286216	1	13.86666667	0.368178701	1	1880.933333	679.5900349	1	91.29270289	87	1	0
BL8	CKAKAQANMWQ	903	285	600	134	680	107	327	93	2	600	134.2882472	1.836734694	0.411086471	0.043713381	0.012406001	-1.359385602	0.123170621	0	78.44444444	1.8595259	0	0.737333333	2.336587445	0	8.966666667	6.610261383	0	92.90442319	92	0.5	0
BL2	CKFKFQFNMWQ	31726.66667	2053.070871	26320	2462.647627	7423.333333	760.0219295	540	280.0595175	2	26320	2462.647627	48.74074074	4.560458568	1.160005622	0.229687658	0.064460094	0.085934448	47.04538035	102.3703704	2.426690079	1	17.03333333	0.329983165	1	142.5333333	55.64808073	1	99.03046114	96	1	0
TM140	CEFEFQFNMWQ	8746	1972	2517	326	484	235	584	145	0	2516.666667	410.5281152	5.923218101	0.558214525	0.140969673	0.079185929	-0.850874307	0.243787847	51.47719436	255.5185185	6.057067603	1	-34.23333333	0.449691252	-1	186.3	43.59472445	1	98.62916503	0	1	0
TM143	CEIEIQINMWQ	18580	2304	12067	1935	2127	404	1313	597	2	12066.66667	421.9399641	9.187817259	1.473627317	0.218665525	0.051827154	-0.660219682	0.102864797	49.89799425	156.2962963	3.70500439	1	-25.8	1.256980509	-1	1570.433333	1451.152896	1	59.90425065	74	0.5	0
TM52	MKIKIQINMWQ	19530	6407	12787	2171	5623	1071	727	106	0	12786.66667	868.5044617	17.59633028	2.987548861	0.418783993	0.101961477	-0.378009926	0.105666123	0	171.3333333	4.061457419	1	10.8	2.86	1	1474.966667	1140.935465	1	0	0	1	0
TM86	CKIKIQINMW	11863.33333	903.3825325	7253.333333	477.9121258	2503.333333	505.8655948	133.3333333	34.64101615	0	7253.333333	158.8500341	54.4	3.584340944	1.294693205	0.241497647	0.112166869	0.080953525	0	57.07407407	1.352941176	0	18.3	3.68	1	4915.266667	5113.998916	1	0	0	1	0
KB14	CKFKFQFNMW	24643	6802	21517	2692	413	145	533	176	0	21516.66667	80.20806277	40.34375	5.048325063	0.960161379	0.206177558	-0.017655767	0.093193772	0	266.3703704	6.314310799	1	18.4	3.2	1	4106.533333	2513.15208	1	0	0	1	0
MG2	CKIKIQINM	14067	1475	30273	1919	15167	1768	453	119	1	30273.33333	393.7427248	66.77941176	4.233704512	1.589317108	0.295078694	0.201210558	0.0805781	42.84170593	111.7037037	2.647936787	1	16.83333333	0.464279609	1	4228.366667	485.4893774	1	78.99898532	72	1	0
BL3	CKFKFQFNM	32360	819	28183	3701	10400	176	540	280	2	28183.33333	3701.301573	52.19135802	6.854262172	1.242128614	0.271282507	0.094166566	0.094786165	41	100.5185185	2.382791923	1	15.13333333	0.89566859	1	2223.633333	2192.707511	1	99.03212934	88	1	0
TM144	CEIEIQINM	9200	3945	3593	497	1493	567	1313	597	2	3593.333333	1935.363876	2.736040609	0.378138519	0.065116419	0.014495204	-1.186309492	0.096610324	0	216.4074074	5.129938543	1	-15.3	8.37	-1	58.43333333	74.72765366	0	0	43	1	0
TM145	CSISIQINM	17630	3744.636164	10943.33333	2644.736912	2676.666667	851.8998376	1313.333333	596.5176723	2	10943.33333	496.6219219	8.33248731	2.01375907	0.198309094	0.059114345	-0.70265737	0.129371908	0	249.7037037	5.919227392	1	-19.4	3.16	-1	3291.266667	1255.526669	1	0	86	0.5	0
TM41	MKIKIQINM	25620	1787	15000	1002	5080	1140	1307	320	0	15000	1064.518671	11.47959184	0.766695168	0.273208631	0.051048576	-0.563505584	0.081092175	0	55.96296296	1.326602283	0	9.13	2.89	1	981.3	706.9143795	1	0	0	1	0
BL9	CKAKAQANM	427	280	430	114	287	167	327	93	2	430	113.7248141	1.316326531	0.348137186	0.031327923	0.009926524	-1.504068396	0.137516668	0	52.7037037	1.249341528	0	-7.773333333	1.387427676	-1	207.3333333	145.9287802	1	57.73101697	38	0.5	0
MG3b	CKIKIQI	21933.33333	720.2083032	19406.66667	2632.793194	4966.666667	160	453.3333333	119.3035345	1	19406.66667	1919.279379	42.80882353	5.807632045	1.018828914	0.225196976	0.008101262	0.095929244	53	166.1481481	3.938542581	1	12.8	3.51	1	2432.9	1342.524229	1	0	54	1	0
KB4	CKWKWQW	23347	4848	6760	575	1940	218	633	82	0	6760	135.7694124	10.67368421	0.90776887	0.254028427	0.04931343	-0.595117681	0.084250525	0	55.74074074	1.321334504	0	14.7	3.14	1	7511.266667	924.3600898	1	0	0	0	0
KB2	CKYKYQY	1767	342	1083	383	1210	466	633	82	0	1083.333333	2692.440033	1.710526316	0.604965602	0.040709684	0.016055093	-1.390302271	0.171161	0	131.5925926	3.119402985	1	1.49	3.6	0	1060.566667	438.8615297	1	0	0	0	0
CN10	CRFRFQF	18432	4731	7508	1135	3519	578	507	222	0	7507.777778	2291.862416	14.45127186	2.239395666	0.343933152	0.204073125	-0.46352596	0.257514391	39.77328097	145.7407407	3.454784899	1	-2.096666667	3.944357433	0	390.5	338.0157689	1	98.13391305	0	1	0
CN8	CRFRVPF	773.3333333	596.8528574	376.6666667	105.8300524	303.3333333	86.21678104	450	172.4335621	0	376.6666667	116.7618659	0.837037037	0.235177894	0.019921069	0.006588813	-1.700687356	0.143543747	11.42857143	39.81481481	0.94381036	0	4.413333333	6.03636388	1	73.96666667	90.13383876	0	97.05308622	0	0	0
CN9	CHLHLQL	11010	3472	2934	670	572	181	661	168	0	2934.444444	105.8300524	4.127068731	1.014074151	0.098222203	0.053667063	-1.007790329	0.237130755	49.51823857	136.7407407	3.24143986	1	-12.26666667	1.51510909	-1	1154.633333	380.5958165	1	96.57502431	0	0.5	0
BL4	CKFKFQF	26596	2476	20067	2227	5684	670	434	174	1	20066.66667	2227.434666	51.79196902	5.127087466	1.232623352	0.247298442	0.090830391	0.087072441	47.42784201	94.96296296	2.251097454	1	19.73333333	0.205480467	1	5303.366667	4281.954146	1	96.11006942	95	1	0
QBL4	CQFQFQF	15433	2025	7570	955	1973	236	510	75	0	7570	3706.889981	14.84313725	1.87266023	0.353259356	0.076068889	-0.451906328	0.093455127	0	549.8518519	13.03424056	1	-24.8	3.84	-1	7928.966667	4814.988029	1	0	0	1	0
TM141	CSISIQI	9906.666667	1888.129586	3086.666667	421.9399641	1390	258.6503431	1313.333333	596.5176723	2	3086.666667	326.2453778	2.350253807	0.321274084	0.055934883	0.01239913	-1.252317266	0.096205126	58.57392733	634.4444444	15.03950834	1	-25.93333333	1.820866704	-1	10241.1	5507.950992	1	76.62989396	82	1	0
DF5 / CK16	MKFKFQF	5357	411	1427	70	1397	595	533	270	2	1426.666667	126.6227994	2.675	0.131695672	0.063663682	0.011543245	-1.196108245	0.078691151	21.96557697	41.53703704	0.984635645	0	-3.133333333	0.87917891	0	123.9666667	68.26293935	1	98.72441703	75	1	0
AR2/ TM142	CEIEIQI	1700	1740	633	578	510	251	540	280	2	633.3333333	578.1291667	1.172839506	1.070609568	0.027913003	0.025941384	-1.554193445	0.403344667	0	94.07407407	2.230026339	1	-26.1	7.07	-1	51.96666667	24.64580199	0	0	59	1	0
TM155	CKAKAQA	1770	951	1740	406	1067	964	1313	597	2	1740	335.0124376	1.324873096	0.309384512	0.031531327	0.009191982	-1.50125775	0.126519261	0	51.74074074	1.226514486	0	-8.01	5.81	-1	362.7	387.2656022	1	0	44	0.5	0
JG1	KIKIQINMWQ	23033	3487	6650	1144	1447	257	533	270	1	6650	4304.429361	12.46875	2.144478739	0.296750108	0.072707816	-0.527609114	0.106335908	42.40736842	250.5185185	5.938542581	1	14.86666667	0.91772666	1	2195.866667	1430.640398	1	95.67664857	93	1	0
JG3	KAKAQANMWQ	373	310	193	104	463	555	643	17	2	193.3333333	3858.756276	0.300518135	0.162284557	0.007152184	0.004058943	-2.145561346	0.246299809	42.81264995	41.7037037	0.988586479	0	-19.63333333	1.699673171	-1	56.16666667	45.13744442	0	47.47226915	65	0.5	0
JG4	KFKFQFNMWQ	27460	3404	20677	5282	5437	422	643	17	2	20676.66667	104.4030651	32.13989637	8.210496494	0.764913703	0.236644237	-0.116387559	0.134268216	43.14911173	118.4074074	2.806848112	1	25.4	0.787400787	1	734.6333333	170.0677185	1	98.31924207	94	1	0
JGB2	KIKIQINM	5537	3568	2947	339	893	76	193	95	1	2946.666667	1916.620289	15.24137931	1.751761471	0.36273732	0.075795317	-0.44040776	0.09068592	41	66.96296296	1.587357331	0	8.51	6.35	1	262.0666667	143.2700093	1	0	64	1	0
BL6a	KFKFQFNM	13560	2684	7067	1516	2610	285	357	104	1	7066.666667	1515.618686	19.81308411	4.249398184	0.471541643	0.130380155	-0.326479948	0.119999979	40.30803539	50.72222222	1.2023705	0	13.9	1.489966443	1	131.8	141.3592822	1	98.533322	91	1	0
TM152	KAKAQANM	857	176	497	335	457	115	1313	597	2	496.6666667	2644.736912	0.378172589	0.255085612	0.009000321	0.006270784	-2.045741984	0.302380358	0	45.62962963	1.081650571	0	-2.62	4.26	0	42.5	25.28596449	0	0	0	0.5	0
JJA4	KIKIQI	1673.333333	595.4270176	550	60.27713773	330	70.94598885	193.3333333	95.04384953	1	550	111.3552873	2.844827586	0.311778299	0.067705495	0.013951723	-1.16937608	0.089432147	38.60458934	46.27777778	1.097014925	0	-5.63	1.612720269	-1	108.3	79.50501032	1	32.81535322	5	0.5	0
JJA6	KFKFQF	903	173	687	60	463	79	267	15	1	686.6666667	60.27713773	2.575	0.226039267	0.061283732	0.011971119	-1.212654798	0.084777239	45.99798338	48.77777778	1.156277436	0	-11.03333333	1.319932658	-1	183.3666667	151.6266101	1	51.79203278	83	0.5	0
JJA2 / TM153	KAKAQA	207	36	147	111	100	107	193	95	2	146.6666667	594.7548515	0.75862069	0.575975624	0.018054799	0.014065349	-1.743407348	0.338101874	40.3437779	49.44444444	1.172080773	0	-14.08333333	3.123655266	-1	20.93333333	12.42828316	0	0.313797765	0	0	0
KB3	KWKWQW	873.3333333	450.4442252	386.6666667	135.7694124	480	202.3198787	633.3333333	81.85352772	0	386.6666667	383.1448812	0.610526316	0.214372756	0.014530226	0.005697302	-1.837727643	0.170171411	0	64.05555556	1.518437226	0	7.55	7.27	1	1544.866667	1957.452754	1	0	0	0	0
KB1	KYKYQY	520	501	230	246	1940	218	533	176	0	230	219.2031022	0.43125	0.460807715	0.010263538	0.011112282	-1.988702923	0.469889666	0	257.5925926	6.106233538	1	-4.2	5.4	-1	31.53333333	19.39627685	0	0	0	0	0
TM71	KFKFQFW	13410	461	4953	357	1927	363	727	106	0	4953.333333	452.8060659	6.816513761	0.490997141	0.16222967	0.030626669	-0.789869715	0.081933066	0	148.8888889	3.529411765	1	6.49	2.78	1	121.8666667	55.55419776	1	0	0	1	0
TM69	KIKIQIW	9410	6232	4280	453	1113	90	727	106	0	4280	1272.019392	5.889908257	0.623127614	0.140176915	0.028605867	-0.853323501	0.088566267	0	86.33333333	2.046532046	1	12.5	4.15	1	144.9333333	168.4769882	1	0	0	1	0
TM112 / CN11	KIKIQIC	18983	1921	9447	150	3103	311	370	179	0	9446.666667	17.32050808	25.53153153	0.406604832	0.607637875	0.106475998	-0.216355164	0.076049544	52.93279283	173.8148148	4.120280948	1	19.93333333	1.641814714	1	980.6666667	305.4053518	1	51.54938644	0	1	0
CN12	HIHIQIC	10101	2527	4621	826	1708	263	399	154	0	4621.111111	1134.627137	11.38193324	2.071422716	0.270884405	0.164451773	-0.567215997	0.263477956	48.24581468	525.5555556	12.45829675	1	-3.686666667	0.53766987	0	260.5666667	127.5371928	1	82.7182532	0	1	0
CN13	RLRLTLC	5661	2547	1334	167	516	167	828	209	0	1334.444444	826.2675056	2.165028504	0.201930429	0.051526612	0.027259795	-1.287968412	0.229604679	20.68580199	80.11111111	1.899034241	0	19.66666667	0.928559218	1	125.6333333	116.5258579	1	87.43956223	0	1	0
PS07	RIRIQIC									0	0	0	0	0	0	0	0	0	0	55.7037037	1.320456541	0	16	1.177568116	1	191.0666667	78.15004088	1	0	0	1	0
TG13	KIKIKIQI	7493	5173	2073	563	337	124	510	75	1	2073.333333	3591.466738	4.065359477	1.104323752	0.096753553	0.031238255	-1.014333077	0.140123045	0	85.88888889	2.035996488	1	6.97	6.61	1	999.1333333	800.7852826	1	0	80	1	0
TG15	KAKAKAQA	466.6666667	287.2861524	186.6666667	55.07570547	263.3333333	72.11102551	510	75.05553499	0	186.6666667	563.2051136	0.366013072	0.107991579	0.008710931	0.002986024	-2.059935435	0.148771045	0	48.55555556	1.151009658	0	-9.01	5.92	-1	76.93333333	65.41607006	0	0	0	0	0
TG16	KLKLKLQL	6003	1508	2097	862	833	70	510	75	1	2096.666667	55.07570547	4.111111111	1.689273818	0.09784242	0.04367918	-1.009472816	0.193747908	0	66.33333333	1.572431958	0	8.39	8.77	1	42.86666667	2.366901397	0	0	0	1	0
TG18	KFKFKFQF	29347	1819	18697	2009	5627	1228	557	115	1	18696.66667	861.5296474	33.58682635	3.608960725	0.799349924	0.163813242	-0.097263062	0.088940957	0	1767.296296	41.89376646	1	15.2	3.3	1	1036.133333	442.387962	1	0	94	1	0
JG14 / TG14	KVKVKVQV	947	612	467	178	403	132	643	17	0	466.6666667	6103.245039	0.725388601	0.276462623	0.017263891	0.007236574	-1.762861304	0.181921498	0	244.7037037	5.800702371	1	-3.41	6.76	0	94.36666667	74.31470619	0	0	0	0.5	0
EF-C	QCKIKQIINMWQ	23533	2298	21312	3959	11256	2162	540	147	0	21312.22222	70.23769169	42.0176763	7.332259719	1	0.246786164	0	0.107105195	39.05366123	160.4074074	3.802458297	1	6.643333333	0.432537731	1	2602.266667	936.5061642	1	76.9751614	0	0.5	0
CK10	QCKFKQFFNMWQ	266.6666667	301.0537051	90	75.05553499	126.6666667	173.8773514	326.6666667	92.91573243	0	30896.66667	2663.763002	6.098026316	0.99426433	0.247769168	0.07295513	-0.605952737	0.127790421	41.78048406	1070.666667	25.38015803	1	9.586666667	0.386896483	1	18911.36667	16192.6061	1	98.71526428	0	0.5	0
CK5	QCKIKQIINM	20020	4037	11187	3309	3367	696	760	182	0	11186.66667	1057.875229	14.71929825	4.3534143	0.350312048	0.12029895	-0.455544926	0.149037821	0	983.6666667	23.31782265	1	10.4	3.18	1	20551.06667	16125.66984	1	0	0	1	0
CK11	QCKFKQFFNM	21556.66667	2710.35668	5846.666667	1010.461941	1266.666667	205.0203242	326.6666667	92.91573243	0	5846.666667	75.05553499	17.89795918	3.093250838	0.425962613	0.104617738	-0.370628518	0.106591745	41.83960493	536.5555556	12.7190518	1	13.66666667	0.418993503	1	10384.7	1135.81733	1	98.66700968	0	0.5	0
CK23	QCKAKAQANM	887	470	563	176	617	146	917	275	0	563.3333333	670.9197667	0.614545455	0.192177604	0.014625879	0.005237666	-1.83487802	0.155419514	0	58.2962963	1.38191396	0	-8.356666667	2.606534524	-1	204.1333333	223.6006162	1	55.94363809	0	0.5	0
CK6	QCKIKQII	723.3333333	782.3255929	206.6666667	150.9966887	233.3333333	151.4375559	760	182.3001189	0	206.6666667	3308.594868	0.271929825	0.198679854	0.006471796	0.00486148	-2.188975188	0.326011904	0	124.9259259	2.961369622	1	11	2.46	1	301.0333333	199.2540478	1	0	0	1	0
CK12	QCKFKQFF	380	397	170	142	137	150	327	93	0	170	1010.461941	0.520408163	0.433283138	0.012385458	0.01053599	-1.907087931	0.369192612	0	99.09259259	2.348990342	1	4.94	5.2	1	225.4	280.115024	1	0	0	1	0
MG5a / CK17	CKIKQIINMWQ	25043.33333	1041.58533	23696.66667	4304.149161	6503.333333	1096.007908	453.3333333	119.3035345	1	23696.66667	276.2245463	52.27205882	9.494446679	1.244049253	0.313349947	0.094837575	0.109315509	51	2044.481481	48.46444249	1	13.4	3.35	1	8316.833333	3110.54564	1	0	50	1	0
CK13	CKFKQFFNMWQ	27013	1532	23487	4394	5983	591	917	275	0	23486.66667	141.5391583	25.62181818	4.793330077	0.609786653	0.156003683	-0.214822086	0.111031618	59.11111111	1168.444444	27.69798068	1	8.563333333	4.092353303	1	8209.766667	2689.06841	1	98.72325496	0	1	0
BL1	CKIKQIINM	23423.33333	10963.87857	11280	3038.096992	2713.333333	755.9320957	540	280.0595175	1	11280	3038.096992	20.88888889	5.626105541	0.497145267	0.159546426	-0.303516691	0.139281521	46	618.8518519	14.66988586	1	12.9	4.79	1	9057.533333	2261.00343	1	0	45	1	0
CK14	CKFKQFFNM	28236.66667	2137.436159	15720	5573.472885	3290	432.7817002	916.6666667	274.6512941	0	15720	4393.885904	17.14909091	6.080152238	0.408139917	0.161282422	-0.389190928	0.171501409	0	1939.185185	45.96839333	1	15.2	2.96	1	27264.3	5487.794816	1	0	0	1	0
MG4a	CKIKQII	11956.66667	4680.441575	796.6666667	276.2245463	430	219.3931023	453.3333333	119.3035345	1	796.6666667	2632.793194	1.757352941	0.609318852	0.041824134	0.016234564	-1.378573038	0.16846256	25	165.1296296	3.914398595	1	-3.83	6.37	0	74.6	27.0891122	0	0	55	0.5	0
CK15	CKFKQFF	803.3333333	534.6338311	260	156.2049935	366.6666667	381.3572254	916.6666667	274.6512941	0	260	5573.472885	0.283636364	0.170405447	0.006750406	0.004223178	-2.170670122	0.271518409	45.40570349	56.51851852	1.33977173	0	11.56333333	1.386129704	1	2.566666667	0.79302515	0	90.04911307	0	0.5	0
JG2	KIKQIINMWQ	17680	6304.826194	9363.333333	3858.756276	1876.666667	767.875858	643.3333333	17.32050808	2	9363.333333	177.857621	14.55440415	5.998066751	0.34638765	0.155021249	-0.460437601	0.194231007	40.67636416	208.5925926	4.944688323	1	15.36666667	0.817856276	1	615.5333333	487.681196	1	94.17353637	86	1	0
JG5	KFKQFFNMWQ	1103.333333	130.511813	1000	79.37253933	840	255.1470164	266.6666667	51.31601439	0	1000	5282.086078	3.75	0.297647022	0.089248153	0.017109526	-1.049400763	0.083200987	0	67.03703704	1.589113257	0	-3.43	5.11	0	236.9	94.0680959	1	0	0	0	0
JG6	KAKQAANMWQ	770	220.6807649	343.3333333	161.9670748	350	26.45751311	266.6666667	51.31601439	0	343.3333333	79.37253933	1.2875	0.607376531	0.030641866	0.015412542	-1.513684793	0.218297513	0	50.96296296	1.208077261	0	-12.9	5.21	-1	690.4666667	584.6897772	1	0	0	0.5	0
VH14	KFKQFFINMWQ	15213.33333	2775.073573	14953.33333	3225.621387	8236.666667	1024.9065	386.6666667	165.63011	0	14953.33333	937.2477438	38.67241379	8.342124277	0.9203844	0.255369109	-0.036030751	0.120417288	0	45.77777778	1.085162423	0	7.99	3.2	1	8996.233333	4347.183649	1	0	0	0	0
msis21	KIKQII	186.6666667	92.91573243	100	81.85352772	273.3333333	207.926269	483.3333333	85.04900548	2	100	318.7998327	0.206896552	0.169352126	0.004924036	0.004121073	-2.307678778	0.363227589	38.67202265	42.22222222	1.000877963	0	-12.66666667	6.398089993	-1	122.0333333	146.4273502	1	19.93726124	6	0	0
KM27 / psis14	KLKQLL	563.3333333	713.582511	196.6666667	25.16611478	163.3333333	101.4889157	633.3333333	81.85352772	0	196.6666667	574.9202843	0.310526316	0.039735971	0.007390373	0.001599232	-2.13133362	0.093914943	0	45.92592593	1.088674276	0	-8.46	3.28	-1	319.8666667	215.5051327	1	0	0	0.5	0
TG1 / (KM4)	KIKIQII	2693.333333	1419.048977	400	92.91573243	173.3333333	96.43650761	510	75.05553499	0	400	955.0567173	0.784313725	0.182187711	0.01866628	0.00542319	-1.728942216	0.126091781	0	58.7037037	1.391571554	0	5.61	9.29	1	1039	219.4	1	0	0	1	0
TG6	KFKFQFF	9313.333333	5413.677124	2850	701.878432	476.6666667	130.128142	556.6666667	115.0362262	0	2850	134.5362405	5.119760479	1.260859459	0.121847778	0.036777479	-0.914182387	0.130994804	0	108.8518519	2.580333626	1	0	0	0	0	0	0	0	0	1	0
CN14	HLHLPLL	523.3333333	669.7263123	133.3333333	193.4769581	136.6666667	125.2996409	316.6666667	125.2996409	0	133.3333333	167.153522	0.421052632	0.610979868	0.010020845	0.014645789	-1.999095645	0.634305024	49.19116539	45.11111111	1.069359087	0	-9.053333333	0.492702299	-1	199.9666667	206.8721076	1	37.50926617	0	0.5	0
TG4 / (KM2)	KLKLQLL	406.6666667	481.9059383	163.3333333	134.5362405	133.3333333	87.17797887	556.6666667	115.0362262	0	163.3333333	52.91502622	0.293413174	0.241681869	0.006983089	0.005879574	-2.155952422	0.365416405	0	35.5	0.841527656	0	-4.93	4.41	-1	72.66666667	62.04634469	0	0	0	1	0
TG2	KVKVQVV	540	135.7694124	213.3333333	52.91502622	236.6666667	25.16611478	556.6666667	115.0362262	0	213.3333333	2008.988137	0.383233533	0.095056933	0.009120769	0.002766093	-2.039968528	0.131620933	0	53.25925926	1.262510975	0	-7.92	5.56	-1	27.73333333	21.17645443	0	0	0	0.5	0
TG7	KIKIQIII	22773.33333	5812.839237	8260	1160.402229	1900	185.0225212	556.6666667	115.0362262	1	8260	701.878432	14.83832335	2.084554903	0.353144787	0.079113583	-0.4520472	0.097227245	0	96.46296296	2.28665496	1	19.8	9.3	1	94.96666667	40.2054999	0	0	87	1	0
TG12	KFKFQFFF	20693.33333	5075.391611	8656.666667	3591.466738	2033.333333	233.8803113	510	75.05553499	1	8656.666667	92.91573243	16.97385621	7.042091644	0.403969417	0.181820371	-0.393651512	0.195336671	49.11407284	108.8518519	2.580333626	1	13.26666667	0.731816613	1	3038.566667	608.3833514	1	97.91778293	99	1	0
TG8	KVKVQVVV	2543.333333	336.4520768	820	77.67453465	670	211.266025	556.6666667	115.0362262	0	820	1160.402229	1.473053892	0.139535092	0.035057957	0.006960972	-1.455213395	0.086173363	0	37.38888889	0.886303775	0	0.147	10.5	0	163.1333333	191.9312782	1	0	0	1	0
CN16	RGECKFKFQF	16868.88889	6564.808982	7411.111111	1053.741203	2073.333333	270.7263879	540	147.846048	0	7411.111111	193.4769581	13.98911847	1.951372599	0.332934129	0.178928607	-0.477641683	0.233244383	46.18217148	100.9259259	2.392449517	1	23.96666667	0.262466929	1	219.3	213.05159	1	98.70928139	0	1	0
TM64/ CN15	RGDCKFKFQF	15526.66667	7053.597191	4636.666667	1272.019392	1543.333333	340.4408906	726.6666667	105.9874206	0	4636.666667	4934.075395	6.380733945	1.750485402	0.151858325	0.049374674	-0.818561395	0.141109211	46.68285778	286.3333333	6.787532924	1	13.86666667	1.519502843	1	1337.833333	299.6717575	1	85.46694365	0	1	0
CN18	RGEKIKIQINM	14836.66667	4526.518172	7838.333333	1260.408994	2195	319.7163915	758.3333333	80.48439716	0	7838.333333	1053.741203	10.23430732	1.662077794	0.243571473	0.110340586	-0.613373577	0.196606826	43.0498445	144.4074074	3.423178227	1	15.3	2.95	1	594.6333333	685.8776875	1	80.28183162	0	1	0
MG8a / CN17	RGDKIKIQINM	12590	6385.55168	9554.444444	1540.419136	2995.555556	305.4615399	544.4444444	198.9842808	1	9554.444444	2669.217647	17.36176438	2.82934127	0.413201441	0.098658233	-0.383838173	0.103624211	45.51942475	384.962963	9.125548727	1	16.43333333	1.857118437	1	57.2	31.71823871	0	73.83133391	48	1	0
TM6	HHHHKIKIKIKIYYYY	24446.66667	3310.533693	20713.33333	4934.075395	8963.333333	3320.496951	726.6666667	105.9874206	0	20713.33333	2170.952172	28.50458716	6.790012011	0.678395134	0.200321493	-0.168517276	0.128154704	0	419.1111111	9.935030729	1	13.2	3.81	1	12792.53333	5972.439668	1	0	0	0.5	0
TM10	HHHHKAKAKAKAYYYY	600	185.0225212	203.3333333	17.32050808	166.6666667	66.58328118	370	178.9785834	0	203.3333333	77.67453465	0.54954955	0.046812184	0.013079009	0.002539747	-1.883425175	0.084276296	0	58.62962963	1.389815628	0	7.03	17.7	1	240.9	83.38900807	1	0	0	0	0
TM16	HHHHKIKIQINMYYYY	23040	1824.579573	22408.88889	1379.09276	9132.222222	567.4865469	671.1111111	209.9510227	0	22408.88889	406.3249931	46.55545166	2.054939543	1.107996819	0.623942584	0.044538513	0.244396985	46.731859	513.2962963	12.16769096	1	7.806666667	0.591570415	1	5658.766667	3747.241185	1	98.42423641	0	1	0
TM4	HHHHKIKIKIKIWWWW	12450	4361.1046	20796.66667	1064.518671	15326.66667	4256.559644	1306.666667	319.5309062	1	20796.66667	3302.741286	15.91581633	0.814682656	0.378788589	0.068885194	-0.421603112	0.078925752	0	169.8148148	4.025460931	1	14.5	3.42	1	23756.66667	9195.506796	1	0	96	0.5	0
TM8	HHHHKAKAKAKAWWWW	5823.333333	474.271371	3233.333333	434.0890846	1640	642.1059103	860	183.3030278	0	3233.333333	591.5234568	3.759689922	0.504754749	0.089478768	0.019700766	-1.048280003	0.095554873	0	154.8888889	3.671641791	1	17.4	8.58	1	658.8666667	233.1969744	1	0	0	0.5	0
JG4	KFKFQFNMWQ									2	20676.66667	104.4030651	32.13989637	8.210496494	0.764913703	0.236644237	-0.116387559	0.134268216	43.14911173	118.4074074	2.806848112	1	25.4	0.787400787	1	734.6333333	170.0677185	1	98.31924207	94	1	0
JH1	EFEFQFNMWQ									0	0	0	0	0	0	0	0	0	0	0	0	0	0	0	0	0	0	0	0	0	1	0
