# Supplementary material for: Data-mining unveils structure–property–activity correlation of viral infectivity enhancing self-assembling peptides
Source: Nat Commun. 2023 Aug 23;14:5121. doi: 10.1038/s41467-023-40663-6 (PMC10447463; doi:10.1038/s41467-023-40663-6)
Supplement: Supplementary file 7 — Source Data [file 41467_2023_40663_MOESM7_ESM.zip › Source-Data/SI/FigS18.csv]

A		Infection RLU/s		Infection												B		Zeta Count Rate / kcps	Zeta Count Rate std deviation / kcps							C	hydrophobicity
		6.5 µM	6.5 µM	1.3 µM	1.3µM	0.26 µM	0.26 µM	0 µM	0 µM		6.5 µM	0.75	32773.33333	CKIKIQINMWQ			CKIKIQINMWQ	1880.93333	679.59003		1	1995.4	CKIKIQINMWQ			CKIKIQINMWQ	0.67273
	CKIKIQINMWQ	29820	3597.57326	18623.33333	1811.96026	4393.33333	445.42115	633.33333	81.85353			0.75	30873.33333				CKAKAQANMWQ	8.96667	6.61026		1	2650.1				CKAKAQANMWQ	0.26636
	CKAKAQANMWQ	903.33333	285.13155	600	134.28825	680	106.92677	326.66667	92.91573			0.75	25813.33333								1	997.3
											1.3 µM	0.9	20543.33333
												0.9	16943.33333								2	1.9	CKAKAQANMWQ
												0.9	18383.33333								2	7.2
											0.26 µM	1.1	4793.333333								2	17.8
												1.1	4473.333333
												1.1	3913.333333
											0 µM	1.25	563.3333333
												1.25	723.3333333
												1.25	613.3333333
											6.5 µM	1.75	1183.333333	CKAKAQANMWQ
												1.75	913.3333333
												1.75	613.3333333
											1.3 µM	1.9	503.3333333
												1.9	753.3333333
												1.9	543.3333333
											0.26 µM	2.1	803.3333333
												2.1	623.3333333
												2.1	613.3333333
											0 µM	2.25	263.3333333
												2.25	283.3333333
												2.25	433.3333333
