# Supplementary material for: Data-mining unveils structure–property–activity correlation of viral infectivity enhancing self-assembling peptides
Source: Nat Commun. 2023 Aug 23;14:5121. doi: 10.1038/s41467-023-40663-6 (PMC10447463; doi:10.1038/s41467-023-40663-6)
Supplement: Supplementary file 7 — Source Data [file 41467_2023_40663_MOESM7_ESM.zip › Source-Data/SI/FigS19.csv]

A												x-position			x-position						B							x-position										C						x-position
sample	sequence	6.5 µM	65 uM abs error	1.3 µM	13 µm abs error	0.26 µM	2.6 uM abs error	0 µM	0 µM abs error		6.5 µM	0.8	17416.66667	HHHHKIKIKIKIWWWW	0.8	28103.33333	HHHHKIKIKIKIYYYY				sample	sequence	Zeta-Pot / mV	Std Dev				1	14.5	HHHHKIKIKIKIWWWW	1	13.2	HHHHKIKIKIKIYYYY				sample	sequence	Count Rate / kcps	Std Dev				1	32453.9	HHHHKIKIKIKIWWWW	1	7710.2	HHHHKIKIKIKIYYYY
TM4	HHHHKIKIKIKIWWWW	12450	4361.1046	20796.66667	1064.51867	15326.66667	4256.55964	1306.66667	319.53091			0.8	9246.666667		0.8	21653.33333					TM4	HHHHKIKIKIKIWWWW	15.2	0.535412613				1	15.3		1	13.5					TM4	HHHHKIKIKIKIWWWW	23756.66667	9195.506796				1	27780.9		1	21176
TM8	HHHHKAKAKAKAWWWW	5823.33333	474.27137	3233.33333	434.08908	1640	642.10591	860	183.30303			0.8	10686.66667		0.8	23583.33333					TM8	HHHHKAKAKAKAWWWW	17.7	0.244948974				1	15.8		1	13.1					TM8	HHHHKAKAKAKAWWWW	658.8666667	233.1969744				1	11035.2		1	9491.4
											1.3 µM	1	22016.66667		1	24723.33333
TM6	HHHHKIKIKIKIYYYY	24446.66667	3310.53369	20713.33333	4934.07539	8963.33333	3320.49695	726.66667	105.98742			1	20056.66667		1	15203.33333					TM6	HHHHKIKIKIKIYYYY	13.26666667	0.169967317				2	17.4	HHHHKAKAKAKAWWWW	2	7.03	HHHHKAKAKAKAYYYY				TM6	HHHHKIKIKIKIYYYY	12792.53333	5972.439668				2	760.7	HHHHKAKAKAKAWWWW	2	131.6	HHHHKAKAKAKAYYYY
TM10	HHHHKAKAKAKAYYYY	600	185.02252	203.33333	17.32051	166.66667	66.58328	370	178.97858			1	20316.66667		1	22213.33333					TM10	HHHHKAKAKAKAYYYY	8.86	1.363158098				2	17.7		2	9.25					TM10	HHHHKAKAKAKAYYYY	240.9	83.38900807				2	336.3		2	257.2
											0.26 µM	1.25	13466.66667		1.25	7733.333333												2	18		2	10.3												2	879.6		2	333.9
												1.25	12316.66667		1.25	6433.333333
												1.25	20196.66667		1.25	12723.33333
											0 µM	1.4	946.6666667		1.4	743.3333333
												1.4	1556.666667		1.4	823.3333333
												1.4	1416.666667		1.4	613.3333333
											6.5 µM	1.8	6350	HHHHKAKAKAKAWWWW	1.8	813.3333333	HHHHKAKAKAKAYYYY
												1.8	5690		1.8	503.3333333
												1.8	5430		1.8	483.3333333
											1.3 µM	2	3360		2	213.3333333
												2	3590		2	213.3333333
												2	2750		2	183.3333333
											0.26 µM	2.25	2180		2.25	133.3333333
												2.25	1810		2.25	243.3333333
												2.25	930		2.25	123.3333333
											0 µM	2.4	1060		2.4	830
												2.4	700		2.4	1130
												2.4	820		2.4	1980
