# Supplementary material for: Data-mining unveils structure–property–activity correlation of viral infectivity enhancing self-assembling peptides
Source: Nat Commun. 2023 Aug 23;14:5121. doi: 10.1038/s41467-023-40663-6 (PMC10447463; doi:10.1038/s41467-023-40663-6)
Supplement: Supplementary file 7 — Source Data [file 41467_2023_40663_MOESM7_ESM.zip › Source-Data/SI/FigS2.csv]

																													TOP					middle							bottom
		sample		viability at 6.5 µM -1	viability at 6.5 µM -2	viability at 6.5 µM -3	viability at 1.3 µM -1	viability at 1.3 µM -2	viability at 1.3 µM -3	viability at 0.26 µM -1	viability at 0.26 µM -2	viability at 0.26 µM -3	viability at 0 µM -1	viability at 0 µM -2	viability at 0 µM -3		6.5 µM	1.3 µM	0.26 µM	0 µM	Std Dev 6.5 µM	Std Dev 1.3 µM	Std Dev 0.26 µM	Std Dev 0 µM
		AR0 / F19	CKIKIQIII	79.86364263	90.96533922	92.06486827	97.44428462	101.4758912	102.3626081	105.6020808	108.5223354	114.5520109	106.6661412	98.42558474	95.15064336	CKIKIQIII	87.63128338	100.4275946	109.558809	100.0807898	5.510863396	2.140353668	3.726573059	4.8446844		CKIKIQIII	6.5 µM	0.75	79.86364263				QCKIKIQINMWQ	81.68436816						HHHHKAKAKAKAYYYY	102.5635973
		BL1	CKIKQIINM	77.32172063	91.23726576	92.75059607	102.4453684	101.5231827	108.4750438	108.1321799	106.134111	107.8838992	106.6661412	98.42558474	95.15064336	CKIKQIINM	87.10319415	104.147865	107.3833967	100.0807898	6.944084313	3.082851955	0.889174487	4.8446844				0.75	90.96533922					87.96232438							104.6798952
		BL2	CKFKFQFNMWQ	76.30495182	70.09793296	79.83999685	96.52209896	94.16934324	97.26694122	104.9872904	103.0601588	110.0474886	106.6661412	98.42558474	95.15064336	CKFKFQFNMWQ	75.41429388	95.98612781	106.0316459	100.0807898	4.026736135	1.320158355	2.946602939	4.8446844				0.75	92.06486827					87.47758577							105.8267158
		BL4	CKFKFQF	86.43717118	84.92384086	80.90405722	109.9174368	91.20179708	96.959546	94.16934324	99.43053065	97.59798223	106.6661412	98.42558474	95.15064336	CKFKFQF	84.08835642	99.35959329	97.06595204	100.0807898	2.334860909	7.826832597	2.180568021	4.8446844			1.3 µM	0.9	97.44428462					102.930107							110.6386333
		CK10	QCKFKQFFNMWQ	93.70825041	100.4354766	103.8050011	107.1981714	107.5883269	112.0337347	111.8327455	113.9608662	133.0311927	106.6661412	98.42558474	95.15064336	QCKFKQFFNMWQ	99.31624268	108.9400776	119.6082681	100.0807898	4.197269501	2.193336975	9.531121056	4.8446844				0.9	101.4758912					117.0229955							121.3383515
		CK13	CKFKQFFNMWQ	80.50207886	89.21555105	95.75361091	104.6680723	106.7489015	112.6012335	113.2278469	117.3895052	136.424363	106.6661412	98.42558474	95.15064336	CKFKQFFNMWQ	88.4904136	108.0060691	122.3472384	100.0807898	6.247488866	3.358483256	10.09798427	4.8446844				0.9	102.3626081					99.50146801							104.3961457
		CK14	CKFKQFFNM	97.03048336	107.9311908	115.2613845	110.674102	113.3460758	115.7224773	112.0455575	116.975704	149.1930875	106.6661412	98.42558474	95.15064336	CKFKQFFNM	106.7410195	113.2475517	126.0714497	100.0807898	7.490163301	2.062167733	16.47289064	4.8446844			0.26 µM	1.1	105.6020808					109.5982187							110.8159767
		CK2	QCKIKIQINM	79.9227571	84.56915407	86.63816036	97.82261719	100.3527163	104.2660939	104.8572386	108.6287415	130.0991153	106.6661412	98.42558474	95.15064336	QCKIKIQINM	83.71002384	100.8138091	114.5283651	100.0807898	2.808052563	2.650666961	11.11732144	4.8446844				1.1	108.5223354					107.4700979							101.4995369
		CK22	QCKAKAQANMWQ	85.49133973	87.32388816	84.33269621	97.96449191	90.59882953	101.5704743	97.68074248	91.79294173	99.22954147	106.6661412	98.42558474	95.15064336	QCKAKAQANMWQ	85.7159747	96.71126525	96.23440856	100.0807898	1.231436279	4.565974157	3.20360893	4.8446844				1.1	114.5520109					84.39181068							110.000197
		CK3	QCKIKIQI	92.79788764	89.93674752	93.11710576	99.50146801	98.50834499	95.4343928	99.41870776	99.82068612	87.20565922	97.27876411	73.43198881	75.73745295	QCKIKIQI	91.95058031	97.81473527	95.48168437	82.14940196	1.429945667	1.731299327	5.854334052	10.73939758			0 µM	1.3	106.6661412					106.6661412							106.6661412
		CK7	QCKFKFQFNMWQ	88.76628111	88.36430274	87.19383633	100.1044356	97.72803405	95.86001695	106.3469231	107.2809316	107.3400461	106.6661412	98.42558474	95.15064336	QCKFKFQFNMWQ	88.10814006	97.89749552	106.9893003	100.0807898	0.66701331	1.736914933	0.454869923	4.8446844				1.3	98.42558474					98.42558474							98.42558474
		CK9	QCKFKFQF	90.37419457	98.27188713	99.40688486	106.6188496	204.1458945	107.6710871	113.8426373	110.1893633	90.1495596	106.6661412	98.42558474	95.15064336	QCKFKFQF	96.01765552	139.4786104	104.7271867	100.0807898	4.017341047	45.72869285	10.41527764	4.8446844				1.3	95.15064336					95.15064336							95.15064336
		CN10	CRFRFQF	94.86689393	82.1336381	92.32497192	88.56529193	79.4143727	104.1951566	100.0807898	83.00853219	98.79209443	106.6661412	98.42558474	95.15064336	CRFRFQF	89.77516798	90.72494039	93.96047213	100.0807898	5.502125412	10.23132032	7.762041194	4.8446844
		CN12	HIHIQIC	92.82153343	100.2936018	110.5676959	98.43740763	107.3755148	109.1371259	97.72803405	107.9193679	91.99393091	116.9520582	105.5666121	118.855544	HIHIQIC	101.2276104	104.9833494	99.21377761	113.7914048	7.27488143	4.684217035	6.585866736	5.867493764		CKIKQIINM	6.5 µM	1.75	77.32172063				KIKQIINMWQ	89.13279079						KIKIQIC	109.2080632
		CN13	RLRLTLC	92.08851406	111.773631	121.4684033	109.9883742	125.1926146	126.1620919	113.4761276	122.7098071	126.0556858	106.6661412	98.42558474	95.15064336	RLRLTLC	108.4435161	120.4476936	120.7472068	100.0807898	12.22324894	7.406438334	5.319785149	4.8446844				1.75	91.23726576					85.01842401							89.2864884
		CN16	RGECKFKFQF	89.25101972	114.9894579	104.1596879	103.8404698	104.2188023	110.9460285	103.2729709	104.1596879	108.8415535	106.6661412	98.42558474	95.15064336	RGECKFKFQF	102.8000552	106.3351002	105.4247374	100.0807898	10.5515639	3.264075028	2.443022843	4.8446844				1.75	92.75059607					77.48724113							92.7033045
		CN18	RGEKIKIQINM	84.42727936	79.89911131	74.88620465	93.94470827	84.97113244	84.07259256	96.73491103	83.58785395	101.5586514	106.6661412	98.42558474	95.15064336	RGEKIKIQINM	79.73753177	87.66281109	93.96047213	100.0807898	3.896802755	4.457093045	7.594319092	4.8446844			1.3 µM	1.9	102.4453684					99.89162348							99.37141619
		CN9	CHLHLQL	90.05497645	100.8729236	99.30047883	105.6848411	106.5124436	101.605943	110.780508	105.1055193	105.8267158	106.6661412	98.42558474	95.15064336	CHLHLQL	96.74279296	104.6010759	107.237581	100.0807898	4.772372777	2.144659621	2.522469642	4.8446844				1.9	101.5231827					90.36237167							102.9182841
		DF5 / CK16	MKFKFQF	105.2710398	107.2336401	86.63816036	111.3125382	120.7117382	101.9015153	113.3697216	107.6119726	83.10311533	106.6661412	98.42558474	95.15064336	MKFKFQF	99.71428008	111.3085972	101.3616032	100.0807898	9.280863116	7.679241832	13.12293672	4.8446844				1.9	108.4750438					88.37612564							101.4995369
		EF-C (Münch Stock)	QCKIKQIINMWQ	77.32172063	84.15535281	73.40834302	96.77037971	96.12012059	91.79294173	103.1074504	104.8217699	97.94084613	106.6661412	98.42558474	95.15064336	QCKIKQIINMWQ	78.29513882	94.89448068	101.9566888	100.0807898	4.441111881	2.209127597	2.92460449	4.8446844			0.26 µM	2.1	108.1321799					103.0246901							98.42558474
		EF-C opt	QCKIKIQINMWQ	81.68436816	87.96232438	87.47758577	102.930107	117.0229955	99.50146801	109.5982187	107.4700979	84.39181068	106.6661412	98.42558474	95.15064336	QCKIKIQINMWQ	85.70809277	106.4848568	100.4867091	100.0807898	2.852076747	7.581915611	11.41392544	4.8446844				2.1	106.134111					91.8520562							95.16246626
		JG2	KIKQIINMWQ	89.13279079	85.01842401	77.48724113	99.89162348	90.36237167	88.37612564	103.0246901	91.8520562	78.98874855	106.6661412	98.42558474	95.15064336	KIKQIINMWQ	83.87948531	92.87670693	91.2884983	100.0807898	4.822004616	5.026137283	9.82072028	4.8446844				2.1	107.8838992					78.98874855							103.7931782
		JG3	KAKAQANMWQ	94.60679028	106.7370786	107.8247847	103.8877613	118.7018463	96.4511616	102.4690142	110.780508	107.2336401	98.13001241	116.0771641	117.9451812	KAKAQANMWQ	103.0562179	106.3469231	106.8277207	110.7174526	5.991126546	9.248742267	3.40527143	8.933275213			0 µM	2.3	106.6661412					106.6661412							106.6661412
		JG4	KFKFQFNMWQ	90.90622475	103.4739601	108.7824391	109.787385	121.1137165	104.7271867	118.1579933	119.955073	119.3284597	106.6661412	98.42558474	95.15064336	KFKFQFNMWQ	101.054208	111.8760961	119.1471753	100.0807898	7.495828161	6.850869782	0.744769279	4.8446844				2.3	98.42558474					98.42558474							98.42558474
		JJA6	NMWQKIKIQI	93.77918777	115.0012808	97.60980512	100.8847465	105.9449447	93.98017695	103.8404698	98.8275631	100.9556839	106.6661412	98.42558474	95.15064336	NMWQKIKIQI	102.1300912	100.2699561	101.2079056	100.0807898	9.23468275	4.903902695	2.054267126	4.8446844				2.3	95.15064336					95.15064336							95.15064336
		JGA2	KIKQIINM	87.70222073	107.8720763	107.6356184	116.0771641	125.925634	111.0879032	122.2605372	120.8299671	126.7650594	106.6661412	98.42558474	95.15064336	KIKQIINM	101.0699718	117.6969004	123.2851879	100.0807898	9.452920359	6.164804574	2.529000072	4.8446844
		JGB2	KIKIQINM	93.56637569	106.2878086	110.0829573	110.5440501	115.3796134	109.9765513	117.2476305	115.9471123	124.0221482	106.6661412	98.42558474	95.15064336	KIKIQINM	103.3123805	111.9667383	119.072297	100.0807898	7.063485741	2.424362629	3.540113681	4.8446844		CKFKFQFNMWQ		2.75	76.30495182				KAKAQANMWQ	94.60679028						RGDSKIKIQIC	77.59364717
		JJA2 / TM153	KAKAQA	102.8828154	112.5066504	111.7618081	113.2278469	130.2291671	112.329307	122.496995	113.4997734	121.4447575	106.6661412	98.42558474	95.15064336	KAKAQA	109.0504246	118.5954403	119.1471753	100.0807898	4.371746414	8.23446183	4.016355085	4.8446844				2.75	70.09793296					106.7370786							88.87268715
		JR7	KIKIKIKIYYYY	78.76411358	81.01046326	76.90791937	96.15558927	93.27080337	89.36924866	95.50533015	92.31314903	108.463221	105.7321327	112.3529528	108.8533764	KIKIKIKIYYYY	78.8941654	92.93188043	98.76056671	108.9794873	1.677379247	2.780857938	6.983486691	2.70440908				2.75	79.83999685					107.8247847							83.07946955
		KB4	CKWKWQW	91.52101519	98.85120889	100.3527163	107.6356184	111.8445684	101.5704743	107.5410353	107.6710871	115.8052375	106.6661412	98.42558474	95.15064336	CKWKWQW	96.90831346	107.016887	110.33912	100.0807898	3.858399334	4.217137549	3.865493435	4.8446844				2.9	96.52209896					103.8877613							86.94555558
		MG3b	CKIKIQI	90.71705846	90.64612111	92.58507557	108.463221	109.3026464	97.94084613	109.2671777	106.9498906	107.3282232	106.6661412	98.42558474	95.15064336	CKIKIQI	91.31608505	105.2355711	107.8484305	100.0807898	0.897779014	5.169520841	1.015025953	4.8446844				2.9	94.16934324					118.7018463							95.079706
		MG5a / CK17	CKIKQIINMWQ	85.91696388	86.7445664	88.96727029	106.5479123	110.886914	97.9881377	110.9460285	107.3636919	106.9025991	106.6661412	98.42558474	95.15064336	CKIKQIINMWQ	87.20960019	105.140988	108.4041065	100.0807898	1.287965999	5.359053688	1.807240488	4.8446844				2.9	97.26694122					96.4511616							86.93373268
		MG7/CN1	RGDKIKIQIC	79.02421723	95.61173619	102.9773986	102.6936491	112.8376914	116.6683087	111.0879032	115.0722182	122.3551203	106.6661412	98.42558474	95.15064336	RGDKIKIQIC	92.537784	110.7332164	116.1717472	100.0807898	10.01750504	5.896009322	4.665066511	4.8446844				3.1	104.9872904					102.4690142							94.65408185
		MG8a / CN17	RGDKIKIQINM	89.45200891	86.34258803	84.09623835	101.6650574	117.9570041	95.97824588	109.3144693	104.5734891	109.2435319	106.6661412	98.42558474	95.15064336	RGDKIKIQINM	86.63027843	105.2001025	107.7104968	100.0807898	2.195927122	9.31446404	2.218388403	4.8446844				3.1	103.0601588					110.780508							88.9554474
		MG9a	RGDKIKIQINMWQ	86.89826401	88.54164614	90.33872589	102.1261503	119.4466886	96.22652663	100.6955802	103.6394806	108.8533764	106.6661412	98.42558474	95.15064336	RGDKIKIQINMWQ	88.59287868	105.9331218	104.3961457	100.0807898	1.405029791	9.854398507	3.373110966	4.8446844				3.1	110.0474886					107.2336401							93.47179255
		psis21	CKIKIQIRGD	98.43	100.23	92.90	105.29	114.37	101.76	103.46	100.81	109.37	107.56	106.45	106.09	CKIKIQIRGD	97.18812193	107.1429979	104.5498433	106.7016099	3.117843332	5.313311561	3.57815257	0.628358311				3.3	106.6661412					98.13001241							92.64419003
		psis29	RGDKIKIQINMC	83.68243709	81.88535735	83.11493823	96.59303632	113.3815445	94.61861317	103.2493251	102.1970876	104.7744783	106.6661412	98.42558474	95.15064336	RGDKIKIQINMC	82.89424422	101.5310647	103.4069637	100.0807898	0.750068124	8.418233802	1.05810306	4.8446844				3.3	98.42558474					116.0771641							87.67857495
		QBL4	CQFQFQF	98.41376185	99.170427	101.1803188	109.6573331	115.6278941	108.2149402	111.4898816	106.7252557	112.9795661	106.6661412	98.42558474	95.15064336	CQFQFQF	99.58816923	111.1667225	110.3982344	100.0807898	1.167430454	3.209014773	2.667441949	4.8446844				3.3	95.15064336					117.9451812							98.78027153
		TG12	KFKFQFFF	96.23834952	99.37141619	95.37527833	107.8366076	119.068356	101.1921417	107.0326509	110.3667067	107.0681196	106.6661412	98.42558474	95.15064336	KFKFQFFF	96.99501468	109.3657018	108.1558257	100.0807898	1.716913133	7.377594741	1.563396007	4.8446844
		TM10	HHHHKAKAKAKAYYYY	102.5635973	104.6798952	105.8267158	110.6386333	121.3383515	104.3961457	110.8159767	101.4995369	110.000197	106.6661412	98.42558474	95.15064336	HHHHKAKAKAKAYYYY	104.3567361	112.1243768	107.4385702	100.0807898	1.351618635	6.995958806	4.212715778	4.8446844		CKFKFQF		3.75	86.43717118				KFKFQFNMWQ	90.90622475						RGDSGGGGGGKIKIQIC	73.04183334
		TM112 / CN11	KIKIQIC	109.2080632	89.2864884	92.7033045	99.37141619	102.9182841	101.4995369	98.42558474	95.16246626	103.7931782	106.6661412	98.42558474	95.15064336	KIKIQIC	97.06595204	101.2630791	99.1270764	100.0807898	8.698344896	1.457624151	3.558217253	4.8446844				3.75	84.92384086					103.4739601							76.12760843
		TM113 / RC11	RGDSKIKIQIC	77.59364717	88.87268715	83.07946955	86.94555558	95.079706	86.93373268	94.65408185	88.9554474	93.47179255	92.64419003	87.67857495	98.78027153	RGDSKIKIQIC	83.18193462	89.65299809	92.3604406	93.0343455	4.605218782	3.837265002	2.455597148	4.540637454				3.75	80.90405722					108.7824391							87.51305444
		TM114 / RC17	RGDSGGGGGGKIKIQIC	73.04183334	76.12760843	87.51305444	96.64032789	101.7832864	95.46986148	103.154742	102.2089105	112.1283178	106.6661412	98.42558474	95.15064336	RGDSGGGGGGKIKIQIC	78.8941654	97.96449191	105.8306568	100.0807898	6.223313063	2.742248621	4.469828497	4.8446844				3.9	109.9174368					109.787385							96.64032789
		TM12	KIKIKIKIWWWW	85.01842401	89.21555105	85.1957674	109.3144693	109.9883742	99.97438373	112.766754	112.0219118	153.0591736	106.6661412	98.42558474	95.15064336	KIKIKIKIWWWW	86.47658082	106.4257424	125.9492798	100.0807898	1.938097193	4.570088129	19.17200135	4.8446844				3.9	91.20179708					121.1137165							101.7832864
		TM140	CEFEFQFNMWQ	83.25681294	102.9064612	108.5341583	114.1027409	119.5530946	116.3845593	123.1827228	125.8074051	128.5503163	106.6661412	98.42558474	95.15064336	CEFEFQFNMWQ	98.23247749	116.6801316	125.8468147	100.0807898	10.83576301	2.234891663	2.191488033	4.8446844				3.9	96.959546					104.7271867							95.46986148
		TM141	CSISIQI	78.37395811	81.16416087	83.8361347	89.78304991	99.41870776	101.4285996	89.2983113	93.53090701	111.6081105	109.1607716	107.8129618	103.5685432	CSISIQI	81.12475123	96.87678575	98.14577627	106.8474256	2.230098373	5.082698258	9.674866024	2.382918362				4.1	94.16934324					118.1579933							103.154742
		TM143	CEIEIQINMWQ	77.39265798	102.1379732	107.9311908	106.9025991	119.3875741	122.7925673	115.1313326	122.9935565	120.1324164	106.6661412	98.42558474	95.15064336	CEIEIQINMWQ	95.8206073	116.3609135	119.4191019	100.0807898	13.24342175	6.830972544	3.249128534	4.8446844				4.1	99.43053065					119.955073							102.2089105
		TM16	HHHHKIKIQINMYYYY	71.96595007	88.56529193	95.58809041	104.2188023	120.1205935	120.39252	114.8121145	120.9363731	120.286114	106.6661412	98.42558474	95.15064336	HHHHKIKIQINMYYYY	85.3731108	114.9106386	118.6782006	100.0807898	9.904338908	7.561084952	2.746594877	4.8446844				4.1	97.59798223					119.3284597							112.1283178
		TM21	KIKIKIKIWW	71.85954403	98.46105342	71.84772114	85.30217344	111.3598298	86.03519281	93.14075154	100.6009971	91.92299356	106.6661412	98.42558474	95.15064336	KIKIKIKIWW	80.72277286	94.23239867	95.22158072	100.0807898	12.5428594	12.11461929	3.836172031	4.8446844				4.3	106.6661412					106.6661412							106.6661412
		TM4	HHHHKIKIKIKIWWWW	70.55902579	67.75700014	67.96981221	77.43994956	86.95737847	84.97113244	80.19468364	94.11022877	94.5831445	91.60377544	98.04725216	93.66095884	HHHHKIKIKIKIWWWW	68.76194605	83.12282015	89.6293523	94.43732881	1.273693829	4.099394834	6.674111272	2.687211791				4.3	98.42558474					98.42558474							98.42558474
		TM45	RGDCKIKIQINM	87.22930501	116.3017991	103.9114071	104.1123963	106.4178605	113.2514926	110.1420718	112.7903998	112.5184733	106.6661412	98.42558474	95.15064336	RGDCKIKIQINM	102.4808371	107.9272498	111.8169816	100.0807898	11.91182537	3.880675424	1.189531635	4.8446844				4.3	95.15064336					95.15064336							95.15064336
		TM6	HHHHKIKIKIKIYYYY	66.65747108	101.3340164	92.3604406	101.0739128	104.0296361	106.2168713	108.3331691	112.6130564	116.1599243	106.6661412	98.42558474	95.15064336	HHHHKIKIKIKIYYYY	86.78397604	103.7734734	112.3687166	100.0807898	14.69554166	2.107402821	3.199927157	4.8446844
		TM64/ CN15	RGDCKFKFQF	79.05968591	115.095864	108.794262	98.85120889	105.4602061	116.975704	109.9292597	112.5657648	103.5803661	106.6661412	98.42558474	95.15064336	RGDCKFKFQF	100.9832706	107.0957063	108.6917969	100.0807898	15.71432938	7.489124383	3.771191962	4.8446844		QCKFKQFFNMWQ		4.75	93.70825041				NMWQKIKIQI	93.77918777						KIKIKIKIWWWW	85.01842401
		TM71	KFKFQFW	79.91093421	122.6625155	103.8877613	99.5251138	99.93891505	113.2042011	104.6326036	108.3804607	109.3972295	106.6661412	98.42558474	95.15064336	KFKFQFW	102.153737	104.2227433	107.4700979	100.0807898	17.49627687	6.353096123	2.048899749	4.8446844				4.75	100.4354766					115.0012808							89.21555105
		TM72	CKFKFQFW	72.62803208	96.91225443	77.65276163	86.80368086	81.99176338	87.38300262	94.87871682	88.13966778	92.62054425	106.6661412	98.42558474	95.15064336	CKFKFQFW	82.39768271	85.39281562	91.87964295	100.0807898	10.46634514	2.416508593	2.800642374	4.8446844				4.75	103.8050011					97.60980512							85.1957674
		TM81	CKIW	85.91696388	107.9903052	107.8247847	106.0749966	107.8720763	107.3636919	108.9834282	108.0494197	101.5113598	106.6661412	98.42558474	95.15064336	CKIW	100.5773513	107.1035882	106.1814026	100.0807898	10.36667958	0.756357205	3.324160799	4.8446844				4.9	107.1981714					100.8847465							109.3144693
		VH9	KIKIKIQINMWQ	69.27033045	94.748665	82.55926225	96.15558927	95.77725669	99.95073795	103.2375022	104.0769276	103.6158348	106.6661412	98.42558474	95.15064336	KIKIKIQINMWQ	82.19275257	97.29452797	103.6434215	100.0807898	10.40471463	1.884564044	0.34324872	4.8446844				4.9	107.5883269					105.9449447							109.9883742
																												4.9	112.0337347					93.98017695							99.97438373
1																												5.1	111.8327455					103.8404698							112.766754
																												5.1	113.9608662					98.8275631							112.0219118
																												5.1	133.0311927					100.9556839							153.0591736
																												5.3	106.6661412					106.6661412							106.6661412
																												5.3	98.42558474					98.42558474							98.42558474
																												5.3	95.15064336					95.15064336							95.15064336
																										CKFKQFFNMWQ		5.75	80.50207886				KIKQIINM	87.70222073						CEFEFQFNMWQ	83.25681294
																												5.75	89.21555105					107.8720763							102.9064612
																												5.75	95.75361091					107.6356184							108.5341583
																												5.9	104.6680723					116.0771641							114.1027409
																												5.9	106.7489015					125.925634							119.5530946
																												5.9	112.6012335					111.0879032							116.3845593
																												6.1	113.2278469					122.2605372							123.1827228
																												6.1	117.3895052					120.8299671							125.8074051
																												6.1	136.424363					126.7650594							128.5503163
																												6.3	106.6661412					106.6661412							106.6661412
																												6.3	98.42558474					98.42558474							98.42558474
																												6.3	95.15064336					95.15064336							95.15064336
																										CKFKQFFNM		6.75	97.03048336				KIKIQINM	93.56637569						CSISIQI	78.37395811
																												6.75	107.9311908					106.2878086							81.16416087
																												6.75	115.2613845					110.0829573							83.8361347
																												6.9	110.674102					110.5440501							89.78304991
																												6.9	113.3460758					115.3796134							99.41870776
																												6.9	115.7224773					109.9765513							101.4285996
																												7.1	112.0455575					117.2476305							89.2983113
																												7.1	116.975704					115.9471123							93.53090701
																												7.1	149.1930875					124.0221482							111.6081105
																												7.3	106.6661412					106.6661412							109.1607716
																												7.3	98.42558474					98.42558474							107.8129618
																												7.3	95.15064336					95.15064336							103.5685432
																										QCKIKIQINM		7.75	79.9227571				KAKAQA	102.8828154						CEIEIQINMWQ	77.39265798
																												7.75	84.56915407					112.5066504							102.1379732
																												7.75	86.63816036					111.7618081							107.9311908
																												7.9	97.82261719					113.2278469							106.9025991
																												7.9	100.3527163					130.2291671							119.3875741
																												7.9	104.2660939					112.329307							122.7925673
																												8.1	104.8572386					122.496995							115.1313326
																												8.1	108.6287415					113.4997734							122.9935565
																												8.1	130.0991153					121.4447575							120.1324164
																												8.3	106.6661412					106.6661412							106.6661412
																												8.3	98.42558474					98.42558474							98.42558474
																												8.3	95.15064336					95.15064336							95.15064336
																										QCKAKAQANMWQ		8.75	85.49133973				KIKIKIKIYYYY	78.76411358						HHHHKIKIQINMYYYY	71.96595007
																												8.75	87.32388816					81.01046326							88.56529193
																												8.75	84.33269621					76.90791937							95.58809041
																												8.9	97.96449191					96.15558927							104.2188023
																												8.9	90.59882953					93.27080337							120.1205935
																												8.9	101.5704743					89.36924866							120.39252
																												9.1	97.68074248					95.50533015							114.8121145
																												9.1	91.79294173					92.31314903							120.9363731
																												9.1	99.22954147					108.463221							120.286114
																												9.3	106.6661412					105.7321327							106.6661412
																												9.3	98.42558474					112.3529528							98.42558474
																												9.3	95.15064336					108.8533764							95.15064336
																										QCKIKIQI		9.75	92.79788764				CKWKWQW	91.52101519						KIKIKIKIWW	71.85954403
																												9.75	89.93674752					98.85120889							98.46105342
																												9.75	93.11710576					100.3527163							71.84772114
																												9.9	99.50146801					107.6356184							85.30217344
																												9.9	98.50834499					111.8445684							111.3598298
																												9.9	95.4343928					101.5704743							86.03519281
																												10.1	99.41870776					107.5410353							93.14075154
																												10.1	99.82068612					107.6710871							100.6009971
																												10.1	87.20565922					115.8052375							91.92299356
																												10.3	97.27876411					106.6661412							106.6661412
																												10.3	73.43198881					98.42558474							98.42558474
																												10.3	75.73745295					95.15064336							95.15064336
																										QCKFKFQFNMWQ		10.75	88.76628111				CKIKIQI	90.71705846						HHHHKIKIKIKIWWWW	70.55902579
																												10.75	88.36430274					90.64612111							67.75700014
																												10.75	87.19383633					92.58507557							67.96981221
																												10.9	100.1044356					108.463221							77.43994956
																												10.9	97.72803405					109.3026464							86.95737847
																												10.9	95.86001695					97.94084613							84.97113244
																												11.1	106.3469231					109.2671777							80.19468364
																												11.1	107.2809316					106.9498906							94.11022877
																												11.1	107.3400461					107.3282232							94.5831445
																												11.3	106.6661412					106.6661412							91.60377544
																												11.3	98.42558474					98.42558474							98.04725216
																												11.3	95.15064336					95.15064336							93.66095884
																										QCKFKFQF		11.75	90.37419457				CKIKQIINMWQ	85.91696388						RGDCKIKIQINM	87.22930501
																												11.75	98.27188713					86.7445664							116.3017991
																												11.75	99.40688486					88.96727029							103.9114071
																												11.9	106.6188496					106.5479123							104.1123963
																												11.9	204.1458945					110.886914							106.4178605
																												11.9	107.6710871					97.9881377							113.2514926
																												12.1	113.8426373					110.9460285							110.1420718
																												12.1	110.1893633					107.3636919							112.7903998
																												12.1	90.1495596					106.9025991							112.5184733
																												12.3	106.6661412					106.6661412							106.6661412
																												12.3	98.42558474					98.42558474							98.42558474
																												12.3	95.15064336					95.15064336							95.15064336
																										CRFRFQF		12.75	94.86689393				RGDKIKIQIC	79.02421723						HHHHKIKIKIKIYYYY	66.65747108
																												12.75	82.1336381					95.61173619							101.3340164
																												12.75	92.32497192					102.9773986							92.3604406
																												12.9	88.56529193					102.6936491							101.0739128
																												12.9	79.4143727					112.8376914							104.0296361
																												12.9	104.1951566					116.6683087							106.2168713
																												13.1	100.0807898					111.0879032							108.3331691
																												13.1	83.00853219					115.0722182							112.6130564
																												13.1	98.79209443					122.3551203							116.1599243
																												13.3	106.6661412					106.6661412							106.6661412
																												13.3	98.42558474					98.42558474							98.42558474
																												13.3	95.15064336					95.15064336							95.15064336
																										HIHIQIC		13.75	92.82153343				RGDKIKIQINM	89.45200891						RGDCKFKFQF	79.05968591
																												13.75	100.2936018					86.34258803							115.095864
																												13.75	110.5676959					84.09623835							108.794262
																												13.9	98.43740763					101.6650574							98.85120889
																												13.9	107.3755148					117.9570041							105.4602061
																												13.9	109.1371259					95.97824588							116.975704
																												14.1	97.72803405					109.3144693							109.9292597
																												14.1	107.9193679					104.5734891							112.5657648
																												14.1	91.99393091					109.2435319							103.5803661
																												14.3	116.9520582					106.6661412							106.6661412
																												14.3	105.5666121					98.42558474							98.42558474
																												14.3	118.855544					95.15064336							95.15064336
																										RLRLTLC		14.75	92.08851406				RGDKIKIQINMWQ	86.89826401						KFKFQFW	79.91093421
																												14.75	111.773631					88.54164614							122.6625155
																												14.75	121.4684033					90.33872589							103.8877613
																												14.9	109.9883742					102.1261503							99.5251138
																												14.9	125.1926146					119.4466886							99.93891505
																												14.9	126.1620919					96.22652663							113.2042011
																												15.1	113.4761276					100.6955802							104.6326036
																												15.1	122.7098071					103.6394806							108.3804607
																												15.1	126.0556858					108.8533764							109.3972295
																												15.3	106.6661412					106.6661412							106.6661412
																												15.3	98.42558474					98.42558474							98.42558474
																												15.3	95.15064336					95.15064336							95.15064336
																										RGECKFKFQF		15.75	89.25101972				CKIKIQIRGD	98.43						CKFKFQFW	72.62803208
																												15.75	114.9894579					100.23							96.91225443
																												15.75	104.1596879					92.90							77.65276163
																												15.9	103.8404698					105.29							86.80368086
																												15.9	104.2188023					114.37							81.99176338
																												15.9	110.9460285					101.76							87.38300262
																												16.1	103.2729709					103.46							94.87871682
																												16.1	104.1596879					100.81							88.13966778
																												16.1	108.8415535					109.37							92.62054425
																												16.3	106.6661412					107.56							106.6661412
																												16.3	98.42558474					106.45							98.42558474
																												16.3	95.15064336					106.09							95.15064336
																										RGEKIKIQINM		16.75	84.42727936				RGDKIKIQINMC	83.68243709						CKIW	85.91696388
																												16.75	79.89911131					81.88535735							107.9903052
																												16.75	74.88620465					83.11493823							107.8247847
																												16.9	93.94470827					96.59303632							106.0749966
																												16.9	84.97113244					113.3815445							107.8720763
																												16.9	84.07259256					94.61861317							107.3636919
																												17.1	96.73491103					103.2493251							108.9834282
																												17.1	83.58785395					102.1970876							108.0494197
																												17.1	101.5586514					104.7744783							101.5113598
																												17.3	106.6661412					106.6661412							106.6661412
																												17.3	98.42558474					98.42558474							98.42558474
																												17.3	95.15064336					95.15064336							95.15064336
																										CHLHLQL		17.75	90.05497645				CQFQFQF	98.41376185						KIKIKIQINMWQ	69.27033045
																												17.75	100.8729236					99.170427							94.748665
																												17.75	99.30047883					101.1803188							82.55926225
																												17.9	105.6848411					109.6573331							96.15558927
																												17.9	106.5124436					115.6278941							95.77725669
																												17.9	101.605943					108.2149402							99.95073795
																												18.1	110.780508					111.4898816							103.2375022
																												18.1	105.1055193					106.7252557							104.0769276
																												18.1	105.8267158					112.9795661							103.6158348
																												18.3	106.6661412					106.6661412							106.6661412
																												18.3	98.42558474					98.42558474							98.42558474
																												18.3	95.15064336					95.15064336							95.15064336
																										MKFKFQF		18.75	105.2710398				KFKFQFFF	96.23834952
																												18.75	107.2336401					99.37141619
																												18.75	86.63816036					95.37527833
																												18.9	111.3125382					107.8366076
																												18.9	120.7117382					119.068356
																												18.9	101.9015153					101.1921417
																												19.1	113.3697216					107.0326509
																												19.1	107.6119726					110.3667067
																												19.1	83.10311533					107.0681196
																												19.3	106.6661412					106.6661412
																												19.3	98.42558474					98.42558474
																												19.3	95.15064336					95.15064336
																										QCKIKQIINMWQ		19.75	77.32172063
																												19.75	84.15535281
																												19.75	73.40834302
																												19.9	96.77037971
																												19.9	96.12012059
																												19.9	91.79294173
																												20.1	103.1074504
																												20.1	104.8217699
																												20.1	97.94084613
																												20.3	106.6661412
																												20.3	98.42558474
																												20.3	95.15064336
