# Supplementary material for: Data-mining unveils structure–property–activity correlation of viral infectivity enhancing self-assembling peptides
Source: Nat Commun. 2023 Aug 23;14:5121. doi: 10.1038/s41467-023-40663-6 (PMC10447463; doi:10.1038/s41467-023-40663-6)
Supplement: Supplementary file 7 — Source Data [file 41467_2023_40663_MOESM7_ESM.zip › Source-Data/SI/FigS20.csv]

code	sequence	Previously Reported (1= Schilling, 2 = Sieste)	Absolute Infectivity / RLU /s (Feb2021)	STD Absolute Infectivity / RLU /s (Feb2021)	n-fold to virus (Feb2021)	STD n-fold to virus (Feb2021)	Rel-to EFC (Feb-2021)	STD Rel-to EFC (Feb-2021)	Log10 of Rel to EFC (Feb2021)		FTIR ß-sheet content/ %	ThT Fluoresence Int. / a.u.	Tht rel to blank (42.1851851851852)	Tht category (> 1.5 to blank = +)	Zeta Pot. / mV	Std Zeta	Zeta category ( +1 = if > 4 mV;-1 = if < -4 mV; 0 = -4mV to 4 mV)	Zeta Count Rate / kcps	Zeta Count Rate std deviation / kcps	Zeta Count Rate Category	Conversion Rate / %	TEM: 1= fibrils, 0= aggregates (micelle), 0.5 = aggregates and fibrils, -1 = nothing obersved, STD prep
CK7	QCKFKFQFNMWQ	0	19753.33333	150.9966887	25.99122807	2.082289674	0.618578426	0.118776938	-0.208605231	0.083334932	47.0491019	78.22222222	1.854258121	0	21.06666667	0.758653778	1	1208.233333	302.0767268	1	98.91055745	1
CK8	QCKFKFQFNM	0	16353.33333	1582.540152	21.51754386	2.209834374	0.512106945	0.103692273	-0.290639334	0.087877048	0	97.74074074	2.316944688	1	15.7	0.668331255	1	3669.6	2821.552141	1	98.93734425	1
CK9	QCKFKFQF	0	20303.33333	1679.474124	32.22751323	3.637876851	0.766998941	0.159406381	-0.115205236	0.090198781	0	84.96296296	2.01404741	1	12.2	3.66	1	2668.833333	931.5589848	1	0	1
BL2	CKFKFQFNMWQ	2	26320	2462.647627	48.74074074	4.560458568	1.160005622	0.229687658	0.064460094	0.085934448	47.04538035	102.3703704	2.426690079	1	17.03333333	0.329983165	1	142.5333333	55.64808073	1	99.03046114	1
KB14	CKFKFQFNMW	0	21516.66667	80.20806277	40.34375	5.048325063	0.960161379	0.206177558	-0.017655767	0.093193772	0	266.3703704	6.314310799	1	18.4	3.2	1	4106.533333	2513.15208	1	0	1
BL3	CKFKFQFNM	2	28183.33333	3701.301573	52.19135802	6.854262172	1.242128614	0.271282507	0.094166566	0.094786165	41	100.5185185	2.382791923	1	15.13333333	0.89566859	1	2223.633333	2192.707511	1	99.03212934	1
BL4	CKFKFQF	1	20066.66667	2227.434666	51.79196902	5.127087466	1.232623352	0.247298442	0.090830391	0.087072441	47.42784201	94.96296296	2.251097454	1	19.73333333	0.205480467	1	5303.366667	4281.954146	1	96.11006942	1
JG4	KFKFQFNMWQ	2	20676.66667	104.4030651	32.13989637	8.210496494	0.764913703	0.236644237	-0.116387559	0.134268216	43.14911173	118.4074074	2.806848112	1	25.4	0.787400787	1	734.6333333	170.0677185	1	98.31924207	1
BL5 / KB13	KFKFQFNMW	0	6690	1272.255215	18.75700935	3.567070698	0.446407584	0.115219304	-0.350268436	0.112016865	0	56.59259259	1.341527656	0	22.6	2.83	1	610.1666667	162.2754106	1	0	1
BL6a	KFKFQFNM	1	7066.666667	1515.618686	19.81308411	4.249398184	0.471541643	0.130380155	-0.326479948	0.119999979	40.30803539	50.72222222	1.2023705	0	13.9	1.489966443	1	131.8	141.3592822	1	98.533322	1
BL7	KFKFQFN	0	270	135.0308607	0.757009346	0.378591198	0.01801645	0.00954304	-1.74433079	0.229883215	0	44.55555556	1.05618964	0	12.7	10	1	50.7	8.584093817	0	0	1
JJA6	KFKFQF	1	686.6666667	60.27713773	2.575	0.226039267	0.061283732	0.011971119	-1.212654798	0.084777239	45.99798338	48.77777778	1.156277436	0	-11.03333333	1.319932658	-1	183.3666667	151.6266101	1	51.79203278	0.5
TM71	KFKFQFW	0	4953.333333	452.8060659	6.816513761	0.490997141	0.16222967	0.030626669	-0.789869715	0.081933066	0	148.8888889	3.529411765	1	6.49	2.78	1	121.8666667	55.55419776	1	0	1
JJA6	KFKFQF	1	686.6666667	60.27713773	2.575	0.226039267	0.061283732	0.011971119	-1.212654798	0.084777239	45.99798338	48.77777778	1.156277436	0	-11.03333333	1.319932658	-1	183.3666667	151.6266101	1	51.79203278	0.5
TG12	KFKFQFFF	1	8656.666667	92.91573243	16.97385621	7.042091644	0.403969417	0.181820371	-0.393651512	0.195336671	49.11407284	108.8518519	2.580333626	1	13.26666667	0.731816613	1	3038.566667	608.3833514	1	97.91778293	1
TG6	KFKFQFF	0	2850	134.5362405	5.119760479	1.260859459	0.121847778	0.036777479	-0.914182387	0.130994804	0	108.8518519	2.580333626	1	0	0	0	0	0	0	0	1
CK10	QCKFKQFFNMWQ	0	30896.66667	2663.763002	6.098026316	0.99426433	0.247769168	0.07295513	-0.605952737	0.127790421	41.78048406	1070.666667	25.38015803	1	9.586666667	0.386896483	1	18911.36667	16192.6061	1	98.71526428	0.5
CK11	QCKFKQFFNM	0	5846.666667	75.05553499	17.89795918	3.093250838	0.425962613	0.104617738	-0.370628518	0.106591745	41.83960493	536.5555556	12.7190518	1	13.66666667	0.418993503	1	10384.7	1135.81733	1	98.66700968	0.5
CK12	QCKFKQFF	0	170	1010.461941	0.520408163	0.433283138	0.012385458	0.01053599	-1.907087931	0.369192612	0	99.09259259	2.348990342	1	4.94	5.2	1	225.4	280.115024	1	0	1
CK13	CKFKQFFNMWQ	0	23486.66667	141.5391583	25.62181818	4.793330077	0.609786653	0.156003683	-0.214822086	0.111031618	59.11111111	1168.444444	27.69798068	1	8.563333333	4.092353303	1	8209.766667	2689.06841	1	98.72325496	1
CK14	CKFKQFFNM	0	15720	4393.885904	17.14909091	6.080152238	0.408139917	0.161282422	-0.389190928	0.171501409	0	1939.185185	45.96839333	1	15.2	2.96	1	27264.3	5487.794816	1	0	1
CK15	CKFKQFF	0	260	5573.472885	0.283636364	0.170405447	0.006750406	0.004223178	-2.170670122	0.271518409	45.40570349	56.51851852	1.33977173	0	11.56333333	1.386129704	1	2.566666667	0.79302515	0	90.04911307	0.5
CK22	QCKAKAQANMWQ	0	2766.666667	5347.027211	3.018181818	0.731912473	0.071831241	0.021460417	-1.143686632	0.129662538	0	63.09259259	1.495610184	0	-8.05	0.387556448	-1	427.5333333	487.4038321	1	89.27960799	0.5
CK23	QCKAKAQANM	0	563.3333333	670.9197667	0.614545455	0.192177604	0.014625879	0.005237666	-1.83487802	0.155419514	0	58.2962963	1.38191396	0	-8.356666667	2.606534524	-1	204.1333333	223.6006162	1	55.94363809	0.5
CK24	QCKAKAQA	0	806.6666667	176.1628035	1.061403509	0.3581752	0.025260881	0.009596712	-1.597551512	0.164878378	0	55.62962963	1.318700615	0	0.674	5.21	0	1319.1	1728.785524	1	0	0.5
BL8	CKAKAQANMWQ	2	600	134.2882472	1.836734694	0.411086471	0.043713381	0.012406001	-1.359385602	0.123170621	0	78.44444444	1.8595259	0	0.737333333	2.336587445	0	8.966666667	6.610261383	0	92.90442319	0.5
BL9	CKAKAQANM	2	430	113.7248141	1.316326531	0.348137186	0.031327923	0.009926524	-1.504068396	0.137516668	0	52.7037037	1.249341528	0	-7.773333333	1.387427676	-1	207.3333333	145.9287802	1	57.73101697	0.5
TM155	CKAKAQA	2	1740	335.0124376	1.324873096	0.309384512	0.031531327	0.009191982	-1.50125775	0.126519261	0	51.74074074	1.226514486	0	-8.01	5.81	-1	362.7	387.2656022	1	0	0.5
JG3	KAKAQANMWQ	2	193.3333333	3858.756276	0.300518135	0.162284557	0.007152184	0.004058943	-2.145561346	0.246299809	42.81264995	41.7037037	0.988586479	0	-19.63333333	1.699673171	-1	56.16666667	45.13744442	0	47.47226915	0.5
TM152	KAKAQANM	2	496.6666667	2644.736912	0.378172589	0.255085612	0.009000321	0.006270784	-2.045741984	0.302380358	0	45.62962963	1.081650571	0	-2.62	4.26	0	42.5	25.28596449	0	0	0.5
JJA2 / TM153	KAKAQA	2	146.6666667	594.7548515	0.75862069	0.575975624	0.018054799	0.014065349	-1.743407348	0.338101874	40.3437779	49.44444444	1.172080773	0	-14.08333333	3.123655266	-1	20.93333333	12.42828316	0	0.313797765	0
EF-C opt	QCKIKIQINMWQ	0	21221.11111	3959.420248	43.5400028	8.421709618	1.036230621	0.269947124	0.015456422	0.113060789	48.38271451	381.9259259	9.053555751	1	11.73333333	0.377123617	1	8271.266667	7432.109519	1	93.67789437	1
CK2	QCKIKIQINM	0	15250	156.2049935	16.63636364	5.833120594	0.39593726	0.15506867	-0.402373626	0.169975927	0	107.5	2.548287972	1	11.36666667	0.286744176	1	9523.833333	5625.70535	1	89.70077948	1
CK3	QCKIKIQI	0	3576.666667	272.2131518	4.706140351	1.391941091	0.112003822	0.038463546	-0.950767156	0.149041153	0	86	2.038630378	1	9.52	3.21	1	12426.83333	14002.45741	1	0	1
TM52	MKIKIQINMWQ	0	12786.66667	868.5044617	17.59633028	2.987548861	0.418783993	0.101961477	-0.378009926	0.105666123	0	171.3333333	4.061457419	1	10.8	2.86	1	1474.966667	1140.935465	1	0	1
MG1	CKIKIQINMWQ	1	18623.33333	25.16611478	29.40526316	2.860989891	0.69983078	0.139822712	-0.155006961	0.086711043	44.89209084	192.6296296	4.566286216	1	13.86666667	0.368178701	1	1880.933333	679.5900349	1	91.29270289	1
TM86	CKIKIQINMW	0	7253.333333	158.8500341	54.4	3.584340944	1.294693205	0.241497647	0.112166869	0.080953525	0	57.07407407	1.352941176	0	18.3	3.68	1	4915.266667	5113.998916	1	0	1
MG2	CKIKIQINM	1	30273.33333	393.7427248	66.77941176	4.233704512	1.589317108	0.295078694	0.201210558	0.0805781	42.84170593	111.7037037	2.647936787	1	16.83333333	0.464279609	1	4228.366667	485.4893774	1	78.99898532	1
MG3b	CKIKIQI	1	19406.66667	1919.279379	42.80882353	5.807632045	1.018828914	0.225196976	0.008101262	0.095929244	53	166.1481481	3.938542581	1	12.8	3.51	1	2432.9	1342.524229	1	0	1
AR0 / F19	CKIKIQIII	1	22150	2531.685868	41.01851852	4.688307163	0.976220537	0.203643406	-0.01045206	0.09053409	0	174.6666667	4.1404741	1	16.2	3.17	1	4953.066667	4190.915182	1	0	1
VH17-II	KIKIQINMWQRGD	0	196.6666667	2182.89563	0.50862069	0.219954325	0.012104922	0.005644931	-1.917038009	0.202388738	0	65.2962963	1.54784899	0	1.69	6.39	0	2783.133333	3327.465418	1	0	0
JG1	KIKIQINMWQ	1	6650	4304.429361	12.46875	2.144478739	0.296750108	0.072707816	-0.527609114	0.106335908	42.40736842	250.5185185	5.938542581	1	14.86666667	0.91772666	1	2195.866667	1430.640398	1	95.67664857	1
VH12	KIKIQINMWWWQ	0	15400	408.0849585	115.5	7.029358079	2.74884311	0.508020674	0.439149953	0.080208642	0	54.88888889	1.301141352	0	9.45	2.59	1	7596.3	2547.583586	1	0	0.5
VH11	KIKIQINMWWQ	0	17976.66667	43.58898944	134.825	3.060637189	3.208768592	0.564661517	0.506338398	0.076372942	0	55.44444444	1.314310799	0	11.8	3.96	1	3893.466667	1969.902612	1	0	0.5
JGB1 /TM85	KIKIQINMW	0	17523.33333	90.18499506	90.63793103	9.91355322	2.157138115	0.444258744	0.333877953	0.089381525	0	194.4814815	4.610184372	1	19.7	4.16	1	239.6333333	92.007548	1	0	1
JGB2	KIKIQINM	1	2946.666667	1916.620289	15.24137931	1.751761471	0.36273732	0.075795317	-0.44040776	0.09068592	41	66.96296296	1.587357331	0	8.51	6.35	1	262.0666667	143.2700093	1	0	1
JGB3	KIKIQIN	0	2153.333333	338.6738844	11.13793103	3.076318197	0.265077273	0.086603312	-0.576627507	0.141792004	0	75.25925926	1.784021071	0	3.34	12.9	0	43.43333333	25.96476245	0	0	1
JJA4	KIKIQI	1	550	111.3552873	2.844827586	0.311778299	0.067705495	0.013951723	-1.16937608	0.089432147	38.60458934	46.27777778	1.097014925	0	-5.63	1.612720269	-1	108.3	79.50501032	1	32.81535322	0.5
TG1 / (KM4)	KIKIQII	0	400	955.0567173	0.784313725	0.182187711	0.01866628	0.00542319	-1.728942216	0.126091781	0	58.7037037	1.391571554	0	5.61	9.29	1	1039	219.4	1	0	1
TG7	KIKIQIII	1	8260	701.878432	14.83832335	2.084554903	0.353144787	0.079113583	-0.4520472	0.097227245	0	96.46296296	2.28665496	1	19.8	9.3	1	94.96666667	40.2054999	0	0	1
TM69	KIKIQIW	0	4280	1272.019392	5.889908257	0.623127614	0.140176915	0.028605867	-0.853323501	0.088566267	0	86.33333333	2.046532046	1	12.5	4.15	1	144.9333333	168.4769882	1	0	1
TM45	RGDCKIKIQINM	0	7203.333333	1001.81502	9.912844037	1.195189626	0.235920805	0.050040122	-0.627233758	0.092053827	0	77.40740741	1.834942932	0	11.3	5.47	1	1622.566667	1122.498084	1	0	1
psis29	RGDKIKIQINMC	1	21716.66667	197.5685535	44.93103448	7.669427547	1.06933649	0.261031839	0.029114387	0.105942161	0	58.88888889	1.39596137	0	12.2	3.74	1	1404.133333	774.2757533	1	0	1
MG8a / CN17	RGDKIKIQINM	1	9554.444444	2669.217647	17.36176438	2.82934127	0.413201441	0.098658233	-0.383838173	0.103624211	45.51942475	384.962963	9.125548727	1	16.43333333	1.857118437	1	57.2	31.71823871	0	73.83133391	1
MG9a	RGDKIKIQINMWQ	1	12503.33333	1540.419136	32.05982906	3.188469529	0.763008141	0.153254035	-0.117470829	0.08717109	0	75.11111111	1.780509219	0	6.59	7.73	1	1553.833333	1432.03109	1	0	0.5
MG14	RGDKIKIQI	0	416.6666667	1811.960264	0.657894737	0.621699039	0.015657571	0.015046296	-1.805275619	0.417056546	0	235.2962963	5.577699737	1	-0.899	14.5	0	298.0666667	400.8909189	1	0	1
MG7/CN1	RGDKIKIQIC	1	19382.22222	162.8905563	34.95472633	3.623372372	0.83190527	0.168851966	-0.079926125	0.08808906	0	833.4444444	19.75680421	1	16.5	3.8	1	7508.666667	8350.69848	1	0	1
TM12	KIKIKIKIWWWW	0	22346.66667	1998.724593	24.73800738	1.570252703	0.588752391	0.109325502	-0.230067316	0.080589512	0	97.14814815	2.302897278	1	15.2	3.02	1	12420.6	2307.42421	1	0	0
TM21	KIKIKIKIWW	1	20556.66667	1379.09276	15.73214286	2.527608127	0.374417251	0.088812701	-0.42664415	0.102945877	0	149.2592593	3.538191396	1	15.4	3.12	1	9436.466667	981.1421995	1	0	0
TM13	KIKIKIKI	0	1236.666667	1418.461608	1.36900369	0.454459168	0.032581614	0.012219253	-1.487027412	0.162765292	0	140.2592593	3.324846356	1	5.46	13.4	1	155.1	37.50102221	1	0	0
EF-C	QCKIKQIINMWQ	0	21312.22222	70.23769169	42.0176763	7.332259719	1	0.246786164	0	0.107105195	39.05366123	160.4074074	3.802458297	1	6.643333333	0.432537731	1	2602.266667	936.5061642	1	76.9751614	0.5
CK5	QCKIKQIINM	0	11186.66667	1057.875229	14.71929825	4.3534143	0.350312048	0.12029895	-0.455544926	0.149037821	0	983.6666667	23.31782265	1	10.4	3.18	1	20551.06667	16125.66984	1	0	1
CK6	QCKIKQII	0	206.6666667	3308.594868	0.271929825	0.198679854	0.006471796	0.00486148	-2.188975188	0.326011904	0	124.9259259	2.961369622	1	11	2.46	1	301.0333333	199.2540478	1	0	1
MG5a / CK17	CKIKQIINMWQ	1	23696.66667	276.2245463	52.27205882	9.494446679	1.244049253	0.313349947	0.094837575	0.109315509	51	2044.481481	48.46444249	1	13.4	3.35	1	8316.833333	3110.54564	1	0	1
BL1	CKIKQIINM	1	11280	3038.096992	20.88888889	5.626105541	0.497145267	0.159546426	-0.303516691	0.139281521	46	618.8518519	14.66988586	1	12.9	4.79	1	9057.533333	2261.00343	1	0	1
MG4a	CKIKQII	1	796.6666667	2632.793194	1.757352941	0.609318852	0.041824134	0.016234564	-1.378573038	0.16846256	25	165.1296296	3.914398595	1	-3.83	6.37	0	74.6	27.0891122	0	0	0.5
JG2	KIKQIINMWQ	2	9363.333333	177.857621	14.55440415	5.998066751	0.34638765	0.155021249	-0.460437601	0.194231007	40.67636416	208.5925926	4.944688323	1	15.36666667	0.817856276	1	615.5333333	487.681196	1	94.17353637	1
JGA2	KIKQIINM	2	5053.333333	145.2583905	18.95	4.045193908	0.451000666	0.124348446	-0.345822817	0.119661077	44	49.59259259	1.175592625	0	16.3	4.09	1	2480.533333	1952.259847	1	0	1
JGA3	KIKQIIN	0	323.3333333	1078.718375	1.672413793	0.466474112	0.039802625	0.013095581	-1.40008829	0.142791645	0	48.44444444	1.148375768	0	-11.7	9.77	-1	64.03333333	60.57817722	0	0	0.5
msis21	KIKQII	2	100	318.7998327	0.206896552	0.169352126	0.004924036	0.004121073	-2.307678778	0.363227589	38.67202265	42.22222222	1.000877963	0	-12.66666667	6.398089993	-1	122.0333333	146.4273502	1	19.93726124	0
TM143	CEIEIQINMWQ	2	12066.66667	421.9399641	9.187817259	1.473627317	0.218665525	0.051827154	-0.660219682	0.102864797	49.89799425	156.2962963	3.70500439	1	-25.8	1.256980509	-1	1570.433333	1451.152896	1	59.90425065	0.5
TM144	CEIEIQINM	2	3593.333333	1935.363876	2.736040609	0.378138519	0.065116419	0.014495204	-1.186309492	0.096610324	0	216.4074074	5.129938543	1	-15.3	8.37	-1	58.43333333	74.72765366	0	0	1
AR2/ TM142	CEIEIQI	2	633.3333333	578.1291667	1.172839506	1.070609568	0.027913003	0.025941384	-1.554193445	0.403344667	0	94.07407407	2.230026339	1	-26.1	7.07	-1	51.96666667	24.64580199	0	0	1
VH8	EIEIQINMWQ	0	2136.666667	85.04900548	5.525862069	0.455593457	0.131512795	0.02538207	-0.881031991	0.08376233	53.90904164	174.8518519	4.144863916	1	-19.13333333	1.30724477	-1	1264.366667	132.861189	1	89.91772359	0.5
TM95 / (TM75)	EIEIQINM	1	203.3333333	220.5296654	1.525	0.326917421	0.036294249	0.010032396	-1.440162187	0.119965556	53.87026465	62.14814815	1.473222125	0	-23.33333333	1.096458947	-1	134.0333333	85.45877499	1	79.8502676	1
MG8a / CN17	RGDKIKIQINM	1	9554.444444	2669.217647	17.36176438	2.82934127	0.413201441	0.098658233	-0.383838173	0.103624211	45.51942475	384.962963	9.125548727	1	16.43333333	1.857118437	1	57.2	31.71823871	0	73.83133391	1
psis29	RGDKIKIQINMC	1	21716.66667	197.5685535	44.93103448	7.669427547	1.06933649	0.261031839	0.029114387	0.105942161	0	58.88888889	1.39596137	0	12.2	3.74	1	1404.133333	774.2757533	1	0	1
TG12	KFKFQFFF	1	8656.666667	92.91573243	16.97385621	7.042091644	0.403969417	0.181820371	-0.393651512	0.195336671	49.11407284	108.8518519	2.580333626	1	13.26666667	0.731816613	1	3038.566667	608.3833514	1	97.91778293	1
TG6	KFKFQFF	0	2850	134.5362405	5.119760479	1.260859459	0.121847778	0.036777479	-0.914182387	0.130994804	0	108.8518519	2.580333626	1	0	0	0	0	0	0	0	1
TG7	KIKIQIII	1	8260	701.878432	14.83832335	2.084554903	0.353144787	0.079113583	-0.4520472	0.097227245	0	96.46296296	2.28665496	1	19.8	9.3	1	94.96666667	40.2054999	0	0	1
TG1 / (KM4)	KIKIQII	0	400	955.0567173	0.784313725	0.182187711	0.01866628	0.00542319	-1.728942216	0.126091781	0	58.7037037	1.391571554	0	5.61	9.29	1	1039	219.4	1	0	1
TG8	KVKVQVVV	0	820	1160.402229	1.473053892	0.139535092	0.035057957	0.006960972	-1.455213395	0.086173363	0	37.38888889	0.886303775	0	0.147	10.5	0	163.1333333	191.9312782	1	0	1
TG2	KVKVQVV	0	213.3333333	2008.988137	0.383233533	0.095056933	0.009120769	0.002766093	-2.039968528	0.131620933	0	53.25925926	1.262510975	0	-7.92	5.56	-1	27.73333333	21.17645443	0	0	0.5
JH1	EFEFQFNMWQ	0	0	0	0	0	0	0	0	0	0	0	0	0	0	0	0	0	0	0	0	1
KB12	EFEFQF	0	73.33333333	245.7641145	0.1375	0.17013322	0.003272432	0.004089157	-2.485129333	0.54231655	0	117.5925926	2.787532924	1	-24.5	4.26	-1	405.4	110.7234694	1	0	0
MG5a / CK17	CKIKQIINMWQ	1	23696.66667	276.2245463	52.27205882	9.494446679	1.244049253	0.313349947	0.094837575	0.109315509	51	2044.481481	48.46444249	1	13.4	3.35	1	8316.833333	3110.54564	1	0	1
MG3b	CKIKIQI	1	19406.66667	1919.279379	42.80882353	5.807632045	1.018828914	0.225196976	0.008101262	0.095929244	53	166.1481481	3.938542581	1	12.8	3.51	1	2432.9	1342.524229	1	0	1
JG2	KIKQIINMWQ	2	9363.333333	177.857621	14.55440415	5.998066751	0.34638765	0.155021249	-0.460437601	0.194231007	40.67636416	208.5925926	4.944688323	1	15.36666667	0.817856276	1	615.5333333	487.681196	1	94.17353637	1
MG4a	CKIKQII	1	796.6666667	2632.793194	1.757352941	0.609318852	0.041824134	0.016234564	-1.378573038	0.16846256	25	165.1296296	3.914398595	1	-3.83	6.37	0	74.6	27.0891122	0	0	0.5
