# Supplementary material for: Data-mining unveils structure–property–activity correlation of viral infectivity enhancing self-assembling peptides
Source: Nat Commun. 2023 Aug 23;14:5121. doi: 10.1038/s41467-023-40663-6 (PMC10447463; doi:10.1038/s41467-023-40663-6)
Supplement: Supplementary file 7 — Source Data [file 41467_2023_40663_MOESM7_ESM.zip › Source-Data/SI/FigS21-B.csv]

B
		6.5 µM	std dev	1.3 µM	std dev	0.26 µM	std dev	0 µM	Std dev				x-position
	CKFKFQF	126493.3333	17877.51754	46096.66667	4647.949369	11256.66667	1156.560994	7213.333333	1533.413041			6.5 µM	0.75	117850	CKFKFQF
	CKFKFQF + EGCG	9046.666667	1629.856844	1170	388.5013942	566.6666667	148.4362939	6520	638.7661718				0.75	114580
													0.75	147050
												1.3 µM	0.9	40990
													0.9	50080
													0.9	47220
												0.26 µM	1.1	12520
													1.1	11000
													1.1	10250
												0 µM	1.25	5550
													1.25	6840
													1.25	9250
												6.5 µM	1.75	7323.333333	CKFKFQF + 1 eq EGCG
													1.75	10563.33333
													1.75	9253.333333
												1.3 µM	1.9	743.3333333
													1.9	1263.333333
													1.9	1503.333333
												0.26 µM	2.1	603.3333333
													2.1	403.3333333
													2.1	693.3333333
												0 µM	2.25	7233.333333
													2.25	5683.333333
													2.25	6643.333333
