# Supplementary material for: Data-mining unveils structure–property–activity correlation of viral infectivity enhancing self-assembling peptides
Source: Nat Commun. 2023 Aug 23;14:5121. doi: 10.1038/s41467-023-40663-6 (PMC10447463; doi:10.1038/s41467-023-40663-6)
Supplement: Supplementary file 7 — Source Data [file 41467_2023_40663_MOESM7_ESM.zip › Source-Data/SI/FigS21C.csv]

wavenumber / cm-1	Norm IR CKFKFQF	Norm IR CKFKFQF +EGCG
1800.42426	0	0.35763
1799.70924	3.49E-04	0.35823
1798.99422	7.17E-04	0.35878
1798.2792	0.0011	0.35928
1797.56418	0.00151	0.35974
1796.84916	0.00193	0.36015
1796.13414	0.00237	0.36051
1795.41911	0.00283	0.36083
1794.70409	0.00331	0.36109
1793.98907	0.00373	0.36154
1793.27405	0.0042	0.36189
1792.55903	0.00471	0.36211
1791.84401	0.00527	0.36211
1791.12898	0.00584	0.36192
1790.41396	0.00643	0.36166
1789.69894	0.00697	0.36142
1788.98392	0.00745	0.3612
1788.2689	0.00789	0.36105
1787.55388	0.00835	0.36088
1786.83886	0.00883	0.36077
1786.12383	0.00928	0.36078
1785.40881	0.00969	0.36092
1784.69379	0.01009	0.3611
1783.97877	0.01048	0.36119
1783.26375	0.01093	0.36119
1782.54873	0.01139	0.3611
1781.8337	0.01183	0.36095
1781.11868	0.01227	0.36078
1780.40366	0.0127	0.36058
1779.68864	0.0131	0.36039
1778.97362	0.01348	0.36025
1778.2586	0.01383	0.36026
1777.54357	0.01417	0.36039
1776.82855	0.01453	0.36058
1776.11353	0.01493	0.36078
1775.39851	0.01539	0.36096
1774.68349	0.01592	0.36115
1773.96847	0.01649	0.36132
1773.25345	0.01703	0.3614
1772.53842	0.0175	0.36143
1771.8234	0.01792	0.36144
1771.10838	0.01832	0.36142
1770.39336	0.01874	0.36141
1769.67834	0.01919	0.36138
1768.96332	0.01962	0.36128
1768.24829	0.01999	0.36113
1767.53327	0.02031	0.36101
1766.81825	0.02063	0.36103
1766.10323	0.02097	0.36116
1765.38821	0.02134	0.36124
1764.67319	0.02177	0.36118
1763.95817	0.02227	0.36097
1763.24314	0.02281	0.36068
1762.52812	0.02334	0.3605
1761.8131	0.02381	0.36043
1761.09808	0.02424	0.36047
1760.38306	0.02467	0.36053
1759.66804	0.02515	0.36058
1758.95301	0.0257	0.36056
1758.23799	0.02624	0.3605
1757.52297	0.02672	0.36045
1756.80795	0.02712	0.36052
1756.09293	0.02752	0.36074
1755.37791	0.02794	0.36109
1754.66289	0.02839	0.36141
1753.94786	0.02884	0.36166
1753.23284	0.02926	0.36187
1752.51782	0.02967	0.36207
1751.8028	0.0301	0.36231
1751.08778	0.03059	0.36253
1750.37276	0.03114	0.36264
1749.65773	0.03177	0.36256
1748.94271	0.03242	0.36222
1748.22769	0.03308	0.36169
1747.51267	0.03373	0.36104
1746.79765	0.03437	0.36037
1746.08263	0.03496	0.35978
1745.36761	0.03548	0.35935
1744.65258	0.03594	0.35904
1743.93756	0.03635	0.35874
1743.22254	0.0368	0.3584
1742.50752	0.03728	0.35799
1741.7925	0.03782	0.35749
1741.07748	0.03844	0.35682
1740.36245	0.03911	0.35613
1739.64743	0.03987	0.3555
1738.93241	0.04066	0.35511
1738.21739	0.04149	0.35489
1737.50237	0.04234	0.35466
1736.78735	0.04325	0.35426
1736.07232	0.04425	0.3536
1735.3573	0.04535	0.3527
1734.64228	0.04649	0.35162
1733.92726	0.04766	0.35035
1733.21224	0.04889	0.34882
1732.49722	0.05024	0.3469
1731.7822	0.05175	0.3446
1731.06717	0.05341	0.34191
1730.35215	0.05526	0.33894
1729.63713	0.05728	0.33592
1728.92211	0.05947	0.3331
1728.20709	0.06186	0.33066
1727.49207	0.06446	0.32862
1726.77704	0.06729	0.32675
1726.06202	0.07036	0.32491
1725.347	0.07369	0.323
1724.63198	0.07726	0.3211
1723.91696	0.08106	0.31934
1723.20194	0.08507	0.31784
1722.48692	0.08925	0.31656
1721.77189	0.09359	0.31535
1721.05687	0.09815	0.314
1720.34185	0.10296	0.31242
1719.62683	0.10806	0.31056
1718.91181	0.11345	0.30831
1718.19679	0.1191	0.3056
1717.48176	0.12502	0.30236
1716.76674	0.13125	0.29864
1716.05172	0.13784	0.29443
1715.3367	0.14482	0.2898
1714.62168	0.15221	0.28488
1713.90666	0.16001	0.27975
1713.19164	0.16823	0.27464
1712.47661	0.17685	0.26977
1711.76159	0.18581	0.26533
1711.04657	0.19509	0.26142
1710.33155	0.2047	0.258
1709.61653	0.2146	0.25518
1708.90151	0.22477	0.25308
1708.18648	0.23519	0.25181
1707.47146	0.24582	0.25135
1706.75644	0.25667	0.25183
1706.04142	0.26774	0.25353
1705.3264	0.27904	0.25679
1704.61138	0.29055	0.2617
1703.89636	0.30227	0.26809
1703.18133	0.31419	0.27573
1702.46631	0.32626	0.28454
1701.75129	0.33842	0.29461
1701.03627	0.35057	0.3061
1700.32125	0.36271	0.31902
1699.60623	0.37486	0.33312
1698.8912	0.38696	0.34815
1698.17618	0.39895	0.36395
1697.46116	0.41081	0.38039
1696.74614	0.42249	0.39734
1696.03112	0.43392	0.41469
1695.3161	0.44499	0.43245
1694.60108	0.45565	0.45065
1693.88605	0.46585	0.46913
1693.17103	0.47555	0.48756
1692.45601	0.48474	0.50555
1691.74099	0.4934	0.52289
1691.02597	0.50151	0.53979
1690.31095	0.50907	0.55664
1689.59592	0.51614	0.57371
1688.8809	0.52284	0.59088
1688.16588	0.52926	0.60781
1687.45086	0.5355	0.62427
1686.73584	0.54162	0.64013
1686.02082	0.54767	0.65541
1685.30579	0.55358	0.67001
1684.59077	0.55928	0.68399
1683.87575	0.56475	0.69728
1683.16073	0.56996	0.7099
1682.44571	0.57484	0.72168
1681.73069	0.57933	0.73265
1681.01567	0.58336	0.74282
1680.30064	0.58688	0.75233
1679.58562	0.58984	0.76134
1678.8706	0.59223	0.76996
1678.15558	0.59408	0.77819
1677.44056	0.59549	0.78595
1676.72554	0.59657	0.79312
1676.01051	0.59749	0.79963
1675.29549	0.59833	0.80551
1674.58047	0.59913	0.8109
1673.86545	0.59989	0.81588
1673.15043	0.60074	0.82059
1672.43541	0.60178	0.82502
1671.72039	0.60306	0.82917
1671.00536	0.60457	0.83301
1670.29034	0.6062	0.83656
1669.57532	0.60785	0.83982
1668.8603	0.60936	0.84272
1668.14528	0.61057	0.84517
1667.43026	0.61141	0.8471
1666.71523	0.61185	0.84846
1666.00021	0.61184	0.84921
1665.28519	0.61138	0.84932
1664.57017	0.61039	0.84879
1663.85515	0.60883	0.84762
1663.14013	0.60668	0.84585
1662.42511	0.60403	0.84351
1661.71008	0.60101	0.84061
1660.99506	0.59774	0.83722
1660.28004	0.5943	0.83343
1659.56502	0.59078	0.82944
1658.85	0.5872	0.82555
1658.13498	0.58363	0.8222
1657.41995	0.58022	0.81955
1656.70493	0.57716	0.81756
1655.98991	0.57469	0.81597
1655.27489	0.57299	0.81458
1654.55987	0.57211	0.81334
1653.84485	0.57209	0.81239
1653.12983	0.57288	0.81184
1652.4148	0.57449	0.81173
1651.69978	0.57689	0.81214
1650.98476	0.58013	0.81308
1650.26974	0.58422	0.81447
1649.55472	0.58918	0.81625
1648.8397	0.59501	0.81844
1648.12467	0.60175	0.82124
1647.40965	0.60944	0.8249
1646.69463	0.61813	0.82955
1645.97961	0.62797	0.83497
1645.26459	0.63908	0.84095
1644.54957	0.65159	0.84734
1643.83454	0.66566	0.85427
1643.11952	0.68138	0.86192
1642.4045	0.69879	0.87055
1641.68948	0.71786	0.88042
1640.97446	0.73851	0.89173
1640.25944	0.76069	0.90449
1639.54442	0.78432	0.91842
1638.82939	0.80916	0.93295
1638.11437	0.83479	0.94749
1637.39935	0.86071	0.96153
1636.68433	0.88633	0.97442
1635.96931	0.91094	0.98545
1635.25429	0.93383	0.99387
1634.53926	0.95428	0.99894
1633.82424	0.97163	1
1633.10922	0.9853	0.99651
1632.3942	0.99484	0.98818
1631.67918	0.99984	0.97481
1630.96416	1	0.95657
1630.24914	0.99518	0.93388
1629.53411	0.98543	0.90737
1628.81909	0.97108	0.87774
1628.10407	0.95256	0.84571
1627.38905	0.93037	0.81204
1626.67403	0.90512	0.77764
1625.95901	0.87753	0.74338
1625.24398	0.84843	0.71
1624.52896	0.81858	0.67806
1623.81394	0.78872	0.64801
1623.09892	0.7595	0.6202
1622.3839	0.73141	0.59499
1621.66888	0.70482	0.57237
1620.95386	0.67997	0.55207
1620.23883	0.65694	0.53355
1619.52381	0.63573	0.51642
1618.80879	0.61625	0.50037
1618.09377	0.59834	0.48515
1617.37875	0.58187	0.47045
1616.66373	0.56664	0.45607
1615.9487	0.55249	0.44185
1615.23368	0.5393	0.42766
1614.51866	0.52702	0.41348
1613.80364	0.51562	0.39929
1613.08862	0.50507	0.38507
1612.3736	0.49534	0.37098
1611.65858	0.48643	0.35726
1610.94355	0.47832	0.34416
1610.22853	0.47099	0.33174
1609.51351	0.46443	0.31996
1608.79849	0.45864	0.30884
1608.08347	0.45351	0.29853
1607.36845	0.44892	0.28915
1606.65342	0.44473	0.2808
1605.9384	0.44072	0.27357
1605.22338	0.43673	0.26769
1604.50836	0.4326	0.26329
1603.79334	0.42832	0.26051
1603.07832	0.42386	0.25949
1602.3633	0.41924	0.26025
1601.64827	0.41446	0.26281
1600.93325	0.40955	0.26721
1600.21823	0.40463	0.27336
1599.50321	0.3998	0.2812
1598.78819	0.39515	0.29063
1598.07317	0.39074	0.30137
1597.35814	0.38662	0.31317
1596.64312	0.38277	0.3257
1595.9281	0.37919	0.33864
1595.21308	0.37583	0.35167
1594.49806	0.37261	0.36452
1593.78304	0.3695	0.37701
1593.06801	0.36642	0.38902
1592.35299	0.36346	0.40054
1591.63797	0.36065	0.41151
1590.92295	0.35802	0.42192
1590.20793	0.35557	0.43182
1589.49291	0.35336	0.44132
1588.77789	0.35142	0.45046
1588.06286	0.34971	0.45933
1587.34784	0.34823	0.46793
1586.63282	0.34692	0.4762
1585.9178	0.34574	0.48413
1585.20278	0.34464	0.49168
1584.48776	0.34357	0.49884
1583.77273	0.34252	0.50552
1583.05771	0.34146	0.5117
1582.34269	0.34037	0.51747
1581.62767	0.33925	0.52304
1580.91265	0.33818	0.52851
1580.19763	0.33721	0.53385
1579.48261	0.33644	0.53896
1578.76758	0.33595	0.54386
1578.05256	0.33583	0.54863
1577.33754	0.33609	0.55329
1576.62252	0.33679	0.55788
1575.9075	0.33792	0.56245
1575.19248	0.33947	0.56714
1574.47745	0.34146	0.57202
1573.76243	0.34391	0.57718
1573.04741	0.34686	0.58256
1572.33239	0.35028	0.58806
1571.61737	0.35413	0.59379
1570.90235	0.35834	0.59987
1570.18733	0.36284	0.60632
1569.4723	0.3676	0.61303
1568.75728	0.37262	0.61972
1568.04226	0.37788	0.62626
1567.32724	0.38332	0.63264
1566.61222	0.38891	0.63882
1565.8972	0.39454	0.64487
1565.18217	0.40014	0.65095
1564.46715	0.40565	0.65733
1563.75213	0.41107	0.66413
1563.03711	0.41649	0.67125
1562.32209	0.42193	0.67843
1561.60707	0.42737	0.68529
1560.89205	0.43274	0.69157
1560.17702	0.43802	0.69727
1559.462	0.44317	0.70236
1558.74698	0.44819	0.7068
1558.03196	0.45306	0.71045
1557.31694	0.45777	0.71322
1556.60192	0.46232	0.71518
1555.88689	0.4666	0.71646
1555.17187	0.47055	0.71724
1554.45685	0.4741	0.71778
1553.74183	0.47726	0.71829
1553.02681	0.48006	0.7189
1552.31179	0.48252	0.71953
1551.59676	0.4847	0.72011
1550.88174	0.48659	0.72055
1550.16672	0.48817	0.72073
1549.4517	0.48944	0.72064
1548.73668	0.49041	0.72033
1548.02166	0.49107	0.71982
1547.30664	0.49142	0.71907
1546.59161	0.49148	0.71796
1545.87659	0.49124	0.71648
1545.16157	0.49067	0.71467
1544.44655	0.48966	0.71265
1543.73153	0.48822	0.71034
1543.01651	0.48641	0.7075
1542.30148	0.48437	0.70387
1541.58646	0.48212	0.69934
1540.87144	0.47969	0.69398
1540.15642	0.4771	0.68798
1539.4414	0.47437	0.68154
1538.72638	0.4715	0.6748
1538.01136	0.4685	0.66791
1537.29633	0.46542	0.66096
1536.58131	0.46229	0.65416
1535.86629	0.4591	0.6476
1535.15127	0.45585	0.64139
1534.43625	0.4525	0.63569
1533.72123	0.44903	0.63058
1533.0062	0.44544	0.62607
1532.29118	0.44178	0.62186
1531.57616	0.43812	0.61763
1530.86114	0.43447	0.61332
1530.14612	0.43084	0.60891
1529.4311	0.42726	0.60436
1528.71608	0.42372	0.59964
1528.00105	0.42023	0.59467
1527.28603	0.41672	0.58944
1526.57101	0.41317	0.584
1525.85599	0.40957	0.57836
1525.14097	0.40588	0.57249
1524.42595	0.4021	0.56628
1523.71092	0.39826	0.55983
1522.9959	0.39442	0.55328
1522.28088	0.3906	0.54679
1521.56586	0.38676	0.54051
1520.85084	0.38285	0.53453
1520.13582	0.37887	0.52896
1519.4208	0.37483	0.52396
1518.70577	0.37079	0.51963
1517.99075	0.36679	0.51595
1517.27573	0.36283	0.51303
1516.56071	0.35888	0.5109
1515.84569	0.35487	0.50959
1515.13067	0.35075	0.50909
1514.41564	0.34651	0.50921
1513.70062	0.34216	0.50967
1512.9856	0.33777	0.51029
1512.27058	0.33335	0.51112
1511.55556	0.32892	0.51218
1510.84054	0.32442	0.51343
1510.12551	0.31983	0.51468
1509.41049	0.31515	0.51568
1508.69547	0.31045	0.51621
1507.98045	0.30582	0.51625
1507.26543	0.30134	0.51581
1506.55041	0.29705	0.51494
1505.83539	0.29302	0.51384
1505.12036	0.28938	0.51269
1504.40534	0.28628	0.51177
1503.69032	0.28387	0.51136
1502.9753	0.28232	0.51161
1502.26028	0.28165	0.51272
1501.54526	0.2818	0.51484
1500.83023	0.28255	0.51802
1500.11521	0.28362	0.5219
1499.40019	0.28464	0.52584
1498.68517	0.28522	0.52921
1497.97015	0.28499	0.53144
1497.25513	0.28369	0.53217
1496.54011	0.28111	0.53122
1495.82508	0.27716	0.52845
1495.11006	0.27189	0.52392
1494.39504	0.26544	0.51788
1493.68002	0.2581	0.51062
1492.965	0.25021	0.5025
1492.24998	0.24212	0.49392
1491.53495	0.23417	0.48521
1490.81993	0.22658	0.47663
1490.10491	0.21949	0.46835
1489.38989	0.21297	0.46033
1488.67487	0.20701	0.45235
1487.95985	0.20157	0.44425
1487.24483	0.19658	0.43596
1486.5298	0.19198	0.4275
1485.81478	0.18771	0.4189
1485.09976	0.1838	0.41022
1484.38474	0.18018	0.4015
1483.66972	0.17684	0.39278
1482.9547	0.17378	0.38406
1482.23967	0.17096	0.37539
1481.52465	0.16835	0.36683
1480.80963	0.16595	0.35841
1480.09461	0.16378	0.35013
1479.37959	0.16184	0.34196
1478.66457	0.16012	0.33397
1477.94955	0.15859	0.32619
1477.23452	0.15723	0.31864
1476.5195	0.156	0.31124
1475.80448	0.15488	0.30389
1475.08946	0.15387	0.29652
1474.37444	0.15292	0.28903
1473.65942	0.15195	0.28146
1472.94439	0.1509	0.27377
1472.22937	0.14975	0.26604
1471.51435	0.14852	0.25836
1470.79933	0.14719	0.25089
1470.08431	0.14573	0.24375
1469.36929	0.14422	0.23702
1468.65427	0.14272	0.23087
1467.93924	0.14128	0.22543
1467.22422	0.13997	0.2208
1466.5092	0.13883	0.21706
1465.79418	0.13795	0.21421
1465.07916	0.13739	0.21213
1464.36414	0.13721	0.21072
1463.64911	0.13743	0.2099
1462.93409	0.13808	0.2097
1462.21907	0.13926	0.2103
1461.50405	0.14114	0.21186
1460.78903	0.14394	0.21441
1460.07401	0.14778	0.21782
1459.35898	0.15262	0.22192
1458.64396	0.15826	0.22646
1457.92894	0.16436	0.23104
1457.21392	0.17055	0.2352
1456.4989	0.17635	0.2384
1455.78388	0.18132	0.24019
1455.06886	0.18515	0.2403
1454.35383	0.1877	0.23859
1453.63881	0.1889	0.23517
1452.92379	0.18885	0.23028
1452.20877	0.18776	0.22429
1451.49375	0.18596	0.2177
1450.77873	0.18399	0.21112
1450.0637	0.1824	0.20504
1449.34868	0.1817	0.19988
1448.63366	0.18224	0.19591
1447.91864	0.18422	0.1934
1447.20362	0.18766	0.19236
1446.4886	0.1924	0.19264
1445.77358	0.19822	0.19391
1445.05855	0.20483	0.1958
1444.34353	0.21192	0.19799
1443.62851	0.21933	0.20019
1442.91349	0.22677	0.20221
1442.19847	0.23396	0.20394
1441.48345	0.24055	0.20516
1440.76842	0.24623	0.20559
1440.0534	0.25074	0.20509
1439.33838	0.25395	0.20377
1438.62336	0.25575	0.20181
1437.90834	0.25613	0.19964
1437.19332	0.25515	0.19762
1436.4783	0.25296	0.19616
1435.76327	0.2497	0.19566
1435.04825	0.24561	0.19645
1434.33323	0.24102	0.19868
1433.61821	0.23623	0.20245
1432.90319	0.23154	0.20772
1432.18817	0.2272	0.21434
1431.47314	0.22336	0.222
1430.75812	0.22012	0.23038
1430.0431	0.21756	0.23897
1429.32808	0.2157	0.24735
1428.61306	0.21452	0.25517
1427.89804	0.21398	0.26215
1427.18302	0.21401	0.26806
1426.46799	0.21456	0.27279
1425.75297	0.21555	0.27629
1425.03795	0.2169	0.27874
1424.32293	0.21849	0.28035
1423.60791	0.2203	0.28127
1422.89289	0.22238	0.28157
1422.17786	0.22467	0.28137
1421.46284	0.22715	0.28074
1420.74782	0.22978	0.27988
1420.0328	0.23257	0.27885
1419.31778	0.23555	0.27784
1418.60276	0.23871	0.27693
1417.88773	0.24203	0.27629
1417.17271	0.24545	0.27592
1416.45769	0.24897	0.27582
1415.74267	0.25259	0.27598
1415.02765	0.25634	0.27647
1414.31263	0.26026	0.27728
1413.59761	0.26437	0.2785
1412.88258	0.26865	0.27996
1412.16756	0.27316	0.2815
1411.45254	0.27792	0.28294
1410.73752	0.28283	0.28416
1410.0225	0.28786	0.285
1409.30748	0.29292	0.28541
1408.59245	0.2979	0.28522
1407.87743	0.30266	0.28446
1407.16241	0.30698	0.28313
1406.44739	0.31072	0.28141
1405.73237	0.31373	0.27943
1405.01735	0.31593	0.27748
1404.30233	0.31725	0.27584
1403.5873	0.31771	0.2748
1402.87228	0.31735	0.27446
1402.15726	0.3163	0.27492
1401.44224	0.31468	0.2761
1400.72722	0.31258	0.27789
1400.0122	0.30999	0.28021
1399.29717	0.3069	0.28282
1398.58215	0.30337	0.2854
1397.86713	0.29954	0.28765
1397.15211	0.29553	0.28921
1396.43709	0.29149	0.28986
1395.72207	0.28746	0.28947
1395.00705	0.28354	0.28796
1394.29202	0.27977	0.28533
1393.577	0.27618	0.28167
1392.86198	0.27277	0.27718
1392.14696	0.26958	0.272
1391.43194	0.26659	0.26623
1390.71692	0.26378	0.25987
1390.00189	0.26112	0.25303
1389.28687	0.25849	0.24579
1388.57185	0.25571	0.2383
1387.85683	0.25268	0.23053
1387.14181	0.24945	0.22246
1386.42679	0.24617	0.21415
1385.71177	0.24291	0.20561
1384.99674	0.23973	0.19691
1384.28172	0.23663	0.18813
1383.5667	0.23361	0.1793
1382.85168	0.2307	0.17046
1382.13666	0.22793	0.16175
1381.42164	0.22528	0.15328
1380.70661	0.22279	0.14512
1379.99159	0.22047	0.13732
1379.27657	0.21838	0.12993
1378.56155	0.21654	0.12305
1377.84653	0.21489	0.1166
1377.13151	0.2134	0.11057
1376.41649	0.21202	0.10488
1375.70146	0.21081	0.09951
1374.98644	0.20978	0.09452
1374.27142	0.20892	0.08995
1373.5564	0.20822	0.08584
1372.84138	0.20765	0.08213
1372.12636	0.20718	0.07881
1371.41133	0.2068	0.07591
1370.69631	0.20644	0.07341
1369.98129	0.20613	0.07133
1369.26627	0.20589	0.06968
1368.55125	0.20571	0.06842
1367.83623	0.20559	0.06755
1367.1212	0.20548	0.067
1366.40618	0.20533	0.0666
1365.69116	0.20517	0.06625
1364.97614	0.20498	0.06584
1364.26112	0.20487	0.06535
1363.5461	0.20484	0.06479
1362.83108	0.20488	0.0641
1362.11605	0.20501	0.06318
1361.40103	0.20517	0.06195
1360.68601	0.2054	0.06037
1359.97099	0.2057	0.05851
1359.25597	0.2061	0.05638
1358.54095	0.20666	0.05403
1357.82592	0.2074	0.0515
1357.1109	0.20831	0.0488
1356.39588	0.20939	0.04596
1355.68086	0.21057	0.04295
1354.96584	0.21186	0.03979
1354.25082	0.21326	0.0365
1353.5358	0.21477	0.03316
1352.82077	0.21642	0.02979
1352.10575	0.21815	0.02636
1351.39073	0.21992	0.02285
1350.67571	0.22172	0.01929
1349.96069	0.22354	0.01577
1349.24567	0.22533	0.01241
1348.53064	0.22712	0.00935
1347.81562	0.22888	0.00661
1347.1006	0.23062	0.00431
1346.38558	0.23229	0.00249
1345.67056	0.23392	0.00113
1344.95554	0.23553	2.78E-04
1344.24052	0.23716	0
1343.52549	0.23882	4.30E-04
1342.81047	0.24058	0.00159
1342.09545	0.24241	0.00351
1341.38043	0.24434	0.00615
1340.66541	0.24636	0.0094
1339.95039	0.24853	0.01325
1339.23536	0.25085	0.01757
1338.52034	0.25323	0.0223
1337.80532	0.25556	0.02735
1337.0903	0.25777	0.03265
1336.37528	0.25978	0.03813
1335.66026	0.26158	0.04374
1334.94524	0.26322	0.0495
1334.23021	0.26481	0.05536
1333.51519	0.26644	0.06137
1332.80017	0.26818	0.06748
1332.08515	0.27004	0.0737
1331.37013	0.27206	0.07993
1330.65511	0.27424	0.08619
1329.94008	0.27664	0.09242
1329.22506	0.27928	0.0985
1328.51004	0.2822	0.1043
1327.79502	0.28536	0.10971
1327.08	0.28871	0.11463
1326.36498	0.29225	0.11901
1325.64995	0.29595	0.12283
1324.93493	0.29982	0.12603
1324.21991	0.30389	0.12857
1323.50489	0.30821	0.13044
1322.78987	0.31279	0.13157
1322.07485	0.31757	0.13202
1321.35983	0.3225	0.13183
1320.6448	0.32745	0.13111
1319.92978	0.3323	0.12994
1319.21476	0.33695	0.12859
1318.49974	0.34129	0.12717
1317.78472	0.34525	0.12584
1317.0697	0.34875	0.12477
1316.35467	0.35174	0.12428
1315.63965	0.35424	0.12465
1314.92463	0.35626	0.12612
1314.20961	0.35778	0.12881
1313.49459	0.35884	0.13272
1312.77957	0.3595	0.13783
1312.06455	0.35977	0.14408
1311.34952	0.35976	0.15145
1310.6345	0.35955	0.15985
1309.91948	0.35924	0.16916
1309.20446	0.35887	0.17925
1308.48944	0.35849	0.18983
1307.77442	0.35813	0.20065
1307.05939	0.35783	0.2114
1306.34437	0.35765	0.22188
1305.62935	0.3577	0.23114
1304.91433	0.35785	0.24015
1304.19931	0.35809	0.2489
1303.48429	0.35844	0.25739
1302.76927	0.35887	0.26563
1302.05424	0.3594	0.27361
1301.33922	0.36003	0.28134
1300.6242	0.36076	0.28881
