# Supplementary material for: Data-mining unveils structure–property–activity correlation of viral infectivity enhancing self-assembling peptides
Source: Nat Commun. 2023 Aug 23;14:5121. doi: 10.1038/s41467-023-40663-6 (PMC10447463; doi:10.1038/s41467-023-40663-6)
Supplement: Supplementary file 7 — Source Data [file 41467_2023_40663_MOESM7_ESM.zip › Source-Data/SI/FigS21-EF.csv]

	zeta	std	count	std			x-position	Zeta -potential				x-position	Count rate
CKFKFQF	14.06666667	0.612825877	4784.066667	3053.616473			1	13.3	CKFKFQF			1	8522.3	CKFKFQF
CKFKFQF + EGCG	4.113333333	0.547133947	4077.7	1247.936347			1	14.1				1	4787.4
							1	14.8				1	1042.5
							2	4.1	CKFKFQF + EGCG			2	4615	CKFKFQF + EGCG
							2	4.79				2	5264.9
							2	3.45				2	2353.2
