# Supplementary material for: Data-mining unveils structure–property–activity correlation of viral infectivity enhancing self-assembling peptides
Source: Nat Commun. 2023 Aug 23;14:5121. doi: 10.1038/s41467-023-40663-6 (PMC10447463; doi:10.1038/s41467-023-40663-6)
Supplement: Supplementary file 7 — Source Data [file 41467_2023_40663_MOESM7_ESM.zip › Source-Data/SI/FigS22-A4.csv]

;code;sequence;infectivity;Sequence;hydChrg;seqLength;;;all sequences that contain pattern P+	H0	P+	H0	P0	H0	P0;6;BL5 / KB13;KFKFQFNMW;medium;KFKFQFNMW;[P+	H0	P+	H0	P0	H0	P0	H0	P0];9;;;all sequences that contain pattern P+	H0	P0	H0	P0	H0	P0;6;BL5 / KB13;KFKFQFNMW;medium;KFKFQFNMW;[P+	H0	P+	H0	P0	H0	P0	H0	P0];9;;;;
2;BL1;CKIKQIINM;medium;CKIKQIINM;['H0'	'P+'	'H0'	'P+'	'P0'	'H0'	'H0'	'P0'	'H0'];9;;;;7;BL6a;KFKFQFNM;medium;KFKFQFNM;[P+	H0	P+	H0	P0	H0	P0	H0];8;;;;24;CK7;QCKFKFQFNMWQ;medium;QCKFKFQFNMWQ;[P0	H0	P+	H0	P+	H0	P0	H0	P0	H0	P0	P0];12;;;;
6;BL5 / KB13;KFKFQFNMW;medium;KFKFQFNMW;['P+'	'H0'	'P+'	'H0'	'P0'	'H0'	'P0'	'H0'	'P0'];9;;;;17;CK2;QCKIKIQINM;medium;QCKIKIQINM;[P0	H0	P+	H0	P+	H0	P0	H0	P0	H0];10;;;;60;JG1;KIKIQINMWQ;medium;KIKIQINMWQ;[P+	H0	P+	H0	P0	H0	P0	H0	P0	P0];10;;;;
7;BL6a;KFKFQFNM;medium;KFKFQFNM;['P+'	'H0'	'P+'	'H0'	'P0'	'H0'	'P0'	'H0'];8;;;;24;CK7;QCKFKFQFNMWQ;medium;QCKFKFQFNMWQ;[P0	H0	P+	H0	P+	H0	P0	H0	P0	H0	P0	P0];12;;;;80;JR1;KIKIQINMWA;medium;KIKIQINMWA;[P+	H0	P+	H0	P0	H0	P0	H0	P0	H0];10;;;;
11;CK10;QCKFKQFFNMWQ;medium;QCKFKQFFNMWQ;['P0'	'H0'	'P+'	'H0'	'P+'	'P0'	'H0'	'H0'	'P0'	'H0'	'P0'	'P0'];12;;;;25;CK8;QCKFKFQFNM;medium;QCKFKFQFNM;[P0	H0	P+	H0	P+	H0	P0	H0	P0	H0];10;;;;83;JR3-II;KIKIQINAWQ;medium;KIKIQINAWQ;[P+	H0	P+	H0	P0	H0	P0	H0	P0	P0];10;;;;
12;CK11;QCKFKQFFNM;medium;QCKFKQFFNM;['P0'	'H0'	'P+'	'H0'	'P+'	'P0'	'H0'	'H0'	'P0'	'H0'];10;;;;32;CN18;RGEKIKIQINM;medium;RGEKIKIQINM;[P+	P0	P-	P+	H0	P+	H0	P0	H0	P0	H0];11;;;;95;MG1;CKIKIQINMWQ;medium;CKIKIQINMWQ;[H0	P+	H0	P+	H0	P0	H0	P0	H0	P0	P0];11;;;;
14;CK13;CKFKQFFNMWQ;medium;CKFKQFFNMWQ;['H0'	'P+'	'H0'	'P+'	'P0'	'H0'	'H0'	'P0'	'H0'	'P0'	'P0'];11;;;;60;JG1;KIKIQINMWQ;medium;KIKIQINMWQ;[P+	H0	P+	H0	P0	H0	P0	H0	P0	P0];10;;;;142;TM52;MKIKIQINMWQ;medium;MKIKIQINMWQ;[H0	P+	H0	P+	H0	P0	H0	P0	H0	P0	P0];11;;;;
15;CK14;CKFKQFFNM;medium;CKFKQFFNM;['H0'	'P+'	'H0'	'P+'	'P0'	'H0'	'H0'	'P0'	'H0'];9;;;;75;JGB2;KIKIQINM;medium;KIKIQINM;[P+	H0	P+	H0	P0	H0	P0	H0];8;;;;153;TM92;ILKNLSRSRKIKIQINMWQ;medium;ILKNLSRSRKIKIQINMWQ;[H0	H0	P+	P0	H0	P0	P+	P0	P+	P+	H0	P+	H0	P0	H0	P0	H0	P0	P0];19;;;;
17;CK2;QCKIKIQINM;medium;QCKIKIQINM;['P0'	'H0'	'P+'	'H0'	'P+'	'H0'	'P0'	'H0'	'P0'	'H0'];10;;;;76;JGB3;KIKIQIN;medium;KIKIQIN;[P+	H0	P+	H0	P0	H0	P0];7;;;;9;BL8;CKAKAQANMWQ;low;CKAKAQANMWQ;[H0	P+	H0	P+	H0	P0	H0	P0	H0	P0	P0];11;;;;
21;CK3;QCKIKIQI;medium;QCKIKIQI;['P0'	'H0'	'P+'	'H0'	'P+'	'H0'	'P0'	'H0'];8;;;;80;JR1;KIKIQINMWA;medium;KIKIQINMWA;[P+	H0	P+	H0	P0	H0	P0	H0	P0	H0];10;;;;18;CK22;QCKAKAQANMWQ;low;QCKAKAQANMWQ;[P0	H0	P+	H0	P+	H0	P0	H0	P0	H0	P0	P0];12;;;;
22;CK5;QCKIKQIINM;medium;QCKIKQIINM;['P0'	'H0'	'P+'	'H0'	'P+'	'P0'	'H0'	'H0'	'P0'	'H0'];10;;;;82;JR2;KIKIQINMAQ;medium;KIKIQINMAQ;[P+	H0	P+	H0	P0	H0	P0	H0	H0	P0];10;;;;65;JG3;KAKAQANMWQ;low;KAKAQANMWQ;[P+	H0	P+	H0	P0	H0	P0	H0	P0	P0];10;;;;
24;CK7;QCKFKFQFNMWQ;medium;QCKFKFQFNMWQ;['P0'	'H0'	'P+'	'H0'	'P+'	'H0'	'P0'	'H0'	'P0'	'H0'	'P0'	'P0'];12;;;;83;JR3-II;KIKIQINAWQ;medium;KIKIQINAWQ;[P+	H0	P+	H0	P0	H0	P0	H0	P0	P0];10;;;;160;VH17-II;KIKIQINMWQRGD;low;KIKIQINMWQRGD;[P+	H0	P+	H0	P0	H0	P0	H0	P0	P0	P+	P0	P-];13;;;;
25;CK8;QCKFKFQFNM;medium;QCKFKFQFNM;['P0'	'H0'	'P+'	'H0'	'P+'	'H0'	'P0'	'H0'	'P0'	'H0'];10;;;;95;MG1;CKIKIQINMWQ;medium;CKIKIQINMWQ;[H0	P+	H0	P+	H0	P0	H0	P0	H0	P0	P0];11;;;;3;BL2;CKFKFQFNMWQ;high;CKFKFQFNMWQ;[H0	P+	H0	P+	H0	P0	H0	P0	H0	P0	P0];11;;;;
27;CN10;CRFRFQF;medium;CRFRFQF;['H0'	'P+'	'H0'	'P+'	'H0'	'P0'	'H0'];7;;;;103;MG8a / CN17;RGDKIKIQINM;medium;RGDKIKIQINM;[P+	P0	P-	P+	H0	P+	H0	P0	H0	P0	H0];11;;;;59;EF-C opt;QCKIKIQINMWQ;high;QCKIKIQINMWQ;[P0	H0	P+	H0	P+	H0	P0	H0	P0	H0	P0	P0];12;;;;
28;CN12;HIHIQIC;medium;HIHIQIC;['P0'	'H0'	'P0'	'H0'	'P0'	'H0'	'H0'];7;;;;140;TM41;MKIKIQINM;medium;MKIKIQINM;[H0	P+	H0	P+	H0	P0	H0	P0	H0];9;;;;66;JG4;KFKFQFNMWQ;high;KFKFQFNMWQ;[P+	H0	P+	H0	P0	H0	P0	H0	P0	P0];10;;;;
31;CN16;RGECKFKFQF;medium;RGECKFKFQF;['P+'	'P0'	'P-'	'H0'	'P+'	'H0'	'P+'	'H0'	'P0'	'H0'];10;;;;141;TM45;RGDCKIKIQINM;medium;RGDCKIKIQINM;[P+	P0	P-	H0	P+	H0	P+	H0	P0	H0	P0	H0];12;;;;74;JGB1 /TM85;KIKIQINMW;high;KIKIQINMW;[P+	H0	P+	H0	P0	H0	P0	H0	P0];9;;;;
32;CN18;RGEKIKIQINM;medium;RGEKIKIQINM;['P+'	'P0'	'P-'	'P+'	'H0'	'P+'	'H0'	'P0'	'H0'	'P0'	'H0'];11;;;;142;TM52;MKIKIQINMWQ;medium;MKIKIQINMWQ;[H0	P+	H0	P+	H0	P0	H0	P0	H0	P0	P0];11;;;;90;KB14;CKFKFQFNMW;high;CKFKFQFNMW;[H0	P+	H0	P+	H0	P0	H0	P0	H0	P0];10;;;;
60;JG1;KIKIQINMWQ;medium;KIKIQINMWQ;['P+'	'H0'	'P+'	'H0'	'P0'	'H0'	'P0'	'H0'	'P0'	'P0'];10;;;;145;TM69;KIKIQIW;medium;KIKIQIW;[P+	H0	P+	H0	P0	H0	P0];7;;;;104;MG9a;RGDKIKIQINMWQ;high;RGDKIKIQINMWQ;[P+	P0	P-	P+	H0	P+	H0	P0	H0	P0	H0	P0	P0];13;;;;
62;JG11;NMWQKFKFQF;medium;NMWQKFKFQF;['P0'	'H0'	'P0'	'P0'	'P+'	'H0'	'P+'	'H0'	'P0'	'H0'];10;;;;146;TM71;KFKFQFW;medium;KFKFQFW;[P+	H0	P+	H0	P0	H0	P0];7;;;;137;TM16;HHHHKIKIQINMYYYY;high;HHHHKIKIQINMYYYY;[P0	P0	P0	P0	P+	H0	P+	H0	P0	H0	P0	H0	P0	P0	P0	P0];16;;;;
64;JG2;KIKQIINMWQ;medium;KIKQIINMWQ;['P+'	'H0'	'P+'	'P0'	'H0'	'H0'	'P0'	'H0'	'P0'	'P0'];10;;;;149;TM74;IKVAVKIKIQINM;medium;IKVAVKIKIQINM;[H0	P+	H0	H0	H0	P+	H0	P+	H0	P0	H0	P0	H0];13;;;;152;TM86;CKIKIQINMW;high;CKIKIQINMW;[H0	P+	H0	P+	H0	P0	H0	P0	H0	P0];10;;;;
71;JG9;NMWQKIKIQI;medium;NMWQKIKIQI;['P0'	'H0'	'P0'	'P0'	'P+'	'H0'	'P+'	'H0'	'P0'	'H0'];10;;;;153;TM92;ILKNLSRSRKIKIQINMWQ;medium;ILKNLSRSRKIKIQINMWQ;[H0	H0	P+	P0	H0	P0	P+	P0	P+	P+	H0	P+	H0	P0	H0	P0	H0	P0	P0];19;;;;155;VH11;KIKIQINMWWQ;high;KIKIQINMWWQ;[P+	H0	P+	H0	P0	H0	P0	H0	P0	P0	P0];11;;;;
72;JGA2;KIKQIINM;medium;KIKQIINM;['P+'	'H0'	'P+'	'P0'	'H0'	'H0'	'P0'	'H0'];8;;;;8;BL7;KFKFQFN;low;KFKFQFN;[P+	H0	P+	H0	P0	H0	P0];7;;;;156;VH12;KIKIQINMWWWQ;high;KIKIQINMWWWQ;[P+	H0	P+	H0	P0	H0	P0	H0	P0	P0	P0	P0];12;;;;
75;JGB2;KIKIQINM;medium;KIKIQINM;['P+'	'H0'	'P+'	'H0'	'P0'	'H0'	'P0'	'H0'];8;;;;9;BL8;CKAKAQANMWQ;low;CKAKAQANMWQ;[H0	P+	H0	P+	H0	P0	H0	P0	H0	P0	P0];11;;;;162;VH9;KIKIKIQINMWQ;high;KIKIKIQINMWQ;[P+	H0	P+	H0	P+	H0	P0	H0	P0	H0	P0	P0];12;;;;
76;JGB3;KIKIQIN;medium;KIKIQIN;['P+'	'H0'	'P+'	'H0'	'P0'	'H0'	'P0'];7;;;;10;BL9;CKAKAQANM;low;CKAKAQANM;[H0	P+	H0	P+	H0	P0	H0	P0	H0];9;;;;;;;;;;;;;;
80;JR1;KIKIQINMWA;medium;KIKIQINMWA;['P+'	'H0'	'P+'	'H0'	'P0'	'H0'	'P0'	'H0'	'P0'	'H0'];10;;;;18;CK22;QCKAKAQANMWQ;low;QCKAKAQANMWQ;[P0	H0	P+	H0	P+	H0	P0	H0	P0	H0	P0	P0];12;;;;;;;;;;;;;;
82;JR2;KIKIQINMAQ;medium;KIKIQINMAQ;['P+'	'H0'	'P+'	'H0'	'P0'	'H0'	'P0'	'H0'	'H0'	'P0'];10;;;;19;CK23;QCKAKAQANM;low;QCKAKAQANM;[P0	H0	P+	H0	P+	H0	P0	H0	P0	H0];10;;;;;;;;;;;;;;
83;JR3-II;KIKIQINAWQ;medium;KIKIQINAWQ;['P+'	'H0'	'P+'	'H0'	'P0'	'H0'	'P0'	'H0'	'P0'	'P0'];10;;;;65;JG3;KAKAQANMWQ;low;KAKAQANMWQ;[P+	H0	P+	H0	P0	H0	P0	H0	P0	P0];10;;;;pattern;low;medium;high;all;AI;;;;;
84;JR4;KIKIQIAMWQ;medium;KIKIQIAMWQ;['P+'	'H0'	'P+'	'H0'	'P0'	'H0'	'H0'	'H0'	'P0'	'P0'];10;;;;135;TM152;KAKAQANM;low;KAKAQANM;[P+	H0	P+	H0	P0	H0	P0	H0];8;;;;P+	H0	P0	H0	P0	H0	P0;4;8;11;23;0.212570146;;;;;
93;KB4;CKWKWQW;medium;CKWKWQW;['H0'	'P+'	'P0'	'P+'	'P0'	'P0'	'P0'];7;;;;160;VH17-II;KIKIQINMWQRGD;low;KIKIQINMWQRGD;[P+	H0	P+	H0	P0	H0	P0	H0	P0	P0	P+	P0	P-];13;;;;;;;;;;;;;;
95;MG1;CKIKIQINMWQ;medium;CKIKIQINMWQ;['H0'	'P+'	'H0'	'P+'	'H0'	'P0'	'H0'	'P0'	'H0'	'P0'	'P0'];11;;;;3;BL2;CKFKFQFNMWQ;high;CKFKFQFNMWQ;[H0	P+	H0	P+	H0	P0	H0	P0	H0	P0	P0];11;;;;percentual of all high;4.938271605;14.54545455;40.74074074;;;;;;;
103;MG8a / CN17;RGDKIKIQINM;medium;RGDKIKIQINM;['P+'	'P0'	'P-'	'P+'	'H0'	'P+'	'H0'	'P0'	'H0'	'P0'	'H0'];11;;;;4;BL3;CKFKFQFNM;high;CKFKFQFNM;[H0	P+	H0	P+	H0	P0	H0	P0	H0];9;;;;;;;;;;;;;;
108;psis21;CKIKIQIRGD;medium;CKIKIQIRGD;['H0'	'P+'	'H0'	'P+'	'H0'	'P0'	'H0'	'P+'	'P0'	'P-'];10;;;;59;EF-C opt;QCKIKIQINMWQ;high;QCKIKIQINMWQ;[P0	H0	P+	H0	P+	H0	P0	H0	P0	H0	P0	P0];12;;;;;;;;;;;;;;
111;QBL4;CQFQFQF;medium;CQFQFQF;['H0'	'P0'	'H0'	'P0'	'H0'	'P0'	'H0'];7;;;;66;JG4;KFKFQFNMWQ;high;KFKFQFNMWQ;[P+	H0	P+	H0	P0	H0	P0	H0	P0	P0];10;;;;;;;;;;;;;;
113;TG12;KFKFQFFF;medium;KFKFQFFF;['P+'	'H0'	'P+'	'H0'	'P0'	'H0'	'H0'	'H0'];8;;;;74;JGB1 /TM85;KIKIQINMW;high;KIKIQINMW;[P+	H0	P+	H0	P0	H0	P0	H0	P0];9;;;;;;;;;;;;;;
120;TG6;KFKFQFF;medium;KFKFQFF;['P+'	'H0'	'P+'	'H0'	'P0'	'H0'	'H0'];7;;;;90;KB14;CKFKFQFNMW;high;CKFKFQFNMW;[H0	P+	H0	P+	H0	P0	H0	P0	H0	P0];10;;;;;;;;;;;;;;
121;TG7;KIKIQIII;medium;KIKIQIII;['P+'	'H0'	'P+'	'H0'	'P0'	'H0'	'H0'	'H0'];8;;;;97;MG2;CKIKIQINM;high;CKIKIQINM;[H0	P+	H0	P+	H0	P0	H0	P0	H0];9;;;;;;;;;;;;;;
124;TM112 / CN11;KIKIQIC;medium;KIKIQIC;['P+'	'H0'	'P+'	'H0'	'P0'	'H0'	'H0'];7;;;;104;MG9a;RGDKIKIQINMWQ;high;RGDKIKIQINMWQ;[P+	P0	P-	P+	H0	P+	H0	P0	H0	P0	H0	P0	P0];13;;;;;;;;;;;;;;
125;TM113 / RC11;RGDSKIKIQIC;medium;RGDSKIKIQIC;['P+'	'P0'	'P-'	'P0'	'P+'	'H0'	'P+'	'H0'	'P0'	'H0'	'H0'];11;;;;110;psis29;RGDKIKIQINMC;high;RGDKIKIQINMC;[P+	P0	P-	P+	H0	P+	H0	P0	H0	P0	H0	H0];12;;;;;;;;;;;;;;
127;TM116;ILKNLSRSRKIKIQIC;medium;ILKNLSRSRKIKIQIC;['H0'	'H0'	'P+'	'P0'	'H0'	'P0'	'P+'	'P0'	'P+'	'P+'	'H0'	'P+'	'H0'	'P0'	'H0'	'H0'];16;;;;137;TM16;HHHHKIKIQINMYYYY;high;HHHHKIKIQINMYYYY;[P0	P0	P0	P0	P+	H0	P+	H0	P0	H0	P0	H0	P0	P0	P0	P0];16;;;;;;;;;;;;;;
128;TM12;KIKIKIKIWWWW;medium;KIKIKIKIWWWW;['P+'	'H0'	'P+'	'H0'	'P+'	'H0'	'P+'	'H0'	'P0'	'P0'	'P0'	'P0'];12;;;;147;TM72;CKFKFQFW;high;CKFKFQFW;[H0	P+	H0	P+	H0	P0	H0	P0];8;;;;;;;;;;;;;;
130;TM140;CEFEFQFNMWQ;medium;CEFEFQFNMWQ;['H0'	'P-'	'H0'	'P-'	'H0'	'P0'	'H0'	'P0'	'H0'	'P0'	'P0'];11;;;;152;TM86;CKIKIQINMW;high;CKIKIQINMW;[H0	P+	H0	P+	H0	P0	H0	P0	H0	P0];10;;;;;;;;;;;;;;
132;TM143;CEIEIQINMWQ;medium;CEIEIQINMWQ;['H0'	'P-'	'H0'	'P-'	'H0'	'P0'	'H0'	'P0'	'H0'	'P0'	'P0'];11;;;;155;VH11;KIKIQINMWWQ;high;KIKIQINMWWQ;[P+	H0	P+	H0	P0	H0	P0	H0	P0	P0	P0];11;;;;;;;;;;;;;;
134;TM145;CSISIQINM;medium;CSISIQINM;['H0'	'P0'	'H0'	'P0'	'H0'	'P0'	'H0'	'P0'	'H0'];9;;;;156;VH12;KIKIQINMWWWQ;high;KIKIQINMWWWQ;[P+	H0	P+	H0	P0	H0	P0	H0	P0	P0	P0	P0];12;;;;;;;;;;;;;;
138;TM21;KIKIKIKIWW;medium;KIKIKIKIWW;['P+'	'H0'	'P+'	'H0'	'P+'	'H0'	'P+'	'H0'	'P0'	'P0'];10;;;;162;VH9;KIKIKIQINMWQ;high;KIKIKIQINMWQ;[P+	H0	P+	H0	P+	H0	P0	H0	P0	H0	P0	P0];12;;;;;;;;;;;;;;
139;TM4;HHHHKIKIKIKIWWWW;medium;HHHHKIKIKIKIWWWW;['P0'	'P0'	'P0'	'P0'	'P+'	'H0'	'P+'	'H0'	'P+'	'H0'	'P+'	'H0'	'P0'	'P0'	'P0'	'P0'];16;;;;;;;;;;;;;;;;;;;;;;;;
140;TM41;MKIKIQINM;medium;MKIKIQINM;['H0'	'P+'	'H0'	'P+'	'H0'	'P0'	'H0'	'P0'	'H0'];9;;;;;;;;;;;;;;;;;;;;;;;;
141;TM45;RGDCKIKIQINM;medium;RGDCKIKIQINM;['P+'	'P0'	'P-'	'H0'	'P+'	'H0'	'P+'	'H0'	'P0'	'H0'	'P0'	'H0'];12;;;;pattern;medium;low;high;all;AI;;P+	H0	P0	H0;;medium;low;high;all;;6;BL5 / KB13;KFKFQFNMW;medium;KFKFQFNMW;[P+	H0	P+	H0	P0	H0	P0	H0	P0];9
142;TM52;MKIKIQINMWQ;medium;MKIKIQINMWQ;['H0'	'P+'	'H0'	'P+'	'H0'	'P0'	'H0'	'P0'	'H0'	'P0'	'P0'];11;;;;P+	H0	P+	H0	P0	H0	P0;21;8;15;44;0.074971942;;;;36;29;23;88;-0.160718294;7;BL6a;KFKFQFNM;medium;KFKFQFNM;[P+	H0	P+	H0	P0	H0	P0	H0];8
143;TM6;HHHHKIKIKIKIYYYY;medium;HHHHKIKIKIKIYYYY;['P0'	'P0'	'P0'	'P0'	'P+'	'H0'	'P+'	'H0'	'P+'	'H0'	'P+'	'H0'	'P0'	'P0'	'P0'	'P0'];16;;;;percent;47.72727273;18.18181818;34.09090909;100;;;;percent;40.90909091;32.95454545;26.13636364;100;;17;CK2;QCKIKIQINM;medium;QCKIKIQINM;[P0	H0	P+	H0	P+	H0	P0	H0	P0	H0];10
144;TM64/ CN15;RGDCKFKFQF;medium;RGDCKFKFQF;['P+'	'P0'	'P-'	'H0'	'P+'	'H0'	'P+'	'H0'	'P0'	'H0'];10;;;;percentual of all high;38.18181818;9.87654321;55.55555556;;;;;percentual of all high;;;85.18518519;;;21;CK3;QCKIKIQI;medium;QCKIKIQI;[P0	H0	P+	H0	P+	H0	P0	H0];8
145;TM69;KIKIQIW;medium;KIKIQIW;['P+'	'H0'	'P+'	'H0'	'P0'	'H0'	'P0'];7;;;;;medium;low;high;;;;;;;;;;;24;CK7;QCKFKFQFNMWQ;medium;QCKFKFQFNMWQ;[P0	H0	P+	H0	P+	H0	P0	H0	P0	H0	P0	P0];12
146;TM71;KFKFQFW;medium;KFKFQFW;['P+'	'H0'	'P+'	'H0'	'P0'	'H0'	'P0'];7;;;;total library;55;81;27;163;;;;;;;;;;25;CK8;QCKFKFQFNM;medium;QCKFKFQFNM;[P0	H0	P+	H0	P+	H0	P0	H0	P0	H0];10
149;TM74;IKVAVKIKIQINM;medium;IKVAVKIKIQINM;['H0'	'P+'	'H0'	'H0'	'H0'	'P+'	'H0'	'P+'	'H0'	'P0'	'H0'	'P0'	'H0'];13;;;;;33.74233129;49.69325153;16.56441718;100;;;;;;;;;;27;CN10;CRFRFQF;medium;CRFRFQF;[H0	P+	H0	P+	H0	P0	H0];7
153;TM92;ILKNLSRSRKIKIQINMWQ;medium;ILKNLSRSRKIKIQINMWQ;['H0'	'H0'	'P+'	'P0'	'H0'	'P0'	'P+'	'P0'	'P+'	'P+'	'H0'	'P+'	'H0'	'P0'	'H0'	'P0'	'H0'	'P0'	'P0'];19;;;;;;;;;;;;;;;;;;31;CN16;RGECKFKFQF;medium;RGECKFKFQF;[P+	P0	P-	H0	P+	H0	P+	H0	P0	H0];10
158;VH15;KIKIQIMWNQ;medium;KIKIQIMWNQ;['P+'	'H0'	'P+'	'H0'	'P0'	'H0'	'H0'	'P0'	'P0'	'P0'];10;;;;;;;;;;;;;;;;;;32;CN18;RGEKIKIQINM;medium;RGEKIKIQINM;[P+	P0	P-	P+	H0	P+	H0	P0	H0	P0	H0];11
161;VH8;EIEIQINMWQ;medium;EIEIQINMWQ;['P-'	'H0'	'P-'	'H0'	'P0'	'H0'	'P0'	'H0'	'P0'	'P0'];10;;;;;;;;;;;;;;;;;;60;JG1;KIKIQINMWQ;medium;KIKIQINMWQ;[P+	H0	P+	H0	P0	H0	P0	H0	P0	P0];10
1;AR2/ TM142;CEIEIQI;low;CEIEIQI;['H0'	'P-'	'H0'	'P-'	'H0'	'P0'	'H0'];7;;;;;low;medium;high;;;;;;;;;;;62;JG11;NMWQKFKFQF;medium;NMWQKFKFQF;[P0	H0	P0	P0	P+	H0	P+	H0	P0	H0];10
8;BL7;KFKFQFN;low;KFKFQFN;['P+'	'H0'	'P+'	'H0'	'P0'	'H0'	'P0'];7;;;;total library;81;55;27;163;;;;;;;;;;71;JG9;NMWQKIKIQI;medium;NMWQKIKIQI;[P0	H0	P0	P0	P+	H0	P+	H0	P0	H0];10
9;BL8;CKAKAQANMWQ;low;CKAKAQANMWQ;['H0'	'P+'	'H0'	'P+'	'H0'	'P0'	'H0'	'P0'	'H0'	'P0'	'P0'];11;;;;;49.69325153;33.74233129;16.56441718;100;;;;;;;;;;75;JGB2;KIKIQINM;medium;KIKIQINM;[P+	H0	P+	H0	P0	H0	P0	H0];8
10;BL9;CKAKAQANM;low;CKAKAQANM;['H0'	'P+'	'H0'	'P+'	'H0'	'P0'	'H0'	'P0'	'H0'];9;;;;;;;;;;;;;;;;;;76;JGB3;KIKIQIN;medium;KIKIQIN;[P+	H0	P+	H0	P0	H0	P0];7
13;CK12;QCKFKQFF;low;QCKFKQFF;['P0'	'H0'	'P+'	'H0'	'P+'	'P0'	'H0'	'H0'];8;;;;;;;;;;;;;;;;;;80;JR1;KIKIQINMWA;medium;KIKIQINMWA;[P+	H0	P+	H0	P0	H0	P0	H0	P0	H0];10
16;CK15;CKFKQFF;low;CKFKQFF;['H0'	'P+'	'H0'	'P+'	'P0'	'H0'	'H0'];7;;;;;;;;;;;;;;;;;;82;JR2;KIKIQINMAQ;medium;KIKIQINMAQ;[P+	H0	P+	H0	P0	H0	P0	H0	H0	P0];10
18;CK22;QCKAKAQANMWQ;low;QCKAKAQANMWQ;['P0'	'H0'	'P+'	'H0'	'P+'	'H0'	'P0'	'H0'	'P0'	'H0'	'P0'	'P0'];12;;;;;;;;;;;;;;;;;;83;JR3-II;KIKIQINAWQ;medium;KIKIQINAWQ;[P+	H0	P+	H0	P0	H0	P0	H0	P0	P0];10
19;CK23;QCKAKAQANM;low;QCKAKAQANM;['P0'	'H0'	'P+'	'H0'	'P+'	'H0'	'P0'	'H0'	'P0'	'H0'];10;;;;;;;;;;;;;;;;;;84;JR4;KIKIQIAMWQ;medium;KIKIQIAMWQ;[P+	H0	P+	H0	P0	H0	H0	H0	P0	P0];10
20;CK24;QCKAKAQA;low;QCKAKAQA;['P0'	'H0'	'P+'	'H0'	'P+'	'H0'	'P0'	'H0'];8;;;;;;;;;;;;;;;;;;95;MG1;CKIKIQINMWQ;medium;CKIKIQINMWQ;[H0	P+	H0	P+	H0	P0	H0	P0	H0	P0	P0];11
23;CK6;QCKIKQII;low;QCKIKQII;['P0'	'H0'	'P+'	'H0'	'P+'	'P0'	'H0'	'H0'];8;;;;;;;;;;;;;;;;;;103;MG8a / CN17;RGDKIKIQINM;medium;RGDKIKIQINM;[P+	P0	P-	P+	H0	P+	H0	P0	H0	P0	H0];11
29;CN13;RLRLTLC;low;RLRLTLC;['P+'	'H0'	'P+'	'H0'	'P0'	'H0'	'H0'];7;;;;;;;;;;;;;;;;;;108;psis21;CKIKIQIRGD;medium;CKIKIQIRGD;[H0	P+	H0	P+	H0	P0	H0	P+	P0	P-];10
30;CN14;HLHLPLL;low;HLHLPLL;['P0'	'H0'	'P0'	'H0'	'P0'	'H0'	'H0'];7;;;;;;;;;;;;;;;;;;113;TG12;KFKFQFFF;medium;KFKFQFFF;[P+	H0	P+	H0	P0	H0	H0	H0];8
33;CN19;KYKGAIIGNIK;low;KYKGAIIGNIK;['P+'	'P0'	'P+'	'P0'	'H0'	'H0'	'H0'	'P0'	'P0'	'H0'	'P+'];11;;;;;;;;;;;;;;;;;;120;TG6;KFKFQFF;medium;KFKFQFF;[P+	H0	P+	H0	P0	H0	H0];7
34;CN2;HGDKCHGDKC;low;HGDKCHGDKC;['P0'	'P0'	'P-'	'P+'	'H0'	'P0'	'P0'	'P-'	'P+'	'H0'];10;;;;;;;;;;;;;;;;;;121;TG7;KIKIQIII;medium;KIKIQIII;[P+	H0	P+	H0	P0	H0	H0	H0];8
35;CN20;RPRGLLLGNLR;low;RPRGLLLGNLR;['P+'	'P0'	'P+'	'P0'	'H0'	'H0'	'H0'	'P0'	'P0'	'H0'	'P+'];11;;;;;;;;;;;;;;;;;;124;TM112 / CN11;KIKIQIC;medium;KIKIQIC;[P+	H0	P+	H0	P0	H0	H0];7
36;CN21;KKFQKKFQ;low;KKFQKKFQ;['P+'	'P+'	'H0'	'P0'	'P+'	'P+'	'H0'	'P0'];8;;;;;;;;;;;;;;;;;;125;TM113 / RC11;RGDSKIKIQIC;medium;RGDSKIKIQIC;[P+	P0	P-	P0	P+	H0	P+	H0	P0	H0	H0];11
37;CN22;PPFHPPPFHP;low;PPFHPPPFHP;['P0'	'P0'	'H0'	'P0'	'P0'	'P0'	'P0'	'H0'	'P0'	'P0'];10;;;;;;;;;;;;;;;;;;127;TM116;ILKNLSRSRKIKIQIC;medium;ILKNLSRSRKIKIQIC;[H0	H0	P+	P0	H0	P0	P+	P0	P+	P+	H0	P+	H0	P0	H0	H0];16
38;CN23;MDQMDQMDQMDQMDQ;low;MDQMDQMDQMDQMDQ;['H0'	'P-'	'P0'	'H0'	'P-'	'P0'	'H0'	'P-'	'P0'	'H0'	'P-'	'P0'	'H0'	'P-'	'P0'];15;;;;;;;;;;;;;;;;;;140;TM41;MKIKIQINM;medium;MKIKIQINM;[H0	P+	H0	P+	H0	P0	H0	P0	H0];9
39;CN24;FDPFDPFDP;low;FDPFDPFDP;['H0'	'P-'	'P0'	'H0'	'P-'	'P0'	'H0'	'P-'	'P0'];9;;;;;;;;;;;;;;;;;;141;TM45;RGDCKIKIQINM;medium;RGDCKIKIQINM;[P+	P0	P-	H0	P+	H0	P+	H0	P0	H0	P0	H0];12
40;CN25;TKTLTKTL;low;TKTLTKTL;['P0'	'P+'	'P0'	'H0'	'P0'	'P+'	'P0'	'H0'];8;;;;;;;;;;;;;;;;;;142;TM52;MKIKIQINMWQ;medium;MKIKIQINMWQ;[H0	P+	H0	P+	H0	P0	H0	P0	H0	P0	P0];11
41;CN26;FKFDKFKFDK;low;FKFDKFKFDK;['H0'	'P+'	'H0'	'P-'	'P+'	'H0'	'P+'	'H0'	'P-'	'P+'];10;;;;;;;;;;;;;;;;;;144;TM64/ CN15;RGDCKFKFQF;medium;RGDCKFKFQF;[P+	P0	P-	H0	P+	H0	P+	H0	P0	H0];10
42;CN27;KVKGVGK;low;KVKGVGK;['P+'	'H0'	'P+'	'P0'	'H0'	'P0'	'P+'];7;;;;pattern;low;medium;high;all;;;;;;;;;;145;TM69;KIKIQIW;medium;KIKIQIW;[P+	H0	P+	H0	P0	H0	P0];7
43;CN28;SISISRRI;low;SISISRRI;['P0'	'H0'	'P0'	'H0'	'P0'	'P+'	'P+'	'H0'];8;;;;P+	H0	P+	H0	P0	H0	P0;8;21;15;44;;;;;;;;;;146;TM71;KFKFQFW;medium;KFKFQFW;[P+	H0	P+	H0	P0	H0	P0];7
44;CN29;HRRHFRHKITKKK;low;HRRHFRHKITKKK;['P0'	'P+'	'P+'	'P0'	'H0'	'P+'	'P0'	'P+'	'H0'	'P0'	'P+'	'P+'	'P+'];13;;;;percent;18.18181818;47.72727273;34.09090909;100;;;;;;;;;;149;TM74;IKVAVKIKIQINM;medium;IKVAVKIKIQINM;[H0	P+	H0	H0	H0	P+	H0	P+	H0	P0	H0	P0	H0];13
45;CN3;KNERIKNERI;low;KNERIKNERI;['P+'	'P0'	'P-'	'P+'	'H0'	'P+'	'P0'	'P-'	'P+'	'H0'];10;;;;;;;;;;;;;;;;;;153;TM92;ILKNLSRSRKIKIQINMWQ;medium;ILKNLSRSRKIKIQINMWQ;[H0	H0	P+	P0	H0	P0	P+	P0	P+	P+	H0	P+	H0	P0	H0	P0	H0	P0	P0];19
46;CN30;KIRGKFEKED;low;KIRGKFEKED;['P+'	'H0'	'P+'	'P0'	'P+'	'H0'	'P-'	'P+'	'P-'	'P-'];10;;;;;;;;;;;;;;;;;;158;VH15;KIKIQIMWNQ;medium;KIKIQIMWNQ;[P+	H0	P+	H0	P0	H0	H0	P0	P0	P0];10
47;CN31;CKFQC;low;CKFQC;['H0'	'P+'	'H0'	'P0'	'H0'];5;;;;;;;;;;;;;;;;;;8;BL7;KFKFQFN;low;KFKFQFN;[P+	H0	P+	H0	P0	H0	P0];7
48;CN32;MKFM;low;MKFM;['H0'	'P+'	'H0'	'H0'];4;;;;;;;;;;;;;;;;;;9;BL8;CKAKAQANMWQ;low;CKAKAQANMWQ;[H0	P+	H0	P+	H0	P0	H0	P0	H0	P0	P0];11
49;CN33;CKFC;low;CKFC;['H0'	'P+'	'H0'	'H0'];4;;;;;;;;;;;;;;;;;;10;BL9;CKAKAQANM;low;CKAKAQANM;[H0	P+	H0	P+	H0	P0	H0	P0	H0];9
50;CN4;RGDKIRGDKI;low;RGDKIRGDKI;['P+'	'P0'	'P-'	'P+'	'H0'	'P+'	'P0'	'P-'	'P+'	'H0'];10;;;;;;;;;;;;;;;;;;18;CK22;QCKAKAQANMWQ;low;QCKAKAQANMWQ;[P0	H0	P+	H0	P+	H0	P0	H0	P0	H0	P0	P0];12
51;CN5;KNDKND;low;KNDKND;['P+'	'P0'	'P-'	'P+'	'P0'	'P-'];6;;;;;;;;;;;;;;;;;;19;CK23;QCKAKAQANM;low;QCKAKAQANM;[P0	H0	P+	H0	P+	H0	P0	H0	P0	H0];10
52;CN6;HGEHGE;low;HGEHGE;['P0'	'P0'	'P-'	'P0'	'P0'	'P-'];6;;;;;;;;;;;;;;;;;;20;CK24;QCKAKAQA;low;QCKAKAQA;[P0	H0	P+	H0	P+	H0	P0	H0];8
53;CN7;HGEHGEHGE;low;HGEHGEHGE;['P0'	'P0'	'P-'	'P0'	'P0'	'P-'	'P0'	'P0'	'P-'];9;;;;;;;;;;;;;;;;;;29;CN13;RLRLTLC;low;RLRLTLC;[P+	H0	P+	H0	P0	H0	H0];7
54;CN8;CRFRVPF;low;CRFRVPF;['H0'	'P+'	'H0'	'P+'	'H0'	'P0'	'H0'];7;;;;;;;;;;;;;;;;;;47;CN31;CKFQC;low;CKFQC;[H0	P+	H0	P0	H0];5
55;CN9;CHLHLQL;low;CHLHLQL;['H0'	'P0'	'H0'	'P0'	'H0'	'P0'	'H0'];7;;;;;;;;;;;;;;;;;;54;CN8;CRFRVPF;low;CRFRVPF;[H0	P+	H0	P+	H0	P0	H0];7
56;CR16;CETMYDKILKNLSRSR;low;CETMYDKILKNLSRSR;['H0'	'P-'	'P0'	'H0'	'P0'	'P-'	'P+'	'H0'	'H0'	'P+'	'P0'	'H0'	'P0'	'P+'	'P0'	'P+'];16;;;;;;;;;;;;;;;;;;57;DF5 / CK16;MKFKFQF;low;MKFKFQF;[H0	P+	H0	P+	H0	P0	H0];7
57;DF5 / CK16;MKFKFQF;low;MKFKFQF;['H0'	'P+'	'H0'	'P+'	'H0'	'P0'	'H0'];7;;;;;;;;;;;;;;;;;;61;JG10;NMWQKAKAQA;low;NMWQKAKAQA;[P0	H0	P0	P0	P+	H0	P+	H0	P0	H0];10
61;JG10;NMWQKAKAQA;low;NMWQKAKAQA;['P0'	'H0'	'P0'	'P0'	'P+'	'H0'	'P+'	'H0'	'P0'	'H0'];10;;;;;;;;;;;;;;;;;;63;JG14 / TG14;KVKVKVQV;low;KVKVKVQV;[P+	H0	P+	H0	P+	H0	P0	H0];8
63;JG14 / TG14;KVKVKVQV;low;KVKVKVQV;['P+'	'H0'	'P+'	'H0'	'P+'	'H0'	'P0'	'H0'];8;;;;;;;;;;;;;;;;;;65;JG3;KAKAQANMWQ;low;KAKAQANMWQ;[P+	H0	P+	H0	P0	H0	P0	H0	P0	P0];10
65;JG3;KAKAQANMWQ;low;KAKAQANMWQ;['P+'	'H0'	'P+'	'H0'	'P0'	'H0'	'P0'	'H0'	'P0'	'P0'];10;;;;;;;;;;;;;;;;;;77;JJA2 / TM153;KAKAQA;low;KAKAQA;[P+	H0	P+	H0	P0	H0];6
67;JG5;KFKQFFNMWQ;low;KFKQFFNMWQ;['P+'	'H0'	'P+'	'P0'	'H0'	'H0'	'P0'	'H0'	'P0'	'P0'];10;;;;;;;;;;;;;;;;;;78;JJA4;KIKIQI;low;KIKIQI;[P+	H0	P+	H0	P0	H0];6
68;JG6;KAKQAANMWQ;low;KAKQAANMWQ;['P+'	'H0'	'P+'	'P0'	'H0'	'H0'	'P0'	'H0'	'P0'	'P0'];10;;;;;;;;;;;;;;;;;;79;JJA6;KFKFQF;low;KFKFQF;[P+	H0	P+	H0	P0	H0];6
69;JG7;NMWQKVGTPL;low;NMWQKVGTPL;['P0'	'H0'	'P0'	'P0'	'P+'	'H0'	'P0'	'P0'	'P0'	'H0'];10;;;;;;;;;;;;;;;;;;96;MG14;RGDKIKIQI;low;RGDKIKIQI;[P+	P0	P-	P+	H0	P+	H0	P0	H0];9
70;JG8;NMWQKIKQII;low;NMWQKIKQII;['P0'	'H0'	'P0'	'P0'	'P+'	'H0'	'P+'	'P0'	'H0'	'H0'];10;;;;;;;;;;;;;;;;;;101;MG6;KIKIQIRGD;low;KIKIQIRGD;[P+	H0	P+	H0	P0	H0	P+	P0	P-];9
73;JGA3;KIKQIIN;low;KIKQIIN;['P+'	'H0'	'P+'	'P0'	'H0'	'H0'	'P0'];7;;;;;;;;;;;;;;;;;;112;TG1 / (KM4);KIKIQII;low;KIKIQII;[P+	H0	P+	H0	P0	H0	H0];7
77;JJA2 / TM153;KAKAQA;low;KAKAQA;['P+'	'H0'	'P+'	'H0'	'P0'	'H0'];6;;;;;;;;;;;;;;;;;;114;TG13;KIKIKIQI;low;KIKIKIQI;[P+	H0	P+	H0	P+	H0	P0	H0];8
78;JJA4;KIKIQI;low;KIKIQI;['P+'	'H0'	'P+'	'H0'	'P0'	'H0'];6;;;;;;;;;;;;;;;;;;115;TG15;KAKAKAQA;low;KAKAKAQA;[P+	H0	P+	H0	P+	H0	P0	H0];8
79;JJA6;KFKFQF;low;KFKFQF;['P+'	'H0'	'P+'	'H0'	'P0'	'H0'];6;;;;;;;;;;;;;;;;;;116;TG16;KLKLKLQL;low;KLKLKLQL;[P+	H0	P+	H0	P+	H0	P0	H0];8
81;JR12;EIEIEIEI;low;EIEIEIEI;['P-'	'H0'	'P-'	'H0'	'P-'	'H0'	'P-'	'H0'];8;;;;;;;;;;;;;;;;;;118;TG2;KVKVQVV;low;KVKVQVV;[P+	H0	P+	H0	P0	H0	H0];7
86;JR9;HHHHEIEIEIEI;low;HHHHEIEIEIEI;['P0'	'P0'	'P0'	'P0'	'P-'	'H0'	'P-'	'H0'	'P-'	'H0'	'P-'	'H0'];12;;;;;;;;;;;;;;;;;;119;TG4 / (KM2);KLKLQLL;low;KLKLQLL;[P+	H0	P+	H0	P0	H0	H0];7
87;KB1;KYKYQY;low;KYKYQY;['P+'	'P0'	'P+'	'P0'	'P0'	'P0'];6;;;;;;;;;;;;;;;;;;122;TG8;KVKVQVVV;low;KVKVQVVV;[P+	H0	P+	H0	P0	H0	H0	H0];8
88;KB11;EFEFQF;low;EFEFQF;['P-'	'H0'	'P-'	'H0'	'P0'	'H0'];6;;;;;;;;;;;;;;;;;;135;TM152;KAKAQANM;low;KAKAQANM;[P+	H0	P+	H0	P0	H0	P0	H0];8
89;KB12;CEFEFQF;low;CEFEFQF;['H0'	'P-'	'H0'	'P-'	'H0'	'P0'	'H0'];7;;;;;;;;;;;;;;;;;;136;TM155;CKAKAQA;low;CKAKAQA;[H0	P+	H0	P+	H0	P0	H0];7
91;KB2;CKYKYQY;low;CKYKYQY;['H0'	'P+'	'P0'	'P+'	'P0'	'P0'	'P0'];7;;;;;;;;;;;;;;;;;;148;TM73;EIKIQINM;low;EIKIQINM;[P-	H0	P+	H0	P0	H0	P0	H0];8
92;KB3;KWKWQW;low;KWKWQW;['P+'	'P0'	'P+'	'P0'	'P0'	'P0'];6;;;;;;;;;;;;;;;;;;160;VH17-II;KIKIQINMWQRGD;low;KIKIQINMWQRGD;[P+	H0	P+	H0	P0	H0	P0	H0	P0	P0	P+	P0	P-];13
94;KM27 / psis14;KLKQLL;low;KLKQLL;['P+'	'H0'	'P+'	'P0'	'H0'	'H0'];6;;;;;;;;;;;;;;;;;;0;AR0 / F19;CKIKIQIII;high;CKIKIQIII;[H0	P+	H0	P+	H0	P0	H0	H0	H0];9
96;MG14;RGDKIKIQI;low;RGDKIKIQI;['P+'	'P0'	'P-'	'P+'	'H0'	'P+'	'H0'	'P0'	'H0'];9;;;;;;;;;;;;;;;;;;3;BL2;CKFKFQFNMWQ;high;CKFKFQFNMWQ;[H0	P+	H0	P+	H0	P0	H0	P0	H0	P0	P0];11
99;MG4a;CKIKQII;low;CKIKQII;['H0'	'P+'	'H0'	'P+'	'P0'	'H0'	'H0'];7;;;;;;;;;;;;;;;;;;4;BL3;CKFKFQFNM;high;CKFKFQFNM;[H0	P+	H0	P+	H0	P0	H0	P0	H0];9
101;MG6;KIKIQIRGD;low;KIKIQIRGD;['P+'	'H0'	'P+'	'H0'	'P0'	'H0'	'P+'	'P0'	'P-'];9;;;;;;;;;;;;;;;;;;5;BL4;CKFKFQF;high;CKFKFQF;[H0	P+	H0	P+	H0	P0	H0];7
105;MGe01;KFKFEFEF;low;KFKFEFEF;['P+'	'H0'	'P+'	'H0'	'P-'	'H0'	'P-'	'H0'];8;;;;;;;;;;;;;;;;;;26;CK9;QCKFKFQF;high;QCKFKFQF;[P0	H0	P+	H0	P+	H0	P0	H0];8
106;msis21;KIKQII;low;KIKQII;['P+'	'H0'	'P+'	'P0'	'H0'	'H0'];6;;;;;;;;;;;;;;;;;;59;EF-C opt;QCKIKIQINMWQ;high;QCKIKIQINMWQ;[P0	H0	P+	H0	P+	H0	P0	H0	P0	H0	P0	P0];12
107;NM6;KIEIQINM;low;KIEIQINM;['P+'	'H0'	'P-'	'H0'	'P0'	'H0'	'P0'	'H0'];8;;;;;;;;;;;;;;;;;;66;JG4;KFKFQFNMWQ;high;KFKFQFNMWQ;[P+	H0	P+	H0	P0	H0	P0	H0	P0	P0];10
109;psis22;CKIKQIIRGD;low;CKIKQIIRGD;['H0'	'P+'	'H0'	'P+'	'P0'	'H0'	'H0'	'P+'	'P0'	'P-'];10;;;;;;;;;;;;;;;;;;74;JGB1 /TM85;KIKIQINMW;high;KIKIQINMW;[P+	H0	P+	H0	P0	H0	P0	H0	P0];9
112;TG1 / (KM4);KIKIQII;low;KIKIQII;['P+'	'H0'	'P+'	'H0'	'P0'	'H0'	'H0'];7;;;;;;;;;;;;;;;;;;90;KB14;CKFKFQFNMW;high;CKFKFQFNMW;[H0	P+	H0	P+	H0	P0	H0	P0	H0	P0];10
114;TG13;KIKIKIQI;low;KIKIKIQI;['P+'	'H0'	'P+'	'H0'	'P+'	'H0'	'P0'	'H0'];8;;;;;;;;;;;;;;;;;;97;MG2;CKIKIQINM;high;CKIKIQINM;[H0	P+	H0	P+	H0	P0	H0	P0	H0];9
115;TG15;KAKAKAQA;low;KAKAKAQA;['P+'	'H0'	'P+'	'H0'	'P+'	'H0'	'P0'	'H0'];8;;;;;;;;;;;;;;;;;;98;MG3b;CKIKIQI;high;CKIKIQI;[H0	P+	H0	P+	H0	P0	H0];7
116;TG16;KLKLKLQL;low;KLKLKLQL;['P+'	'H0'	'P+'	'H0'	'P+'	'H0'	'P0'	'H0'];8;;;;;;;;;;;;;;;;;;102;MG7/CN1;RGDKIKIQIC;high;RGDKIKIQIC;[P+	P0	P-	P+	H0	P+	H0	P0	H0	H0];10
118;TG2;KVKVQVV;low;KVKVQVV;['P+'	'H0'	'P+'	'H0'	'P0'	'H0'	'H0'];7;;;;;;;;;;;;;;;;;;104;MG9a;RGDKIKIQINMWQ;high;RGDKIKIQINMWQ;[P+	P0	P-	P+	H0	P+	H0	P0	H0	P0	H0	P0	P0];13
119;TG4 / (KM2);KLKLQLL;low;KLKLQLL;['P+'	'H0'	'P+'	'H0'	'P0'	'H0'	'H0'];7;;;;;;;;;;;;;;;;;;110;psis29;RGDKIKIQINMC;high;RGDKIKIQINMC;[P+	P0	P-	P+	H0	P+	H0	P0	H0	P0	H0	H0];12
122;TG8;KVKVQVVV;low;KVKVQVVV;['P+'	'H0'	'P+'	'H0'	'P0'	'H0'	'H0'	'H0'];8;;;;;;;;;;;;;;;;;;117;TG18;KFKFKFQF;high;KFKFKFQF;[P+	H0	P+	H0	P+	H0	P0	H0];8
123;TM10;HHHHKAKAKAKAYYYY;low;HHHHKAKAKAKAYYYY;['P0'	'P0'	'P0'	'P0'	'P+'	'H0'	'P+'	'H0'	'P+'	'H0'	'P+'	'H0'	'P0'	'P0'	'P0'	'P0'];16;;;;;;;;;;;;;;;;;;126;TM114 / RC17;RGDSGGGGGGKIKIQIC;high;RGDSGGGGGGKIKIQIC;[P+	P0	P-	P0	P0	P0	P0	P0	P0	P0	P+	H0	P+	H0	P0	H0	H0];17
129;TM13;KIKIKIKI;low;KIKIKIKI;['P+'	'H0'	'P+'	'H0'	'P+'	'H0'	'P+'	'H0'];8;;;;;;;;;;;;;;;;;;137;TM16;HHHHKIKIQINMYYYY;high;HHHHKIKIQINMYYYY;[P0	P0	P0	P0	P+	H0	P+	H0	P0	H0	P0	H0	P0	P0	P0	P0];16
131;TM141;CSISIQI;low;CSISIQI;['H0'	'P0'	'H0'	'P0'	'H0'	'P0'	'H0'];7;;;;;;;;;;;;;;;;;;147;TM72;CKFKFQFW;high;CKFKFQFW;[H0	P+	H0	P+	H0	P0	H0	P0];8
133;TM144;CEIEIQINM;low;CEIEIQINM;['H0'	'P-'	'H0'	'P-'	'H0'	'P0'	'H0'	'P0'	'H0'];9;;;;;;;;;;;;;;;;;;152;TM86;CKIKIQINMW;high;CKIKIQINMW;[H0	P+	H0	P+	H0	P0	H0	P0	H0	P0];10
135;TM152;KAKAQANM;low;KAKAQANM;['P+'	'H0'	'P+'	'H0'	'P0'	'H0'	'P0'	'H0'];8;;;;;;;;;;;;;;;;;;155;VH11;KIKIQINMWWQ;high;KIKIQINMWWQ;[P+	H0	P+	H0	P0	H0	P0	H0	P0	P0	P0];11
136;TM155;CKAKAQA;low;CKAKAQA;['H0'	'P+'	'H0'	'P+'	'H0'	'P0'	'H0'];7;;;;;;;;;;;;;;;;;;156;VH12;KIKIQINMWWWQ;high;KIKIQINMWWWQ;[P+	H0	P+	H0	P0	H0	P0	H0	P0	P0	P0	P0];12
148;TM73;EIKIQINM;low;EIKIQINM;['P-'	'H0'	'P+'	'H0'	'P0'	'H0'	'P0'	'H0'];8;;;;;;;;;;;;;;;;;;159;VH16;KIKIQIMQWN;high;KIKIQIMQWN;[P+	H0	P+	H0	P0	H0	H0	P0	P0	P0];10
150;TM8;HHHHKAKAKAKAWWWW;low;HHHHKAKAKAKAWWWW;['P0'	'P0'	'P0'	'P0'	'P+'	'H0'	'P+'	'H0'	'P+'	'H0'	'P+'	'H0'	'P0'	'P0'	'P0'	'P0'];16;;;;;;;;;;;;;;;;;;162;VH9;KIKIKIQINMWQ;high;KIKIKIQINMWQ;[P+	H0	P+	H0	P+	H0	P0	H0	P0	H0	P0	P0];12
151;TM81;CKIW;low;CKIW;['H0'	'P+'	'H0'	'P0'];4;;;;;;;;;;;;;;;;;;;;;;;;
154;TM95 / (TM75);EIEIQINM;low;EIEIQINM;['P-'	'H0'	'P-'	'H0'	'P0'	'H0'	'P0'	'H0'];8;;;;;;;;;;;;;;;;;;;;;;;;
160;VH17-II;KIKIQINMWQRGD;low;KIKIQINMWQRGD;['P+'	'H0'	'P+'	'H0'	'P0'	'H0'	'P0'	'H0'	'P0'	'P0'	'P+'	'P0'	'P-'];13;;;;;;;;;;;;;;;;;;;;;;;;
0;AR0 / F19;CKIKIQIII;high;CKIKIQIII;['H0'	'P+'	'H0'	'P+'	'H0'	'P0'	'H0'	'H0'	'H0'];9;;;;;;;;;;;;;;;;;;;;;;;;
3;BL2;CKFKFQFNMWQ;high;CKFKFQFNMWQ;['H0'	'P+'	'H0'	'P+'	'H0'	'P0'	'H0'	'P0'	'H0'	'P0'	'P0'];11;;;;;;;;;;;;;;;;;;;;;;;;
4;BL3;CKFKFQFNM;high;CKFKFQFNM;['H0'	'P+'	'H0'	'P+'	'H0'	'P0'	'H0'	'P0'	'H0'];9;;;;;;;;;;;;;;;;;;;;;;;;
5;BL4;CKFKFQF;high;CKFKFQF;['H0'	'P+'	'H0'	'P+'	'H0'	'P0'	'H0'];7;;;;;;;;;;;;;;;;;;;;;;;;
26;CK9;QCKFKFQF;high;QCKFKFQF;['P0'	'H0'	'P+'	'H0'	'P+'	'H0'	'P0'	'H0'];8;;;;;;;;;;;;;;;;;;;;;;;;
58;EF-C;QCKIKQIINMWQ;high;QCKIKQIINMWQ;['P0'	'H0'	'P+'	'H0'	'P+'	'P0'	'H0'	'H0'	'P0'	'H0'	'P0'	'P0'];12;;;;;;;;;;;;;;;;;;;;;;;;
59;EF-C opt;QCKIKIQINMWQ;high;QCKIKIQINMWQ;['P0'	'H0'	'P+'	'H0'	'P+'	'H0'	'P0'	'H0'	'P0'	'H0'	'P0'	'P0'];12;;;;;;;;;;;;;;;;;;;;;;;;
66;JG4;KFKFQFNMWQ;high;KFKFQFNMWQ;['P+'	'H0'	'P+'	'H0'	'P0'	'H0'	'P0'	'H0'	'P0'	'P0'];10;;;;;;;;;;;;;;;;;;;;;;;;
74;JGB1 /TM85;KIKIQINMW;high;KIKIQINMW;['P+'	'H0'	'P+'	'H0'	'P0'	'H0'	'P0'	'H0'	'P0'];9;;;;;;;;;;;;;;;;;;;;;;;;
85;JR7;KIKIKIKIYYYY;high;KIKIKIKIYYYY;['P+'	'H0'	'P+'	'H0'	'P+'	'H0'	'P+'	'H0'	'P0'	'P0'	'P0'	'P0'];12;;;;;;;;;;;;;;;;;;;;;;;;
90;KB14;CKFKFQFNMW;high;CKFKFQFNMW;['H0'	'P+'	'H0'	'P+'	'H0'	'P0'	'H0'	'P0'	'H0'	'P0'];10;;;;;;;;;;;;;;;;;;;;;;;;
97;MG2;CKIKIQINM;high;CKIKIQINM;['H0'	'P+'	'H0'	'P+'	'H0'	'P0'	'H0'	'P0'	'H0'];9;;;;;;;;;;;;;;;;;;;;;;;;
98;MG3b;CKIKIQI;high;CKIKIQI;['H0'	'P+'	'H0'	'P+'	'H0'	'P0'	'H0'];7;;;;;;;;;;;;;;;;;;;;;;;;
100;MG5a / CK17;CKIKQIINMWQ;high;CKIKQIINMWQ;['H0'	'P+'	'H0'	'P+'	'P0'	'H0'	'H0'	'P0'	'H0'	'P0'	'P0'];11;;;;;;;;;;;;;;;;;;;;;;;;
102;MG7/CN1;RGDKIKIQIC;high;RGDKIKIQIC;['P+'	'P0'	'P-'	'P+'	'H0'	'P+'	'H0'	'P0'	'H0'	'H0'];10;;;;;;;;;;;;;;;;;;;;;;;;
104;MG9a;RGDKIKIQINMWQ;high;RGDKIKIQINMWQ;['P+'	'P0'	'P-'	'P+'	'H0'	'P+'	'H0'	'P0'	'H0'	'P0'	'H0'	'P0'	'P0'];13;;;;;;;;;;;;;;;;;;;;;;;;
110;psis29;RGDKIKIQINMC;high;RGDKIKIQINMC;['P+'	'P0'	'P-'	'P+'	'H0'	'P+'	'H0'	'P0'	'H0'	'P0'	'H0'	'H0'];12;;;;;;;;;;;;;;;;;;;;;;;;
117;TG18;KFKFKFQF;high;KFKFKFQF;['P+'	'H0'	'P+'	'H0'	'P+'	'H0'	'P0'	'H0'];8;;;;;;;;;;;;;;;;;;;;;;;;
126;TM114 / RC17;RGDSGGGGGGKIKIQIC;high;RGDSGGGGGGKIKIQIC;['P+'	'P0'	'P-'	'P0'	'P0'	'P0'	'P0'	'P0'	'P0'	'P0'	'P+'	'H0'	'P+'	'H0'	'P0'	'H0'	'H0'];17;;;;;;;;;;;;;;;;;;;;;;;;
137;TM16;HHHHKIKIQINMYYYY;high;HHHHKIKIQINMYYYY;['P0'	'P0'	'P0'	'P0'	'P+'	'H0'	'P+'	'H0'	'P0'	'H0'	'P0'	'H0'	'P0'	'P0'	'P0'	'P0'];16;;;;;;;;;;;;;;;;;;;;;;;;
147;TM72;CKFKFQFW;high;CKFKFQFW;['H0'	'P+'	'H0'	'P+'	'H0'	'P0'	'H0'	'P0'];8;;;;;;;;;;;;;;;;;;;;;;;;
152;TM86;CKIKIQINMW;high;CKIKIQINMW;['H0'	'P+'	'H0'	'P+'	'H0'	'P0'	'H0'	'P0'	'H0'	'P0'];10;;;;;;;;;;;;;;;;;;;;;;;;
155;VH11;KIKIQINMWWQ;high;KIKIQINMWWQ;['P+'	'H0'	'P+'	'H0'	'P0'	'H0'	'P0'	'H0'	'P0'	'P0'	'P0'];11;;;;;;;;;;;;;;;;;;;;;;;;
156;VH12;KIKIQINMWWWQ;high;KIKIQINMWWWQ;['P+'	'H0'	'P+'	'H0'	'P0'	'H0'	'P0'	'H0'	'P0'	'P0'	'P0'	'P0'];12;;;;;;;;;;;;;;;;;;;;;;;;
157;VH14;KFKQFFINMWQ;high;KFKQFFINMWQ;['P+'	'H0'	'P+'	'P0'	'H0'	'H0'	'H0'	'P0'	'H0'	'P0'	'P0'];11;;;;;;;;;;;;;;;;;;;;;;;;
159;VH16;KIKIQIMQWN;high;KIKIQIMQWN;['P+'	'H0'	'P+'	'H0'	'P0'	'H0'	'H0'	'P0'	'P0'	'P0'];10;;;;;;;;;;;;;;;;;;;;;;;;
162;VH9;KIKIKIQINMWQ;high;KIKIKIQINMWQ;['P+'	'H0'	'P+'	'H0'	'P+'	'H0'	'P0'	'H0'	'P0'	'H0'	'P0'	'P0'];12;;;;;;;;;;;;;;;;;;;;;;;;
