# Supplementary material for: Data-mining unveils structure–property–activity correlation of viral infectivity enhancing self-assembling peptides
Source: Nat Commun. 2023 Aug 23;14:5121. doi: 10.1038/s41467-023-40663-6 (PMC10447463; doi:10.1038/s41467-023-40663-6)
Supplement: Supplementary file 7 — Source Data [file 41467_2023_40663_MOESM7_ESM.zip › Source-Data/SI/FigS24.csv]

sequence	Tht rel to blank (32.77)	Std dev
KCQCQCQ	1.2534	0.03762
CKIKIWIW	8.82017	0.36112
CKIWIQIY	7.92165	0.25712
CRFRFHFH	1.35286	0.03322
KIWIWIW	11.44791	0.94883
KIKIWIW	1.62864	0.28759
RFWFWFW	8.41104	0.19642
CRLSLSLS	1.74166	0.07892
KFQFNMW	1.37321	0.05952
KAQCTLP	0.92903	0.03221
KAKLTCT	1.22741	0.73367
RVRVTVT	0.69734	0.0143
RINFWFW	19.50519	1.19104
CRLRVGVS	0.86574	0.02187
KLKLTLT	17.03342	0.74484
CKFKFPF	0.79341	0.01851
RVHLGLG	0.74481	0.05134
RIRFHIW	0.63405	0.03009
