# Supplementary material for: Data-mining unveils structure–property–activity correlation of viral infectivity enhancing self-assembling peptides
Source: Nat Commun. 2023 Aug 23;14:5121. doi: 10.1038/s41467-023-40663-6 (PMC10447463; doi:10.1038/s41467-023-40663-6)
Supplement: Supplementary file 7 — Source Data [file 41467_2023_40663_MOESM7_ESM.zip › Source-Data/SI/FigS26.csv]

code	sequence	Previously Reported (1= Schilling, 2 = Sieste)	Absolute Infectivity / RLU /s (Feb2021)	STD Absolute Infectivity / RLU /s (Feb2021)	n-fold to virus (Feb2021)	STD n-fold to virus (Feb2021)	Rel-to EFC (Feb-2021)	STD Rel-to EFC (Feb-2021)	Log10 of Rel to EFC (Feb2021)		FTIR ß-sheet content/ %	ThT Fluoresence Int. / a.u.	Tht rel to blank (42.1851851851852)	Tht category (> 1.5 to blank = +)	Zeta Pot. / mV	Std Zeta	Zeta category ( +1 = if > 4 mV;-1 = if < -4 mV; 0 = -4mV to 4 mV)	Zeta Count Rate / kcps	Zeta Count Rate std deviation / kcps	Zeta Count Rate Category	Conversion Rate / %	TEM: 1= fibrils, 0= aggregates (micelle), 0.5 = aggregates and fibrils, -1 = nothing obersved, STD prep
JG3	KAKAQANMWQ	2	193.3333333	3858.756276	0.300518135	0.162284557	0.007152184	0.004058943	-2.145561346	0.246299809	42.81264995	41.7037037	0.988586479	0	-19.63333333	1.699673171	-1	56.16666667	45.13744442	0	47.47226915	0.5
JG10	NMWQKAKAQA	0	1136.666667	1143.721994	1.766839378	0.379584516	0.042049907	0.011638571	-1.376234961	0.120122497	0	219.1111111	5.194029851	1	-5.56	8.94	-1	242.1666667	186.2460261	1	0	1
JG4	KFKFQFNMWQ	2	20676.66667	104.4030651	32.13989637	8.210496494	0.764913703	0.236644237	-0.116387559	0.134268216	43.14911173	118.4074074	2.806848112	1	25.4	0.787400787	1	734.6333333	170.0677185	1	98.31924207	1
JG11	NMWQKFKFQF	0	7323.333333	244.1993721	11.38341969	9.486909386	0.270919782	0.230680279	-0.567159283	0.36953832	0	41.18518519	0.976294996	0	9.56	2.95	1	14045.43333	10745.7005	1	0	1
JG2	KIKQIINMWQ	2	9363.333333	177.857621	14.55440415	5.998066751	0.34638765	0.155021249	-0.460437601	0.194231007	40.67636416	208.5925926	4.944688323	1	15.36666667	0.817856276	1	615.5333333	487.681196	1	94.17353637	1
JG8	NMWQKIKQII	0	283.3333333	76.37626158	1.0625	0.675347133	0.025286977	0.016667658	-1.597103092	0.286066762	0	52.81481481	1.251975417	0	-0.213	3.79	0	982.4	389.4018747	1	0	0
JG1	KIKIQINMWQ	1	6650	4304.429361	12.46875	2.144478739	0.296750108	0.072707816	-0.527609114	0.106335908	42.40736842	250.5185185	5.938542581	1	14.86666667	0.91772666	1	2195.866667	1430.640398	1	95.67664857	1
JG9	NMWQKIKIQI	0	2300	180.0925688	8.625	0.544718964	0.205270752	0.038094382	-0.687672927	0.080542219	0	210.3703704	4.986830553	1	8.26	3.42	1	10024.06667	8217.755972	1	0	1
TM112 / CN11	KIKIQIC	0	9446.666667	17.32050808	25.53153153	0.406604832	0.607637875	0.106475998	-0.216355164	0.076049544	52.93279283	173.8148148	4.120280948	1	19.93333333	1.641814714	1	980.6666667	305.4053518	1	51.54938644	1
MG3b	CKIKIQI	1	19406.66667	1919.279379	42.80882353	5.807632045	1.018828914	0.225196976	0.008101262	0.095929244	53	166.1481481	3.938542581	1	12.8	3.51	1	2432.9	1342.524229	1	0	1
JR1	KIKIQINMWA	0	7676.666667	60.27713773	28.7875	3.605529607	0.685128321	0.147164473	-0.16422808	0.093222509	0	62.51851852	1.482001756	0	14.7	7.29	1	1101.2	466.6791832	1	0	1
JR2	KIKIQINMAQ	0	2383.333333	151.7673658	8.9375	2.126617032	0.212708098	0.062764625	-0.672215976	0.128062108	0	67.33333333	1.596136962	0	3.07	92.6	0	5858.533333	8262.450491	1	0	1
JR3-II	KIKIQINAWQ	0	6013.333333	567.0978752	22.55	2.936755225	0.536678893	0.116858489	-0.270285485	0.094500799	0	106.7407407	2.530289728	1	13.1	2.98	1	1494.066667	1898.960018	1	0	1
JR4	KIKIQIAMWQ	0	4350	783.1347266	16.3125	1.084478561	0.388229465	0.072497617	-0.410911506	0.081044765	0	101.5185185	2.406496927	1	11.3	4	1	540.8666667	620.1023159	1	0	1
JG1	KIKIQINMWQ	1	6650	4304.429361	12.46875	2.144478739	0.296750108	0.072707816	-0.527609114	0.106335908	42.40736842	250.5185185	5.938542581	1	14.86666667	0.91772666	1	2195.866667	1430.640398	1	95.67664857	1
VH15	KIKIQIMWNQ	0	9146.666667	3225.621387	23.65517241	0.434554592	0.562981452	0.098785482	-0.249505913	0.076153306	0	52.2962963	1.239683933	0	2.96	3.96	0	1886.666667	305.979796	1	0	1
VH16	KIKIQIMQWN	0	11623.33333	168.0277755	30.06034483	5.645419734	0.715421401	0.18340708	-0.145438073	0.111261241	0	56.59259259	1.341527656	0	9.44	10.5	1	2202.7	414.693646	1	0	1
MG6	KIKIQIRGD	1	400	4304.149161	0.882352941	0.359317404	0.020999565	0.009303662	-1.677789693	0.192279652	0	1706.518519	40.45302897	1	6.43	4.56	1	113.9666667	31.90238584	1	0	1
MG14	RGDKIKIQI	0	416.6666667	1811.960264	0.657894737	0.621699039	0.015657571	0.015046296	-1.805275619	0.417056546	0	235.2962963	5.577699737	1	-0.899	14.5	0	298.0666667	400.8909189	1	0	1
psis21	CKIKIQIRGD	1	6660	181.4754345	13.77931034	6.29954984	0.327940799	0.160476772	-0.484204549	0.212376499	0	0	0	0	0	0	0	0	0	0	0	1
MG7/CN1	RGDKIKIQIC	1	19382.22222	162.8905563	34.95472633	3.623372372	0.83190527	0.168851966	-0.079926125	0.08808906	0	833.4444444	19.75680421	1	16.5	3.8	1	7508.666667	8350.69848	1	0	1
psis29	RGDKIKIQINMC	1	21716.66667	197.5685535	44.93103448	7.669427547	1.06933649	0.261031839	0.029114387	0.105942161	0	58.88888889	1.39596137	0	12.2	3.74	1	1404.133333	774.2757533	1	0	1
TM45	RGDCKIKIQINM	0	7203.333333	1001.81502	9.912844037	1.195189626	0.235920805	0.050040122	-0.627233758	0.092053827	0	77.40740741	1.834942932	0	11.3	5.47	1	1622.566667	1122.498084	1	0	1
MG9a	RGDKIKIQINMWQ	1	12503.33333	1540.419136	32.05982906	3.188469529	0.763008141	0.153254035	-0.117470829	0.08717109	0	75.11111111	1.780509219	0	6.59	7.73	1	1553.833333	1432.03109	1	0	0.5
VH17-II	KIKIQINMWQRGD	0	196.6666667	2182.89563	0.50862069	0.219954325	0.012104922	0.005644931	-1.917038009	0.202388738	0	65.2962963	1.54784899	0	1.69	6.39	0	2783.133333	3327.465418	1	0	0
