# Supplementary material for: Data-mining unveils structure–property–activity correlation of viral infectivity enhancing self-assembling peptides
Source: Nat Commun. 2023 Aug 23;14:5121. doi: 10.1038/s41467-023-40663-6 (PMC10447463; doi:10.1038/s41467-023-40663-6)
Supplement: Supplementary file 7 — Source Data [file 41467_2023_40663_MOESM7_ESM.zip › Source-Data/SI/FigS27.csv]

A	sequence	Infection at 6.5 µM / RLU s-1	Std Dev	Infection at 1.3 µM / RLU s-1	Std Dev	Infection at 0.26 µM / RLU s-1	Std Dev	Infection at 0 µM / RLU s-1	Std Dev		B	sequence	Infection at 6.5 µM / RLU s-1	Std Dev	Infection at 1.3 µM / RLU s-1	Std Dev	Infection at 0.26 µM / RLU s-1	Std Dev	Infection at 0 µM / RLU s-1	Std Dev
	QCKIKQIINMWQ	141063.3333	8241.85861	101036.6667	7195.14651	39053.33333	2055.26965	7136.66667	1867.14577			QCKIKQIINMWQ	141063.3333	8241.85861	101036.6667	7195.14651	39053.33333	2055.26965	7136.66667	1867.14577
	IKFLSVN	11483.33333	4275.2115	9060	2445.83319	7796.66667	1940.98772	7136.66667	1867.14577			IKFLSVN	11816.7	8890.5	6016.7	1725.2	5556.7	1514	9923.3	2210.7
	VQIVYK	10563.33333	6294.675	6253.33333	612.07298	6500	1757.01451	7136.66667	1867.14577			VQIVYK	10900	1268.9	11813.3	767.4	12500	1996.9	9923.3	2210.7
	IIKIIK	9460	6201.03217	6540	1836.65457	5226.66667	1484.80077	7136.66667	1867.14577			IIKIIK	12453.3	2835.7	12493.3	2490	12206.7	766.3	9303.3	893.7
	GQTVTK	9660	5987.09445	5926.66667	302.87511	7266.66667	1907.93955	7136.66667	1867.14577			GQTVTK	9703.3	6650.8	6146.7	1901.4	6096.7	2406	9303.3	893.7
	DFNKF	13990	937.44333	12883.33333	962.30626	9846.66667	3392.37871	7136.66667	1867.14577			DFNKF	8123.3	5832.3	4940	1315.7	3910	923.4	9303.3	893.7
	RCELARTLKR	23056.66667	3097.24071	19966.66667	3893.1093	20370	2906.7565	13890	2588.67405			RCELARTLKR	8980	7327	5870	2056.5	5593.3	1376.4	9303.3	893.7
	ISKLEYSNFSVRY	157450	34010.6547	58613.33333	9237.05761	23820	2858.43197	13890	2588.67405			ISKLEYSNFSVRY	156656.7	33915.8	37880	5875.8	17060	3004.5	9303.3	893.7
	GYVIIK	13116.66667	11443.39548	8246.66667	3101.40291	20323.33333	2264.00824	13890	2588.67405			GYVIIK	22050	3188.2	23426.7	340.2	17070	2282.3	9303.3	893.7
	KLVFFAK	11990	8514.76561	8416.66667	3594.53752	5750	1429.34717	13890	2588.67405			KLVFFAK	28426.7	2247.7	23563.3	3690.1	22246.7	1740.2	20493.3	7518.5
	RATVYV	15600	10307.10596	9226.66667	5090.31433	7256.66667	4568.55557	13890	2588.67405			RATVYV	14553.3	10069.5	8536.7	1542.1	8326.7	1769.8	20493.3	7518.5
	RQGNINIVA	53433.33333	11668.26608	21230	2125.84885	9503.33333	1764.37902	13890	2588.67405			RQGNINIVA	46580	43452	16786.7	7252.2	9490	4613.4	20493.3	7518.5
	KYFIL	21963.33333	4581.49539	18843.33333	2501.77937	23016.66667	7343.09426	11833.33333	2740.9305			KYFIL	13336.7	13220.7	6106.7	3589.7	5026.7	1639	20493.3	7518.5
	NKGAII	12086.66667	2311.56513	11200	2577.71863	9726.66667	2315.95193	11833.33333	2740.9305			NKGAII	13626.7	9567.9	9793.3	4478.1	8890	1022.4	20493.3	7518.5
	IIIQGK	9656.66667	5862.20379	6860	616.46844	5613.33333	680.22055	11833.33333	2740.9305			IIIQGK	30750	8543.2	22833.3	2663.8	23113.3	1062.7	20493.3	7518.5
	LASLIYR	9980	6063.59904	6426.66667	2228.59447	6000	1885.26744	11833.33333	2740.9305			LASLIYR	26036.7	1981.7	23286.7	1290	23826.7	2167.7	22543.3	3017
	IIIK	11023.33333	6026.97271	9120	810.82263	8793.33333	709.29543	11833.33333	2740.9305			IIIK	13870	7568.5	12683.3	2499.9	12436.7	3075.7	22543.3	3017
	MKVIFLKDVKG	21690	2353.38763	20223.33333	1133.18136	17393.33333	830.72258	11833.33333	2740.9305			MKVIFLKDVKG	14120	15124.2	8026.7	5104.1	8256.7	2908.9	22543.3	3017
	LANWMCLAKW	133423.3333	4976.40767	80126.66667	1231.27305	44873.33333	3325.66284	15536.66667	2955.9488			LANWMCLAKW	112530	47823.7	28530	10658.3	14720	3468.4	22543.3	3017
	VHDCVNITIK	136243.3333	17851.90279	86910	10406.51719	46666.66667	2181.06243	15536.66667	2955.9488			VHDCVNITIK	172283.3	17473	61716.7	8881.9	30430	7162.9	22543.3	3017
	IFQINS	10900	9103.35652	9503.33333	1665.36282	9063.33333	3180.41402	15536.66667	2955.9488			IFQINS	25680	2387.4	23676.7	2229.1	28330	5122.7	22543.3	3017
	NSGAITIG	10383.33333	14048.0402	7086.66667	3065.84953	6876.66667	3145.03312	15536.66667	2955.9488			NSGAITIG	27853.3	1315.3	25470	3060	24243.3	3462.2	23590	1092.9
	GAITIG	6086.66667	5503.6927	9890	2057.59568	7580	2341.55931	15536.66667	2955.9488			GAITIG	17263.3	8828.8	13386.7	2224.2	13453.3	1827.8	23590	1092.9
	VLYVGSKT	11503.33333	9873.98602	7966.66667	2927.35945	8190	4349.50955	23590	1092.94709			VLYVGSKT	17023.3	10310.4	13263.3	3165.5	11603.3	2825.3	23590	1092.9
	GNNQQNY	13663.33333	12487.17742	8266.66667	4266.19659	7210	4135.23075	23590	1092.94709			GNNQQNY	28113.3	3838.2	22496.7	3214.2	25516.7	2978.9	23590	1092.9
