# Supplementary material for: Data-mining unveils structure–property–activity correlation of viral infectivity enhancing self-assembling peptides
Source: Nat Commun. 2023 Aug 23;14:5121. doi: 10.1038/s41467-023-40663-6 (PMC10447463; doi:10.1038/s41467-023-40663-6)
Supplement: Supplementary file 7 — Source Data [file 41467_2023_40663_MOESM7_ESM.zip › Source-Data/SI/FigS3.csv]

JH01	EFEFQFNMWQ	Std Prep		6.5 µM			1.3 µM			0.26 µM			0			6.5 µM	1.3 µM	0.26 µM	0	std dev 6.5 µM	std dev 1.3 µM	std dev 0.26 µM	std dev 0 µM		Lit prep		6.5 µM			1.3 µM			0.26 µM			0			6.5 µM	1.3 µM	0.26 µM	0	std dev 6.5 µM	std dev 1.3 µM	std dev 0.26 µM	std dev 0 µM
DM1	IKFLSVN	DM1	IKFLSVN	104.5203399	144.3384956	125.7648599	119.0918656	133.5936819	126.7126837	129.7113148	130.4241502	115.62382	99.93075902	100.9370488	105.8245814	124.8745651	126.4660771	125.253095	102.2307964	16.2678794	5.922909196	6.815141769	2.574182419		DM1	IKFLSVN	120.2921051	141.542809	130.4275232	136.6035565	132.908393	133.792129	139.0726206	137.1696648	125.1627725	101.321013	103.1278372	104.4202731	130.7541458	134.4346928	133.801686	102.9563744	8.678637207	1.575483961	6.157836696	1.271063304
DM2	VQIVYK	DM2	VQIVYK	101.3541812	149.1900492	137.6182789	123.0720509	131.4748517	133.9040015	131.8576915	139.9158802	126.0847363	99.93075902	100.9370488	105.8245814	129.3875031	129.4836347	132.619436	102.2307964	20.37771362	4.640868952	5.672173357	2.574182419		DM2	VQIVYK	115.6080792	122.5205591	115.4377407	126.4315971	118.8681208	115.3393605	123.0253905	118.3065099	113.5033032	101.321013	103.1278372	104.4202731	117.8554597	120.2130261	118.2784012	102.9563744	3.299456367	4.62716662	3.887426678	1.271063304
DM3	IIKIIK	DM3	IIKIIK	103.0811769	145.0906832	132.9567398	118.1749614	135.8811641	134.2401809	130.3190238	138.3164978	120.7536492	99.93075902	100.9370488	105.8245814	127.0428666	129.4321021	129.7963903	102.2307964	17.6527633	7.988142052	7.179520512	2.574182419		DM3	IIKIIK	111.0100657	121.7093434	120.7002428	123.127706	120.7350975	120.2409474	121.3692287	121.1674086	120.629409	120.3219003	126.1229641	120.2943538	117.8065506	121.367917	121.0553487	122.2464061	4.823465315	1.260605482	0.312251362	2.741163546
DM4	GQTVTK	DM4	GQTVTK	97.11652067	124.5168357	121.655937	111.910667	116.0313955	121.7070947	120.8880086	123.2643141	115.5929005	99.93075902	100.9370488	105.8245814	114.4297644	116.5497191	119.9150744	102.2307964	12.29789935	4.016133607	3.206513924	2.574182419		DM4	GQTVTK	125.9964752	135.5983911	139.3278471	138.3125626	136.1200877	133.5931198	137.9971835	132.736368	129.5943828	120.3219003	126.1229641	120.2943538	133.6409045	136.00859	133.4426448	122.2464061	5.615762638	1.928316882	3.466591528	2.741163546
DM5	DFNKF	DM5	DFNKF	94.19546945	86.83831059	85.07196284	96.34746793	85.66786628	91.72640536	87.49942612	85.76737091	92.41956475	99.93075902	100.9370488	105.8245814	88.70191429	91.24724652	88.56212059	102.2307964	3.950895027	4.373074259	2.817789957	2.574182419		DM5	DFNKF	121.896547	140.6939277	134.4796667	139.6213015	131.5091442	137.189903	139.2390238	135.6506732	134.8433926	120.3219003	126.1229641	120.2943538	132.3567138	136.1067829	136.5776965	122.2464061	7.819444843	3.399179878	1.910483812	2.741163546
DM6	RCELARTLKR	DM6	RCELARTLKR	117.5880527	118.1957618	112.1540879	124.0277451	112.8995294	107.1558072	121.1151265	115.8481271	103.2419583	98.65799921	108.0187428	106.8404281	115.9793008	114.6943606	113.4017373	104.5057234	2.716188245	7.003886374	7.498940013	4.162852787		DM6	RCELARTLKR	122.6970815	141.5270682	141.6333189	137.0870253	139.3840645	139.5499055	142.8920244	136.8346096	133.045001	120.3219003	126.1229641	120.2943538	135.2858228	138.6736651	137.590545	122.2464061	8.901690067	1.123964748	4.055411684	2.741163546
DM7	ISKLEYSNFSVRY	DM7	ISKLEYSNFSVRY	112.6864658	130.9599011	123.5796932	126.5856325	127.1635465	125.9509392	128.5521139	135.1969995	115.6676695	98.65799921	108.0187428	106.8404281	122.4086867	126.5667061	126.472261	104.5057234	7.505911096	0.49522572	8.107322759	4.162852787		DM7	ISKLEYSNFSVRY	133.8168646	144.6718643	136.7193641	140.1834745	143.8224208	138.3142491	143.2692425	135.5286816	132.8701652	120.3219003	126.1229641	120.2943538	138.4026977	140.7733815	137.2226964	122.2464061	4.588606407	2.287062364	4.411157578	2.741163546
DM8	GYVIIK	DM8	GYVIIK	106.5733959	136.5254144	134.584793	122.1500871	136.3505786	138.0039296	139.9676001	144.7084055	125.5383041	98.65799921	108.0187428	106.8404281	125.8945345	132.1681984	136.7381032	104.5057234	13.68505996	7.115958989	8.152522481	4.162852787		DM8	GYVIIK	116.1522627	120.8447212	119.8041389	129.8372415	121.7138408	123.4526421	124.9300329	120.967275	123.2682493	120.3219003	126.1229641	120.2943538	118.9337076	125.0012415	123.0551857	122.2464061	2.012134814	3.492470943	1.624789141	2.741163546
DM9	KLVFFAK	DM9	KLVFFAK	109.2234797	134.4942832	138.3957642	127.8269107	134.4178276	131.9549475	134.1631632	136.8660913	126.5850704	98.65799921	108.0187428	106.8404281	127.3711757	131.3998952	132.5381083	104.5057234	12.93082984	2.719204398	4.35166256	4.162852787		DM9	KLVFFAK	111.007817	107.4784945	101.6791172	111.6689325	101.4418802	111.3282557	103.6933833	110.5979929	102.3143728	101.8848726	103.0733064	105.2871439	106.7218096	108.1463561	105.5352497	103.4151077	3.845827953	4.742820067	3.623896984	1.409842466
DM10	RATVYV	DM10	RATVYV	101.9978694	121.363607	126.0555033	117.7533316	124.9007999	119.2981832	124.196397	127.2506833	114.9227902	98.65799921	108.0187428	106.8404281	116.4723266	120.6507715	122.1232902	104.5057234	10.41268157	3.070689095	5.241982186	4.162852787		DM10	RATVYV	110.4546387	131.8565672	131.9217792	131.5518694	130.0486186	127.8881875	133.1776739	129.0985461	125.9250792	101.8848726	103.0733064	105.2871439	124.7443284	129.8295585	129.4004331	103.4151077	10.10437153	1.503691381	2.968544439	1.409842466
DM11	RQGNINIVA	DM11	RQGNINIVA	101.1872158	97.75402492	96.73592951	104.1661709	97.1159585	98.54387808	99.77841012	99.31686604	98.88005757	98.65799921	108.0187428	106.8404281	98.55905675	99.94200248	99.32511124	104.5057234	1.904301203	3.0432918	0.366797232	4.162852787		DM11	RQGNINIVA	105.5575492	120.8008717	128.6190125	128.7128954	129.442596	136.3961146	135.6804683	131.9875535	126.1836788	101.8848726	103.0733064	105.2871439	118.3258111	131.517202	131.2839002	103.4151077	9.576088844	3.462750056	3.908844567	1.409842466
DM12	KYFIL	DM12	KYFIL	113.729859	113.6432843	113.1834268	124.4212663	119.0845574	113.5016167	128.6066447	118.3705976	105.4338711	95.10618981	103.9233121	102.0366593	113.5188567	119.0024801	117.4703711	100.3553871	0.239803696	4.458306034	9.481637153	3.790815095		DM12	KYFIL	114.4775492	140.5247136	137.0026994	131.0043128	136.2173436	134.8377709	137.8881219	138.1444729	120.1892275	101.8848726	103.0733064	105.2871439	130.6683207	134.0198091	132.0739407	103.4151077	11.53854291	2.205405277	8.40441299	1.409842466
DM13	NKGAII	DM13	NKGAII	110.3500745	133.9124341	124.7040393	127.3597448	132.4721467	129.7962029	133.3215902	136.4984301	120.9149929	95.10618981	103.9233121	102.0366593	122.9888493	129.8760315	130.2450044	100.3553871	9.695449244	2.087892485	6.723586057	3.790815095		DM13	NKGAII	121.1561651	142.1983028	139.4891908	135.4797725	139.3025494	138.3901425	138.3603473	134.03555	123.3868678	101.8848726	103.0733064	105.2871439	134.2812196	137.7241548	131.9275884	103.4151077	9.346482863	1.630145259	6.292000134	1.409842466
DM14	IIIQGK	DM14	IIIQGK	113.0839221	139.6005011	127.6205931	130.1228254	140.8603309	132.2798835	136.7064342	141.1554718	120.2533152	95.10618981	103.9233121	102.0366593	126.7683388	134.4210133	132.7050737	100.3553871	10.84210905	4.637659865	8.99011315	3.790815095		DM14	IIIQGK	105.4507363	116.4333492	111.6666838	119.7338673	110.624415	110.1814226	116.6278611	111.2456162	106.3890031	101.8848726	103.0733064	105.2871439	111.1835898	113.513235	111.4208268	103.4151077	4.496626999	4.402367571	4.181831909	1.409842466
DM15	LASLIYR	DM15	LASLIYR	108.2070708	137.8498942	136.5939996	134.8585713	135.6675383	123.9793982	136.0874816	138.5649783	132.2517748	95.10618981	103.9233121	102.0366593	127.5503215	131.501836	135.6347449	100.3553871	13.68735008	5.329409535	2.597160299	3.790815095		DM15	LASLIYR	106.0500128	104.3089628	97.43358628	103.7748984	97.18510579	104.1605491	99.89084473	96.04108361	100.6705788	97.62416295	103.7647793	102.5145064	102.5975206	101.7068511	98.86750237	101.3011496	3.719988999	3.201230721	2.023771817	2.649650094
DM16	IIIK	DM16	IIIK	109.731122	128.6864733	127.1781629	125.5815915	129.7630347	126.84367	131.6794827	129.380757	120.762644	95.10618981	103.9233121	102.0366593	121.8652527	127.3960987	127.2742945	100.3553871	8.602193391	1.751190071	4.699094221	3.790815095		DM16	IIIK	106.6537867	124.6309568	118.7045284	121.7076569	120.5180987	124.664125	123.2716223	123.7460964	117.8843179	97.62416295	103.7647793	102.5145064	116.6630906	122.2966269	121.6340122	101.3011496	7.479762154	1.743090703	2.658500457	2.649650094
DM17	MKVIFLKDVKG	DM17	MKVIFLKDVKG	104.5743085	104.7750043	104.9116123	113.200292	100.9449192	108.136237	112.3210533	106.4946917	106.0477641	95.10618981	103.9233121	102.0366593	104.7536417	107.4271494	108.2878364	100.3553871	0.138529754	5.02829621	2.857745636	3.790815095		DM17	MKVIFLKDVKG	104.059358	134.5707387	133.4149109	127.7144761	127.6447666	132.4654006	133.6386558	136.9813368	122.5295539	97.62416295	103.7647793	102.5145064	124.0150025	129.2748811	131.0498488	101.3011496	14.11865896	2.256217473	6.177375289	2.649650094
DM18	LANWMCLAKW	DM18	LANWMCLAKW	110.8262351	112.0967462	114.197587	118.6994688	115.3663448	121.8155941	123.4121656	115.7812285	102.2817668	114.6355198	111.4373172	108.2222495	112.3735228	118.6271359	113.8250536	111.4316955	1.390193574	2.633391775	8.736643291	2.618209647		DM18	LANWMCLAKW	110.4467683	138.3744016	139.6645888	127.7262817	136.6333517	135.7462426	131.872308	134.9007343	120.8289804	97.62416295	103.7647793	102.5145064	129.4952529	133.3686253	129.2006742	101.3011496	13.47960732	4.006142935	6.047411827	2.649650094
DM19	VHDCVNITIK	DM19	VHDCVNITIK	117.3451939	127.9674539	130.586056	123.8343576	128.9029099	134.7523206	127.9151718	124.342562	119.1553912	114.6355198	111.4373172	108.2222495	125.299568	129.163196	123.804375	111.4316955	5.725284213	4.461038055	3.596356782	2.618209647		DM19	VHDCVNITIK	107.0703569	135.9761714	129.2716954	129.3037393	130.0767273	127.9258531	132.6250577	131.475976	120.0885985	97.62416295	103.7647793	102.5145064	124.1060746	129.1021066	128.0632107	101.3011496	12.3531172	0.889590432	5.658381853	2.649650094
DM20	IFQINS	DM20	IFQINS	116.0499472	133.7218574	125.8767323	131.8037229	134.6297669	137.0606032	129.6348592	128.5734765	115.6969025	114.6355198	111.4373172	108.2222495	125.216179	134.498031	124.6350794	111.4316955	7.229631175	2.148133045	6.33508158	2.618209647		DM20	IFQINS	102.0613949	109.6917699	107.5763127	112.7483048	109.555724	109.4978202	111.0392987	109.9711699	104.6029793	97.62416295	103.7647793	102.5145064	106.4431592	110.6006163	108.537816	101.3011496	3.216487023	1.518829063	2.816313118	2.649650094
