# Supplementary material for: Data-mining unveils structure–property–activity correlation of viral infectivity enhancing self-assembling peptides
Source: Nat Commun. 2023 Aug 23;14:5121. doi: 10.1038/s41467-023-40663-6 (PMC10447463; doi:10.1038/s41467-023-40663-6)
Supplement: Supplementary file 7 — Source Data [file 41467_2023_40663_MOESM7_ESM.zip › Source-Data/SI/FigS30.csv]

A	Log10 of Rel to EFC	asym std dev +	asym std dev -	FTIR ß-sheet content/ %	Zeta-Potential		B	Log10 of Rel to EFC	asym std dev +	asym std dev -	FTIR ß-sheet content/ %	Zeta-Potential
	-1.16	0.13068	0.18781	48	5.9			-1.16	0.13068	0.18781
	-1.17	0.06778	0.0733	45	-2.66			-1.17	0.06778	0.0733
	-1.1	0.12159	0.16948	52	-7			-1.1	0.12159	0.16948
	-1.25	0.11191	0.15116	29	-5.26			-1.25	0.11191	0.15116
	-1.07	0.08452	0.10505	0	-11.77			-1.07	0.08452	0.10505	0	-11.77
	-1.06	0.11667	0.16002	16	-0.85			-1.06	0.11667	0.16002
	-0.26	0.06357	0.0745	43	9.33			-0.26	0.06357	0.0745	43	9.33
	-0.99	0.09294	0.1184	42	9.88			-0.99	0.09294	0.1184
	-1.15	0.11334	0.15379	42	3.23			-1.15	0.11334	0.15379
	-1.38	0.20559	0.0733	46	-5.17			-1.38	0.20559	0.0733
	-0.93	0.12295	0.17214	50	10.17			-0.93	0.12295	0.17214
	-1.14	0.08643	0.10802	21	-7.18			-1.14	0.08643	0.10802	21	-7.18
	-1.2	0.11876	0.16399	31	-9.46			-1.2	0.11876	0.16399
	-1.21	0.08271	0.10225	44	-7.56			-1.21	0.08271	0.10225
	-1.2	0.10021	0.1305	49	-5.01			-1.2	0.10021	0.1305
	-1.29	0.11993	0.16625	48	-3.82			-1.29	0.11993	0.16625
	-0.93	0.07564	0.09165	53	9.62			-0.93	0.07564	0.09165
	-0.4	0.05989	0.06949	36	14.73			-0.4	0.05989	0.06949	36	14.73
	-0.27	0.06312	0.07388	51	9.27			-0.27	0.06312	0.07388	51	9.27
	-1.21	0.08794	0.11038	39	-10.98			-1.21	0.08794	0.11038
	-1.26	0.11199	0.15129	29	-8.45			-1.26	0.11199	0.15129
	-1.35	0.09755	0.12601	47	-5.36			-1.35	0.09755	0.12601
	-1.24	0.10337	0.13593	48	-9.07			-1.24	0.10337	0.13593
	-1.28	0.14799	0.22623	2	-6.62			-1.28	0.14799	0.22623
