# Supplementary material for: Data-mining unveils structure–property–activity correlation of viral infectivity enhancing self-assembling peptides
Source: Nat Commun. 2023 Aug 23;14:5121. doi: 10.1038/s41467-023-40663-6 (PMC10447463; doi:10.1038/s41467-023-40663-6)
Supplement: Supplementary file 7 — Source Data [file 41467_2023_40663_MOESM7_ESM.zip › Source-Data/SI/FigS34-38-39/Readme.txt]

The file "summary_FTIR_library.pptx" contains the FTIR spectra of all peptides used in this report.
The raw data of each spectra is embedded within the pptx file and the corresponding ASCI data can be accessed via  
OriginPro 2021 (64-bit) v. 9.8.0.200.
