# Supplementary material for: Data-mining unveils structure–property–activity correlation of viral infectivity enhancing self-assembling peptides
Source: Nat Commun. 2023 Aug 23;14:5121. doi: 10.1038/s41467-023-40663-6 (PMC10447463; doi:10.1038/s41467-023-40663-6)
Supplement: Supplementary file 7 — Source Data [file 41467_2023_40663_MOESM7_ESM.zip › Source-Data/SI/FigS34-38-39/Sequenz-Code-Key.csv]

code	sequence
AR0 / F19	CKIKIQIII
AR2/ TM142	CEIEIQI
BL1	CKIKQIINM
BL2	CKFKFQFNMWQ
BL3	CKFKFQFNM
BL4	CKFKFQF
BL5 / KB13	KFKFQFNMW
BL6a	KFKFQFNM
BL7	KFKFQFN
BL8	CKAKAQANMWQ
BL9	CKAKAQANM
CK10	QCKFKQFFNMWQ
CK11	QCKFKQFFNM
CK12	QCKFKQFF
CK13	CKFKQFFNMWQ
CK14	CKFKQFFNM
CK15	CKFKQFF
CK2	QCKIKIQINM
CK22	QCKAKAQANMWQ
CK23	QCKAKAQANM
CK24	QCKAKAQA
CK3	QCKIKIQI
CK5	QCKIKQIINM
CK6	QCKIKQII
CK7	QCKFKFQFNMWQ
CK8	QCKFKFQFNM
CK9	QCKFKFQF
CN10	CRFRFQF
CN12	HIHIQIC
CN13	RLRLTLC
CN14	HLHLPLL
CN16	RGECKFKFQF
CN18	RGEKIKIQINM
CN19	KYKGAIIGNIK
CN2	HGDKCHGDKC
CN20	RPRGLLLGNLR
CN21	KKFQKKFQ
CN22	PPFHPPPFHP
CN23	MDQMDQMDQMDQMDQ
CN24	FDPFDPFDP
CN25	TKTLTKTL
CN26	FKFDKFKFDK
CN27	KVKGVGK
CN28	SISISRRI
CN29	HRRHFRHKITKKK
CN3	KNERIKNERI
CN30	KIRGKFEKED
CN31	CKFQC
CN32	MKFM
CN33	CKFC
CN4	RGDKIRGDKI
CN5	KNDKND
CN6	HGEHGE
CN7	HGEHGEHGE
CN8	CRFRVPF
CN9	CHLHLQL
CR16	CETMYDKILKNLSRSR
DF5 / CK16	MKFKFQF
EF-C	QCKIKQIINMWQ
EF-C opt	QCKIKIQINMWQ
JG1	KIKIQINMWQ
JG10	NMWQKAKAQA
JG11	NMWQKFKFQF
JG14 / TG14	KVKVKVQV
JG2	KIKQIINMWQ
JG3	KAKAQANMWQ
JG4	KFKFQFNMWQ
JG5	KFKQFFNMWQ
JG6	KAKQAANMWQ
JG7	NMWQKVGTPL
JG8	NMWQKIKQII
JG9	NMWQKIKIQI
JGA2	KIKQIINM
JGA3	KIKQIIN
JGB1 /TM85	KIKIQINMW
JGB2	KIKIQINM
JGB3	KIKIQIN
JJA2 / TM153	KAKAQA
JJA4	KIKIQI
JJA6	KFKFQF
JR1	KIKIQINMWA
JR12	EIEIEIEI
JR2	KIKIQINMAQ
JR3-II	KIKIQINAWQ
JR4	KIKIQIAMWQ
JR7	KIKIKIKIYYYY
JR9	HHHHEIEIEIEI
KB1	KYKYQY
KB11	EFEFQF
KB12	CEFEFQF
KB14	CKFKFQFNMW
KB2	CKYKYQY
KB3	KWKWQW
KB4	CKWKWQW
KM27 / psis14	KLKQLL
MG1	CKIKIQINMWQ
MG14	RGDKIKIQI
MG2	CKIKIQINM
MG3b	CKIKIQI
MG4a	CKIKQII
MG5a / CK17	CKIKQIINMWQ
MG6	KIKIQIRGD
MG7/CN1	RGDKIKIQIC
MG8a / CN17	RGDKIKIQINM
MG9a	RGDKIKIQINMWQ
MGe01	KFKFEFEF
msis21	KIKQII
NM6	KIEIQINM
psis21	CKIKIQIRGD
psis22	CKIKQIIRGD
psis29	RGDKIKIQINMC
QBL4	CQFQFQF
TG1 / (KM4)	KIKIQII
TG12	KFKFQFFF
TG13	KIKIKIQI
TG15	KAKAKAQA
TG16	KLKLKLQL
TG18	KFKFKFQF
TG2	KVKVQVV
TG4 / (KM2)	KLKLQLL
TG6	KFKFQFF
TG7	KIKIQIII
TG8	KVKVQVVV
TM10	HHHHKAKAKAKAYYYY
TM112 / CN11	KIKIQIC
TM113 / RC11	RGDSKIKIQIC
TM114 / RC17	RGDSGGGGGGKIKIQIC
TM116	ILKNLSRSRKIKIQIC
TM12	KIKIKIKIWWWW
TM13	KIKIKIKI
TM140	CEFEFQFNMWQ
TM141	CSISIQI
TM143	CEIEIQINMWQ
TM144	CEIEIQINM
TM145	CSISIQINM
TM152	KAKAQANM
TM155	CKAKAQA
TM16	HHHHKIKIQINMYYYY
TM21	KIKIKIKIWW
TM4	HHHHKIKIKIKIWWWW
TM41	MKIKIQINM
TM45	RGDCKIKIQINM
TM52	MKIKIQINMWQ
TM6	HHHHKIKIKIKIYYYY
TM64/ CN15	RGDCKFKFQF
TM69	KIKIQIW
TM71	KFKFQFW
TM72	CKFKFQFW
TM73	EIKIQINM
TM74	IKVAVKIKIQINM
TM8	HHHHKAKAKAKAWWWW
TM81	CKIW
TM86	CKIKIQINMW
TM92	ILKNLSRSRKIKIQINMWQ
TM95 / (TM75)	EIEIQINM
VH11	KIKIQINMWWQ
VH12	KIKIQINMWWWQ
VH14	KFKQFFINMWQ
VH15	KIKIQIMWNQ
VH16	KIKIQIMQWN
VH17-II	KIKIQINMWQRGD
VH8	EIEIQINMWQ
VH9	KIKIKIQINMWQ
DM1	IKFLSVN
DM2	VQIVYK
DM3	IIKIIK
DM4	GQTVTK
DM5	DFNKF
DM6	RCELARTLKR
DM7	ISKLEYSNFSVRY
DM8	GYVIIK
DM9	KLVFFAK
DM10	RATVYV
DM11	RQGNINIVA
DM12	KYFIL
DM13	NKGAII
DM14	IIIQGK
DM15	LASLIYR
DM16	IIIK
DM17	MKVIFLKDVKG
DM18	LANWMCLAKW
DM19	VHDCVNITIK
DM20	IFQINS
DM37	CKIWIQIY
DM38	KIWIWIW
DM39	KFQFNMW
DM40	KIKIWIW
DM41	CKIKIWIW
DM42	RVHLGLG
DM43	CRLSLSLS
DM44	CRLRVGVS
DM45	RVRVTVT
DM46	RINFWFW
DM47	RFWFWFW
DM48	RIRFHIW
DM49	CRFRFHFH
DM50	KAQCTLP
DM51	KCQCQCQ
DM52	KAKLTCT
DM53	KLKLTLT
DM54	CKFKFPF
KK059	NSGAITIG-NH2
KK060	GAITIG-NH2
KK061	KVWWNF
KK066	VLYVGSKT
KK067	GNNQQNY
KK068	KKWWNF
KK069	RVWWNF
