# Supplementary material for: Data-mining unveils structure–property–activity correlation of viral infectivity enhancing self-assembling peptides
Source: Nat Commun. 2023 Aug 23;14:5121. doi: 10.1038/s41467-023-40663-6 (PMC10447463; doi:10.1038/s41467-023-40663-6)
Supplement: Supplementary file 7 — Source Data [file 41467_2023_40663_MOESM7_ESM.zip › Source-Data/SI/FigS40.csv]

B		Zeta Potential				x-position	Zeta-Potential			C		Count Rate / kcps			x-position	Count Rate / kcps
	Lysozyme	4.806666667	0.549808047			1	4.05	Lysozyme			Lysozyme	217.9	63.53366562		1	304.4	Lysozyme
	LANWMCLAKW	14.73333333	0.262466929			1	5.03				LANWMCLAKW	15061.73333	4245.483707		1	195.7
						1	5.34								1	153.6
						2	14.5	LANWMCLAKW							2	20482.8	LANWMCLAKW
						2	14.6								2	10116.2
						2	15.1								2	14586.2
