# Supplementary material for: Data-mining unveils structure–property–activity correlation of viral infectivity enhancing self-assembling peptides
Source: Nat Commun. 2023 Aug 23;14:5121. doi: 10.1038/s41467-023-40663-6 (PMC10447463; doi:10.1038/s41467-023-40663-6)
Supplement: Supplementary file 7 — Source Data [file 41467_2023_40663_MOESM7_ESM.zip › Source-Data/SI/FigS5.csv]

Sequence	Abs. Inf.	Log10 Inf.	Zeta-Pot.	Log10 Count Rate	Count Rate	Fibril	ThT Cat.	H (fauchere)	NC	pI	H (kyte-Doolittle)	Norm. vdW Vol.	P	GSI	USP	AI	HMI	II	BI	CR	ß-sheet
CKIKIQIII	22150	-0.01045	16.2	3.69487	4953.06667	1	1	0.92667	1.86642	9.67625	1.52222	3.99111	0.18622	3.11778	0.86222	216.66667	0.13615	-19.41111	-1.02667		36.69747
CEIEIQI	633.33333	-1.55419	-26.1	1.71572	51.96667	1	1	0.77714	-2.13178	3.61369	0.78571	3.70571	0.16686	2.71714	0.81714	167.14286	0.2047	126.37143	0.44571	59	45
CKIKQIINM	11280	-0.30352	12.9	3.95701	9057.53333	1	1	0.59667	1.86642	9.67625	0.34444	3.92222	0.18433	2.62556	0.80667	130	0.50634	16.33333	0.54333	45	46
CKFKFQFNMWQ	26320	0.06446	17.03333	2.15392	142.53333	1	1	0.67	1.86642	9.67625	-0.58182	4.08364	0.19555	1.94909	0.63455	0	0.17806	-11.42727	1.26545	97.51523	47.04538
CKFKFQFNM	28183.33333	0.09417	15.13333	3.34706	2223.63333	1	1	0.59333	1.86642	9.67625	-0.22222	4.55222	0.219	2.20889	0.7	0	0.12144	-16.18889	1.19	93.51606	41
CKFKFQF	20066.66667	0.09083	19.73333	3.72455	5303.36667	1	1	0.67286	1.86642	9.67625	-0.05714	4.79857	0.23086	2.27571	0.68	0	0.20577	-23.67143	0.91714	95.55503	47.42784
KFKFQFNMW	6690	-0.35027	22.6	2.78545	610.16667	1	0	0.67222	1.94001	10.80539	-0.6	4.28222	0.20478	2.01222	0.63111	0	0.23682	-16.18889	1.07333		38.191
KFKFQFNM	7066.66667	-0.32648	13.9	2.11992	131.8	1	0	0.475	1.94001	10.80539	-0.5625	4.8175	0.23038	2.26375	0.71	0	0.16967	-19.4625	1.49875	94.76666	40.30804
KFKFQFN	270	-1.74433	12.7	1.70501	50.7	1	0	0.36714	1.94001	10.80539	-0.91429	4.87286	0.23171	2.25143	0.7	0	0.25407	-23.67143	2.04857		38.13479
CKAKAQANMWQ	600	-1.35939	0.73733	0.95263	8.96667	0	0	0.26636	1.86642	9.67625	-0.85455	2.50455	0.129	1.49636	0.58545	27.27273	0.15274	9.09091	1.58455	92.45221	39.38311
CKAKAQANM	430	-1.50407	-7.77333	2.31667	207.33333	0	0	0.1	1.86642	9.67625	-0.55556	2.62222	0.13767	1.65556	0.64	33.33333	0.06825	8.88889	1.58	47.86551	34.21812
QCKFKQFFNMWQ	30896.66667	-0.60595	9.58667	4.27672	18911.36667	1	1	0.59583	1.86642	9.67625	-0.825	4.0725	0.19425	1.91667	0.63833	0	0.46056	3.80833	1.62167	98.71526	41.78048
QCKFKQFFNM	5846.66667	-0.37063	13.66667	4.01639	10384.7	1	1	0.512	1.86642	9.67625	-0.55	4.492	0.2151	2.144	0.698	0	0.39641	2.57	1.625	98.66701	41.8396
QCKFKQFF	170	-1.90709	4.94	2.35295	225.4	1	1	0.56125	1.86642	9.67625	-0.4875	4.6925	0.2245	2.18625	0.68	0	0.42184	0.7125	1.495		32.33638
CKFKQFFNMWQ	23486.66667	-0.21482	8.56333	3.91433	8209.76667	1	1	0.67	1.86642	9.67625	-0.58182	4.08364	0.19555	1.94909	0.63455	0	0.46056	10.1	1.26545	98.72325	59.11111
CKFKQFFNM	15720	-0.38919	15.2	4.43559	27264.3	1	1	0.59333	1.86642	9.67625	-0.22222	4.55222	0.219	2.20889	0.7	0	0.45864	10.12222	1.19		41.57536
CKFKQFF	260	-2.17067	11.56333	0.40937	2.56667	0	0	0.67286	1.86642	9.67625	-0.05714	4.79857	0.23086	2.27571	0.68	0	0.53512	10.15714	0.91714	90.04911	45.4057
QCKIKIQINM	15250	-0.40237	11.36667	3.97881	9523.83333	1	1	0.515	1.86642	9.67625	-0.04	3.925	0.1839	2.519	0.794	117	0.09795	-24.01	1.043	89.70078	37.11195
QCKAKAQANMWQ	2766.66667	-1.14369	-8.05	2.63097	427.53333	0	0	0.22583	1.86642	9.67625	-1.075	2.625	0.13325	1.50167	0.59333	25	0.15274	2.88333	1.91417	89.27961	32.8999
QCKAKAQANM	563.33333	-1.83488	-8.35667	2.30991	204.13333	0	0	0.068	1.86642	9.67625	-0.85	2.755	0.1419	1.646	0.644	30	0.07927	1.46	1.976	55.94364	35.27037
QCKAKAQA	806.66667	-1.59755	0.674	3.12028	1319.1	0	0	0.00625	1.86642	9.67625	-0.8625	2.52125	0.133	1.56375	0.6125	37.5	0.03741	-0.675	1.93375		34.06083
QCKIKIQI	3576.66667	-0.95077	9.52	4.09436	12426.83333	1	1	0.565	1.86642	9.67625	0.15	3.98375	0.1855	2.655	0.8	146.25	0.0931	-32.5125	0.7675		35.27277
QCKIKQIINM	11186.66667	-0.45554	10.4	4.31283	20551.06667	1	1	0.515	1.86642	9.67625	-0.04	3.925	0.1839	2.519	0.794	117	0.43748	8.16	1.043		38.44425
QCKIKQII	206.66667	-2.18898	11	2.47861	301.03333	1	1	0.565	1.86642	9.67625	0.15	3.98375	0.1855	2.655	0.8	146.25	0.47575	7.7	0.7675		40.51015
QCKFKFQFNMWQ	19753.33333	-0.20861	21.06667	3.08215	1208.23333	1	0	0.59583	1.86642	9.67625	-0.825	4.0725	0.19425	1.91667	0.63833	0	0.17806	-15.925	1.62167	98.91056	47.0491
QCKFKFQFNM	16353.33333	-0.29064	15.7	3.56462	3669.6	1	1	0.512	1.86642	9.67625	-0.55	4.492	0.2151	2.144	0.698	0	0.08905	-21.11	1.625	98.93734	37.29382
QCKFKFQF	20303.33333	-0.11521	12.2	3.42632	2668.83333	1	1	0.56125	1.86642	9.67625	-0.4875	4.6925	0.2245	2.18625	0.68	0	0.07445	-28.8875	1.495		40.03426
CRFRFQF	7507.77778	-0.46353	-2.09667	2.59162	390.5	1	1	0.66714	1.8672	10.52641	-0.22857	5.18714	0.25143	2.40429	0.68	0	0.23818	-2.2	3.59429	98.13391	39.77328
HIHIQIC	4621.11111	-0.56722	-3.68667	2.41592	260.56667	1	1	0.99714	0.09085	7.52396	0.87143	3.95714	0.18943	3.12571	0.82286	167.14286	0.21135	151.74286	-0.16857	82.71825	48.24581
RLRLTLC	1334.44444	-1.28797	19.66667	2.0991	125.63333	1	0	0.69714	1.8672	10.52641	0.6	4.18429	0.19657	2.46429	0.77429	167.14286	0.22916	36.08571	2.33857	87.43956	20.6858
HLHLPLL	133.33333	-1.9991	-9.05333	2.30096	199.96667	0	0	1.11143	0.16444	7.71436	1.02857	3.22857	0.172	2.71571	0.76	222.85714	0.13343	36.08571	-1.48	37.50927	49.19117
RGECKFKFQF	7411.11111	-0.47764	23.96667	2.34104	219.3	1	1	0.306	1.86692	9.67379	-0.88	4.35	0.2058	1.983	0.612	0	0.33195	14.34	2.721	98.70928	46.18217
RGEKIKIQINM	7838.33333	-0.61337	15.3	2.77425	594.63333	1	1	0.19818	1.9405	10.78903	-0.70909	3.88909	0.17936	2.34182	0.72727	106.36364	0.1775	-28.63636	2.45091	80.28183	38.16327
KYKGAIIGNIK	80	-2.50804	-9.14	1.64444	44.1	0	0	0.28182	2.93762	10.64292	-0.18182	3.25727	0.15391	2.18727	0.64364	115.45455	0.24378	18.16364	0.45273		44.63231
HGDKCHGDKC	263.33333	-1.99062	-11.63333	1.09459	12.43333	0	0	-0.018	0.0171	7.41892	-1.7	2.928	0.1364	1.65	0.552	0	0.15541	3.88	3.342	37.3627	4.74859
RPRGLLLGNLR	716.66667	-1.3163	-8.15	2.32249	210.13333	0	0	0.35364	2.94078	12.80108	-0.38182	3.14727	0.15918	1.96818	0.61091	141.81818	0.27764	21.81818	2.71273		13.81737
KKFQKKFQ	423.33333	-1.54493	-9.19	1.86688	73.6	0	0	-0.1025	3.93922	11.27835	-2.125	4.845	0.227	2.07	0.685	0	0.70719	8.75	3.415		40.421
PPFHPPPFHP	263.33333	-1.75111	-15.8	1.77183	59.13333	0	0	0.816	0.16444	7.71436	-1.04	0.478	0.104	2.788	0.28	0	0.07765	99.54	0.336		46.6563
MDQMDQMDQMDQMDQ	63.33333	-2.36998	-14.97667	0.98227	9.6	0	0	0.08	-5.05761	3.14122	-1.7	3.72	0.16867	1.83667	0.74	0	0.29355	9.33333	3.97	53.03391	46.09475
FDPFDPFDP	346.66667	-1.6317	-10.9	2.41156	257.96667	0	0	0.58	-3.05824	3.33853	-0.76667	1.98333	0.13167	2.40333	0.48667	0	0.34294	92.82222	1.91333		48.89025
TKTLTKTL	316.66667	-1.67101	-25.1	2.71147	514.6	0	0	0.3075	1.94001	10.80539	-0.375	3.4925	0.15525	2.635	0.665	97.5	0.5885	8.75	1.4425		34.38005
FKFDKFKFDK	513.33333	-1.33354	-12.7	1.6545	45.13333	0	0	0.166	1.93985	10.33335	-1.14	4.82	0.2246	2.252	0.704	0	0.16595	-13.36	2.772		46.63736
KVKGVGK	286.66667	-1.58656	-12.8	1.70899	51.16667	0	0	-0.07571	2.93961	11.10308	-0.58571	2.13	0.13386	1.85857	0.50857	82.85714	0.52222	-44.05714	0.95571		8.76303
SISISRRI	313.33333	-1.54793	-17	1.40255	25.26667	0	0	0.4075	1.94079	12.50007	0.2625	3.6325	0.16575	2.6475	0.75125	146.25	0.60072	104.425	3.16	24.22045	48.78151
HRRHFRHKITKKK	150	-1.86785	-9.22333	0.97772	9.5	0	0	-0.21154	7.27464	12.82564	-2.46923	4.91846	0.23254	2.59308	0.69846	30	0.3805	86.63077	5.81615	44.90523	45.33674
KNERIKNERI	143.33333	-1.88759	-16	2.50772	321.9	0	0	-0.288	1.941	10.77375	-2.18	4.326	0.1962	2.316	0.764	78	0.1853	0.51	5.8	54.35863	37.94827
KIRGKFEKED	643.33333	-1.2355	-12.7	2.33122	214.4	0	1	-0.244	0.94092	9.4399	-1.98	4.067	0.1831	1.986	0.656	39	0.24989	2.79	4.507		28.67367
CKFQC	496.66667	-1.64337	-17.38333	2.11517	130.36667	0	0	0.732	0.79323	8.22968	0.08	3.894	0.189	1.986	0.66	0	0.24647	-7.08	1.11	33.24388	43.86153
MKFM	383.33333	-1.75586	-16	2.1165	130.76667	0	0	0.815	0.94041	9.70002	0.675	4.88	0.23775	2.3825	0.735	0	0.61015	7.5	-0.5325		34.63037
CKFC	240	-1.95922	-19.88667	2.37131	235.13333	0	0	0.97	0.79323	8.22968	0.975	3.88	0.19125	2.0925	0.655	0	0.5442	7.5	0.0025	35.91586	38.86577
RGDKIRGDKI	163.33333	-2.12636	-13.56667	2.45606	285.8	0	0	-0.194	1.94063	10.77375	-1.56	3.536	0.1602	2.004	0.628	78	0.22619	-41.94	4.666	48.38343	15.00656
KNDKND	230	-1.97771	-15	1.71933	52.4	0	0	-0.78667	-0.05936	6.44727	-3.63333	3.5	0.15267	1.69667	0.73333	0	0.20023	-5.81667	6.97		43.2531
HGEHGE	140	-2.19331	-12.6	2.38136	240.63333	0	0	-0.17	-1.83456	5.33414	-2.36667	2.81333	0.127	1.51667	0.46	0	0.21828	-63.93333	3.51		9.5428
HGEHGEHGE	360	-1.72034	-24.2	2.53195	340.36667	0	0	-0.17	-2.72224	5.32339	-2.36667	2.81333	0.127	1.51667	0.46	0	0.16803	-67.56667	3.51	42.88307	6.27057
CRFRVPF	376.66667	-1.70069	4.41333	1.86904	73.96667	0	0	0.72	1.8672	10.52641	0.24286	3.43571	0.20429	2.66714	0.59143	41.42857	0.25656	63.6	2.65143	97.05309	11.42857
CHLHLQL	2934.44444	-1.00779	-12.26667	3.06244	1154.63333	0	1	0.95429	0.09085	7.52396	0.57143	3.95714	0.18943	2.44	0.80571	167.14286	0.17099	101.71429	-0.16857	96.57502	49.51824
CETMYDKILKNLSRSR	363.33333	-1.71634	0.41	3.04094	1098.86667	0	0	0.19375	1.86523	9.40416	-0.9	3.9025	0.17794	2.20625	0.7225	73.125	0.77978	86.63125	3.38938	98.88573	62.1014
MKFKFQF	1426.66667	-1.19611	-3.13333	2.0933	123.96667	1	0	0.62857	1.94001	10.80539	-0.14286	5.08429	0.24414	2.35857	0.70286	0	0.1996	-23.67143	0.76429	86.86221	21.96558
QCKIKQIINMWQ	21312.22222	0	6.64333	3.41535	2602.26667	1	1	0.59833	1.86642	9.67625	-0.4	3.6	0.16825	2.22917	0.71833	97.5	0.49807	8.46667	1.13667	76.97516	51.73275
QCKIKIQINMWQ	21221.11111	0.01546	11.73333	3.91757	8271.26667	1	1	0.59833	1.86642	9.67625	-0.4	3.6	0.16825	2.22917	0.71833	97.5	0.1882	-18.34167	1.13667	93.67789	36.22738
KIKIQINMWQ	6650	-0.52761	14.86667	3.34161	2195.86667	1	1	0.586	1.94001	10.80539	-0.38	3.682	0.1711	2.342	0.732	117	0.23586	-16.47	0.938	94.33832	42.40737
NMWQKAKAQA	1136.66667	-1.37623	-5.56	2.38411	242.16667	1	1	0.139	1.94001	10.80539	-1.19	2.512	0.1291	1.469	0.582	30	0.32303	9	1.871		37.34305
NMWQKFKFQF	7323.33333	-0.56716	9.56	4.14754	14045.43333	1	0	0.583	1.94001	10.80539	-0.89	4.249	0.2023	1.967	0.636	0	0.3729	-13.57	1.52		33.21867
KVKVKVQV	466.66667	-1.76286	-3.41	1.97482	94.36667	0	1	0.21125	2.93961	11.10308	0.2	2.4325	0.17463	2.73875	0.72	145	0.09844	-39.7125	0.75375		43.06354
KIKQIINMWQ	9363.33333	-0.46044	15.36667	2.78925	615.53333	1	1	0.586	1.94001	10.80539	-0.38	3.682	0.1711	2.342	0.732	117	0.57686	15.7	0.938	90.08677	40.67636
KAKAQANMWQ	193.33333	-2.14556	-19.63333	1.74948	56.16667	0	0	0.139	1.94001	10.80539	-1.19	2.512	0.1291	1.469	0.582	30	0.19502	9	1.871	56.23613	42.81265
KFKFQFNMWQ	20676.66667	-0.11639	25.4	2.86607	734.63333	1	1	0.583	1.94001	10.80539	-0.89	4.249	0.2023	1.967	0.636	0	0.22449	-13.57	1.52	96.15962	43.14911
KFKQFFNMWQ	1000	-1.0494	-3.43	2.37457	236.9	0	0	0.583	1.94001	10.80539	-0.89	4.249	0.2023	1.967	0.636	0	0.53555	10.11	1.52		32.74696
KAKQAANMWQ	343.33333	-1.51368	-12.9	2.83914	690.46667	0	0	0.139	1.94001	10.80539	-1.19	2.512	0.1291	1.469	0.582	30	0.41405	32.68	1.871		10.93958
NMWQKVGTPL	276.66667	-1.60744	-9.62	1.43083	26.96667	0	1	0.557	0.94041	9.70002	-0.46	2.028	0.1188	1.936	0.514	68	0.54068	-16.47	0.572		32.25868
NMWQKIKQII	283.33333	-1.5971	-0.213	2.99229	982.4	0	0	0.586	1.94001	10.80539	-0.38	3.682	0.1711	2.342	0.732	117	0.67557	15.7	0.938		38.14002
NMWQKIKIQI	2300	-0.68767	8.26	4.00104	10024.06667	1	1	0.586	1.94001	10.80539	-0.38	3.682	0.1711	2.342	0.732	117	0.38954	-16.47	0.938		39.23906
KIKQIINM	5053.33333	-0.34582	16.3	3.39455	2480.53333	1	0	0.47875	1.94001	10.80539	0.075	4.10875	0.19138	2.7325	0.83	146.25	0.60558	17.125	0.77125	43	44
KIKQIIN	323.33333	-1.40009	-11.7	1.80641	64.03333	0	0	0.37143	1.94001	10.80539	-0.18571	4.06286	0.18714	2.78714	0.83714	167.14286	0.72442	18.14286	1.21714		37.69421
KIKIQINMW	17523.33333	0.33388	19.7	2.37955	239.63333	1	1	0.67556	1.94001	10.80539	-0.03333	3.65222	0.17011	2.42889	0.73778	130	0.25358	-19.41111	0.42667		45.50443
KIKIQINM	2946.66667	-0.44041	8.51	2.41841	262.06667	1	0	0.47875	1.94001	10.80539	0.075	4.10875	0.19138	2.7325	0.83	146.25	0.1896	-23.0875	0.77125	64	41
KIKIQIN	2153.33333	-0.57663	3.34	1.63782	43.43333	1	0	0.37143	1.94001	10.80539	-0.18571	4.06286	0.18714	2.78714	0.83714	167.14286	0.27794	-27.81429	1.21714		41.81744
KAKAQA	146.66667	-1.74341	-14.08333	1.32084	20.93333	0	0	-0.21167	1.94001	10.80539	-0.98333	2.29833	0.126	1.53	0.6	50	0.18418	8.33333	1.86833	0.3138	40.34378
KIKIQI	550	-1.16938	-5.63	2.03463	108.3	0	0	0.53333	1.94001	10.80539	0.36667	4.24833	0.196	2.985	0.85	195	0.28155	-34.11667	0.31333	18.90768	38.60459
KFKFQF	686.66667	-1.21265	-11.03333	2.26332	183.36667	0	0	0.52833	1.94001	10.80539	-0.48333	5.19333	0.248	2.36	0.69	0	0.25614	-29.28333	1.28333	67.39602	45.99798
KIKIQINMWA	7676.66667	-0.16423	14.7	3.04187	1101.2	1	0	0.639	1.94001	10.80539	0.15	3.297	0.1577	2.314	0.716	127	0.2421	-31.5	0.203		49.90953
EIEIEIEI	200	-1.74837	-8.92	2.73111	538.4	1	0	0.58	-4.05719	3.37081	0.5	3.89	0.1685	2.875	0.85	195	0.13669	269.825	0.945		62.60918
KIKIQINMAQ	2383.33333	-0.67222	3.07	3.76779	5858.53333	1	0	0.392	1.94001	10.80539	-0.11	3.692	0.1757	2.47	0.784	127	0.21696	-4.13	0.99		45.77775
KIKIQINAWQ	6013.33333	-0.27029	13.1	3.17437	1494.06667	1	1	0.494	1.94001	10.80539	-0.39	3.249	0.1536	2.235	0.706	127	0.23603	-16.47	0.992		27.73821
KIKIQIAMWQ	4350	-0.41091	11.3	2.73309	540.86667	1	1	0.677	1.94001	10.80539	0.15	3.397	0.1623	2.31	0.708	127	0.10616	-16.47	0.093		37.47543
KIKIKIKIYYYY	30950	0.14023	13.3	3.99642	9917.86667	0	0	0.59	3.93125	10.19797	-0.23333	5.08	0.23433	3.00667	0.8	130	0.2122	-9.50833	0.25667		56.69985
HHHHEIEIEIEI	655	-1.53419	-6.91	2.01396	103.26667	0	1	0.43	-3.60993	5.31777	-0.73333	4.14667	0.189	2.91333	0.8	130	0.17024	183.21667	2.18333		48.37324
KYKYQY	230	-1.9887	-4.2	1.49877	31.53333	0	1	0.11333	1.93404	9.73777	-2.53333	5.48333	0.252	2.36	0.69	0	0.14527	-4.23333	2.84333		0
EFEFQF	73.33333	-2.48513	-24.5	2.60788	405.4	0	1	0.645	-2.05819	3.6137	-0.35	4.86333	0.22533	2.25	0.69	0	0.22741	-4.23333	1.70333		44.93479
CEFEFQF	116.66667	-2.28348	-13.7	2.56514	367.4	1	0	0.77286	-2.13178	3.61369	0.05714	4.51571	0.21143	2.18143	0.68	0	0.18727	-2.2	1.27714		53
CKFKFQFNMW	21516.66667	-0.01766	18.4	3.61348	4106.53333	1	1	0.759	1.86642	9.67625	-0.29	4.097	0.1971	1.988	0.63	0	0.18507	-13.57	0.838		47.7253
CKYKYQY	1083.33333	-1.3903	1.49	3.02554	1060.56667	0	1	0.31714	1.86045	9.18828	-1.81429	5.04714	0.23429	2.27571	0.68	0	0.13062	-2.2	2.25429		49.11894
KWKWQW	386.66667	-1.83773	7.55	3.18889	1544.86667	0	0	0.75833	1.94001	10.80539	-2.33333	2.24833	0.103	0.89	0.34	0	0.2072	8.33333	1.60833		30.46681
CKWKWQW	6760	-0.59512	14.7	3.87571	7511.26667	1	0	0.87	1.86642	9.67625	-1.64286	2.27429	0.10657	1.01571	0.38	0	0.16945	8.57143	1.19571		34.20373
KLKQLL	196.66667	-2.13133	-8.46	2.50497	319.86667	0	0	0.48333	1.94001	10.80539	0.01667	4.24833	0.196	2.185	0.83	195	0.62035	19.5	0.31333		31.77956
CKIKIQINMWQ	18623.33333	-0.15501	13.86667	3.27437	1880.93333	1	1	0.67273	1.86642	9.67625	-0.11818	3.56818	0.16718	2.29	0.72182	106.36364	0.1882	-14.06364	0.73636	89.14635	44.89209
RGDKIKIQI	416.66667	-1.80528	-0.899	2.47431	298.06667	1	1	0.15778	1.94032	10.78903	-0.68889	3.82222	0.17467	2.42778	0.72667	130	0.32342	-38.27778	2.73111		40.49494
CKIKIQINM	30273.33333	0.20121	16.83333	3.62617	4228.36667	1	1	0.59667	1.86642	9.67625	0.34444	3.92222	0.18433	2.62556	0.80667	130	0.13961	-19.41111	0.54333	75.49949	42.84171
CKIKIQI	19406.66667	0.0081	12.8	3.38612	2432.9	1	1	0.67714	1.86642	9.67625	0.67143	3.98857	0.18629	2.81143	0.81714	167.14286	0.22553	-27.81429	0.08571	54	53
CKIKQII	796.66667	-1.37857	-3.83	1.87274	74.6	1	1	0.67714	1.86642	9.67625	0.67143	3.98857	0.18629	2.81143	0.81714	167.14286	0.59645	18.14286	0.08571	55	25
CKIKQIINMWQ	23696.66667	0.09484	13.4	3.91996	8316.83333	1	1	0.67273	1.86642	9.67625	-0.11818	3.56818	0.16718	2.29	0.72182	106.36364	0.49807	15.18182	0.73636	50	51
KIKIQIRGD	400	-1.67779	6.43	2.05678	113.96667	1	1	0.15778	1.94032	10.78903	-0.68889	3.82222	0.17467	2.42778	0.72667	130	0.24094	-28.84444	2.73111		47.11528
RGDKIKIQIC	19382.22222	-0.07993	16.5	3.87556	7508.66667	1	1	0.296	1.86673	9.67377	-0.37	3.683	0.17	2.362	0.716	117	0.3076	-33.45	2.33	80	40.72574
RGDKIKIQINM	9554.44444	-0.38384	16.43333	1.7574	57.2	1	1	0.18636	1.94032	10.78903	-0.70909	3.79818	0.17518	2.34545	0.73455	106.36364	0.17687	-29.5	2.62455	60.91567	45.51942
RGDKIKIQINMWQ	12503.33333	-0.11747	6.59	3.1914	1553.83333	1	0	0.31385	1.94032	10.78903	-0.93846	3.51769	0.16208	2.10462	0.67385	90	0.30559	-23.42308	2.46769	66	49.07249
KFKFEFEF	576.66667	-1.54675	-2.55	3.33962	2185.83333	1	1	0.4875	-0.05899	6.53076	-0.45	5.0825	0.2375	2.3325	0.69	0	0.15213	-10.0375	1.6		40.95283
KIKQII	100	-2.30768	-12.66667	2.08648	122.03333	0	0	0.53333	1.94001	10.80539	0.36667	4.24833	0.196	2.985	0.85	195	0.74114	19.5	0.31333	12.96863	38.67202
KIEIQINM	706.66667	-1.45846	-0.35	2.43902	274.8	1	0	0.5225	-0.05909	6.40878	0.125	3.985	0.18288	2.69125	0.83	146.25	0.2024	77.1375	0.92875		42.99178
CKIKIQIRGD	6660	-0.4842	7.15667	3.76171	5777.06667	1	0	0.296	1.86673	9.67377	-0.37	3.683	0.17	2.362	0.716	117	0.18795	-24.96	2.33	91	58.14499
CKIKQIIRGD	993.33333	-1.31058	13.2	3.54351	3495.46667	0	0	0.296	1.86673	9.67377	-0.37	3.683	0.17	2.362	0.716	117	0.52913	7.21	2.33
RGDKIKIQINMC	21716.66667	0.02911	12.2	3.14741	1404.13333	1	0	0.29917	1.86673	9.67377	-0.44167	3.68417	0.17125	2.2975	0.725	97.5	0.26127	-26.20833	2.29917	60
CQFQFQF	7570	-0.45191	-24.8	3.89922	7928.96667	1	1	0.89286	-0.13278	5.92254	0.05714	4.56429	0.21971	2.18143	0.68	0	0.1896	-34.51429	0.91429		34.89601
KIKIQII	400	-1.72894	5.61	3.01662	1039	1	0	0.71429	1.94001	10.80539	0.95714	4.21286	0.19457	3.15714	0.87429	222.85714	0.2923	-27.81429	-0.43429		44.63502
KFKFQFFF	8656.66667	-0.39365	13.26667	3.48267	3038.56667	1	1	0.84375	1.94001	10.80539	0.3375	5.3675	0.2585	2.505	0.6925	0	0.11651	-19.4625	0.2175	98.45889	49.11407
KIKIKIQI	2073.33333	-1.01433	6.97	2.99962	999.13333	1	1	0.50125	2.93961	11.10308	0.35	4.2825	0.19763	2.99875	0.85	195	0.10911	-44.3125	0.31375	80	40.15921
KAKAKAQA	186.66667	-2.05994	-9.01	1.88611	76.93333	0	0	-0.24375	2.93961	11.10308	-1	2.3325	0.12763	1.54375	0.6	50	0.09284	8.75	1.86875		39.62191
KLKLKLQL	2096.66667	-1.00947	8.39	1.63212	42.86667	1	0	0.45125	2.93961	11.10308	-5.55E-17	4.2825	0.19763	2.19875	0.83	195	0.0979	-3.5625	0.31375		42.3363
KFKFKFQF	18696.66667	-0.09726	15.2	3.01542	1036.13333	1	1	0.49625	2.93961	11.10308	-0.5	5.2275	0.24963	2.37375	0.69	0	0.1018	-38.25	1.28375	94	39.75663
KVKVQVV	213.33333	-2.03997	-7.92	1.443	27.73333	0	0	0.38286	1.94001	10.80539	0.78571	2.09857	0.16829	2.86	0.72571	165.71429	0.25179	-30.57143	0.06857		45.09939
KLKLQLL	163.33333	-2.15595	-4.93	1.86134	72.66667	1	0	0.65714	1.94001	10.80539	0.55714	4.21286	0.19457	2.24286	0.85143	222.85714	0.24909	18.75714	-0.43429		39.56251
KFKFQFF	2850	-0.91418	6.90333	1.57711	37.76667	1	1	0.70857	1.94001	10.80539	-0.01429	5.29286	0.254	2.44286	0.69143	0	0.26664	-23.67143	0.67429		48.34629
KIKIQIII	8260	-0.45205	19.8	1.97757	94.96667	1	1	0.85	1.94001	10.80539	1.4	4.18625	0.1935	3.28625	0.8925	243.75	0.12322	-23.0875	-0.995	87	45.8425
KVKVQVVV	820	-1.45521	0.147	2.21254	163.13333	1	0	0.4875	1.94001	10.80539	1.2125	1.87375	0.16475	2.96125	0.73	181.25	0.1129	-25.5	-0.445		45.8125
HHHHKAKAKAKAYYYY	203.33333	-1.88343	7.03	2.38184	240.9	0	0	0.1025	4.37851	10.19817	-1.65	4	0.19825	2.275	0.65	25	0.16711	47.3125	2.135		44.29189
KIKIQIC	9446.66667	-0.21636	19.93333	2.99152	980.66667	1	1	0.67714	1.86642	9.67625	0.67143	3.98857	0.18629	2.81143	0.81714	167.14286	0.2398	-27.81429	0.08571	51.54939	52.93279
RGDSKIKIQIC	10815.55556	-0.22494	15.1	3.43124	2699.23333	1	1	0.26545	1.86673	9.67377	-0.40909	3.49364	0.16018	2.26636	0.69909	106.36364	0.32177	-4.27273	2.42727	43.37802	38.56033
RGDSGGGGGGKIKIQIC	13453.33333	-0.0628	16.7	4.01771	10416.16667	1	1	0.17176	1.86673	9.67377	-0.40588	2.26059	0.10365	1.46647	0.45235	68.82353	0.33837	32.06471	1.23882	54.68263	40.62101
ILKNLSRSRKIKIQIC	12740	-0.47411	18	3.37876	2392	1	1	0.39063	4.86601	11.75162	-0.075	3.94375	0.18256	2.49	0.785	146.25	0.51723	51.725	2.16688		37.60016
KIKIKIKIWWWW	22346.66667	-0.23007	15.2	4.09414	12420.6	0	1	1.02	3.93922	11.27835	-0.1	2.92333	0.135	2.02667	0.56667	130	0.23425	-40.35833	-0.56667		37.78871
KIKIKIKI	1236.66667	-1.48703	5.46	2.19061	155.1	0	1	0.405	3.93922	11.27835	0.3	4.385	0.2025	3.04	0.85	195	0.18011	-65.5375	0.315		40.45525
CEFEFQFNMWQ	2516.66667	-0.85087	-34.23333	2.27021	186.3	1	1	0.73364	-2.13178	3.61369	-0.50909	3.90364	0.18318	1.88909	0.63455	0	0.15771	2.23636	1.49455	98.62917	51.47719
CSISIQI	3086.66667	-1.25232	-25.93333	4.01035	10241.1	1	1	0.94857	-0.13278	5.92254	1.55714	3.08286	0.14143	2.64571	0.77429	167.14286	0.19266	8.57143	-0.52857	79.31495	58.57393
CEIEIQINMWQ	12066.66667	-0.66022	-25.8	3.19602	1570.43333	1	1	0.73636	-2.13178	3.61369	-0.04545	3.38818	0.15482	2.23	0.72182	106.36364	0.16704	84.05455	0.96545	66.95213	49.89799
CEIEIQINM	3593.33333	-1.18631	-15.3	1.76666	58.43333	1	1	0.67444	-2.13178	3.61369	0.43333	3.70222	0.16922	2.55222	0.80667	130	0.11073	100.51111	0.82333	43	46.30694
CSISIQINM	10943.33333	-0.70266	-19.4	3.51736	3291.26667	1	1	0.80778	-0.13278	5.92254	1.03333	3.21778	0.14944	2.49667	0.77333	130	0.08964	8.88889	0.06556	86	55.92739
KAKAQANM	496.66667	-2.04574	-2.62	1.62839	42.5	0	0	-0.08	1.94001	10.80539	-0.9375	2.64625	0.13888	1.64125	0.6425	37.5	0.11197	8.75	1.9375		32.8491
CKAKAQA	1740	-1.50126	-8.01	2.55955	362.7	0	0	0.03857	1.86642	9.67625	-0.48571	2.31714	0.12629	1.56429	0.60286	42.85714	0.15365	8.57143	1.41857	44	34.72634
HHHHKIKIQINMYYYY	22408.88889	0.04454	7.80667	3.75272	5658.76667	1	1	0.51188	2.37931	9.6067	-1.0875	4.83688	0.22769	2.84875	0.765	73.125	0.19844	46.19375	1.58563	98.42424	46.73186
KIKIKIKIWW	20556.66667	-0.42664	15.4	3.97481	9436.46667	0	1	0.774	3.93922	11.27835	0.06	3.508	0.162	2.432	0.68	156	0.22734	-50.43	-0.214	92	48.82136
HHHHKIKIKIKIWWWW	20796.66667	-0.4216	14.5	4.37579	23756.66667	0	1	0.7975	4.38648	11.27835	-0.875	3.3575	0.15875	2.2675	0.6	97.5	0.2408	-12.96875	0.74	96	48.79904
MKIKIQINM	15000	-0.56351	9.13	2.9918	981.3	1	0	0.56222	1.94001	10.80539	0.27778	4.14444	0.19467	2.69	0.82444	130	0.10723	-19.41111	0.42444		38.6306
RGDCKIKIQINM	7203.33333	-0.62723	11.3	3.2102	1622.56667	1	0	0.29917	1.86673	9.67377	-0.44167	3.68417	0.17125	2.2975	0.725	97.5	0.33196	-19.13333	2.29917		43
MKIKIQINMWQ	12786.66667	-0.37801	10.8	3.16878	1474.96667	1	1	0.64455	1.94001	10.80539	-0.17273	3.75	0.17564	2.34273	0.73636	106.36364	0.15662	-14.06364	0.63909		39.19875
HHHHKIKIKIKIYYYY	20713.33333	-0.16852	13.2	4.10696	12792.53333	0	1	0.475	4.37851	10.19817	-0.975	4.975	0.23325	3.0025	0.775	97.5	0.21534	10.16875	1.3575		53.27019
RGDCKFKFQF	4636.66667	-0.81856	13.86667	3.1264	1337.83333	1	1	0.293	1.86673	9.67377	-0.88	4.25	0.2012	1.987	0.62	0	0.31761	-22.06	2.912	85.46694	46.68286
KIKIQIW	4280	-0.85332	12.5	2.16117	144.93333	1	1	0.77857	1.94001	10.80539	0.18571	3.64143	0.168	2.55857	0.72857	167.14286	0.25452	-27.81429	-0.06429		49.1721
KFKFQFW	4953.33333	-0.78987	6.49	2.08588	121.86667	1	1	0.77429	1.94001	10.80539	-0.54286	4.45143	0.21257	2.02286	0.59143	0	0.2398	-23.67143	0.76714		35.44767
CKFKFQFW	17862.22222	-0.05512	15.2	4.46554	29210.5	1	0	0.87	1.86642	9.67625	-0.1625	4.19875	0.202	1.99125	0.595	0	0.2155	-19.4625	0.51125	98.71213	42.52579
EIKIQINM	3606.66667	-1.00082	-22.33333	3.44965	2816.13333	1	1	0.5225	-0.05909	6.40878	0.125	3.985	0.18288	2.69125	0.83	146.25	0.19104	11.6	0.92875	50.72203	48.03307
IKVAVKIKIQINM	17920	-0.30459	14.5	3.68555	4847.86667	1	0	0.56846	2.93961	11.10308	0.87692	3.25692	0.174	2.81231	0.79846	172.30769	0.36036	-25.63846	-0.23769		58.10192
HHHHKAKAKAKAWWWW	3233.33333	-1.04828	17.4	2.8188	658.86667	0	1	0.425	4.38648	11.27835	-1.55	2.3825	0.12375	1.54	0.475	25	0.22074	24.175	1.5175		40.26416
CKIW	290	-1.28597	-3.71	0.50515	3.2	0	0	1.15	0.86682	8.54518	0.55	2.8	0.13325	1.9625	0.58	97.5	0.66814	-13.725	-0.745	48.26317	46.01787
CKIKIQINMW	7253.33333	0.11217	18.3	3.69155	4915.26667	1	0	0.762	1.86642	9.67625	0.22	3.53	0.1659	2.363	0.726	117	0.20042	-16.47	0.256		42.9134
ILKNLSRSRKIKIQINMWQ	1796.66667	-0.4939	19.2	2.48643	306.5	1	1	0.38789	4.9396	12.54607	-0.51053	3.78947	0.17516	2.29368	0.74526	123.15789	0.51723	45.13684	2.28684		39.13233
EIEIQINM	203.33333	-1.44016	-23.33333	2.12721	134.03333	1	0	0.56625	-2.05819	3.6137	0.175	3.86125	0.17438	2.65	0.83	146.25	0.15669	111.825	1.08625	78.42513	53.87026
KIKIQINMWWQ	17976.66667	0.50634	11.8	3.59034	3893.46667	0	0	0.73727	1.94001	10.80539	-0.42727	3.34727	0.15555	2.12909	0.66545	106.36364	0.30211	-14.06364	0.64091		50.48108
KIKIQINMWWWQ	15400	0.43915	9.45	3.8806	7596.3	0	0	0.86333	1.94001	10.80539	-0.46667	3.06833	0.14258	1.95167	0.61	97.5	0.15635	-12.05833	0.39333		47.91972
KFKQFFINMWQ	14953.33333	-0.03603	7.99	3.95406	8996.23333	1	0	0.69364	1.94001	10.80539	-0.4	4.22636	0.20082	2.16909	0.67091	35.45455	0.49048	10.1	0.93455		38.37156
KIKIQIMWNQ	9146.66667	-0.24951	2.96	3.2757	1886.66667	1	0	0.586	1.94001	10.80539	-0.38	3.682	0.1711	2.342	0.732	117	0.06129	-11.67	0.938		41.39525
KIKIQIMQWN	11623.33333	-0.14544	9.44	3.34296	2202.7	1	0	0.586	1.94001	10.80539	-0.38	3.682	0.1711	2.342	0.732	117	0.21908	-11.67	0.938		40.37751
KIKIQINMWQRGD	196.66667	-1.91704	1.69	3.44453	2783.13333	0	0	0.31385	1.94032	10.78903	-0.93846	3.51769	0.16208	2.10462	0.67385	90	0.48859	-16.89231	2.46769		47.71954
EIEIQINMWQ	2136.66667	-0.88103	-19.13333	3.10187	1264.36667	0	1	0.656	-2.05819	3.6137	-0.3	3.484	0.1575	2.276	0.732	117	0.21236	91.46	1.19	89.91772	53.90904
KIKIKIQINMWQ	20353.33333	-0.10485	13.1	3.20496	1603.1	1	0	0.55583	2.93961	11.10308	-0.26667	3.79917	0.17633	2.45833	0.75167	130	0.094	-26.20833	0.83417		39.60943
