# Supplementary material for: Data-mining unveils structure–property–activity correlation of viral infectivity enhancing self-assembling peptides
Source: Nat Commun. 2023 Aug 23;14:5121. doi: 10.1038/s41467-023-40663-6 (PMC10447463; doi:10.1038/s41467-023-40663-6)
Supplement: Supplementary file 7 — Source Data [file 41467_2023_40663_MOESM7_ESM.zip › Source-Data/SI/FigS6.csv]

Log10 Inf. rel. to EF-C	asym err +	asym err +	Hfauchere	Fibril
-1.28597	0.08228	0.10161	1.15	0
-1.9991	0.28541	0.40334	1.11143	0
-0.23007	0.12088	0.16808	1.02	0
-0.56722	0.07846	0.09583	0.99714	1
-1.95922	0.08579	0.10702	0.97	0
-1.00779	0.07941	0.09725	0.95429	0
-1.25232	0.09972	0.12966	0.94857	1
-0.01045	0.10602	0.14056	0.92667	1
-0.45191	0.1846	0.32761	0.89286	1
-0.05512	0.1085	0.14497	0.87	1
-0.59512	0.11954	0.16549	0.87	1
0.43915	0.11208	0.15147	0.86333	0
-0.45205	0.09538	0.1224	0.85	1
-0.39365	0.26733	0.82587	0.84375	1
-1.75111	0.09893	0.12833	0.816	0
-1.75586	0.14463	0.21836	0.815	0
-0.70266	0.21102	0.42669	0.80778	1
-0.4216	0.14353	0.21585	0.7975	0
-0.85332	0.11353	0.15413	0.77857	1
-1.55419	0.13293	0.19254	0.77714	1
-0.78987	0.13985	0.20754	0.77429	1
-0.42664	0.12821	0.3938	0.774	0
-2.28348	0.12821	0.1827	0.77286	1
0.11217	0.24333	0.60411	0.762	1
-0.01766	0.07628	0.0926	0.759	1
-1.83773	0.08008	0.09826	0.75833	0
0.50634	0.08201	0.10118	0.73727	0
-0.66022	0.20231	0.39078	0.73636	1
-0.85087	0.20604	0.40571	0.73364	1
-1.64337	0.18442	0.32702	0.732	0
-1.70069	0.39121	0.39121	0.72	0
-1.72894	0.1868	0.33482	0.71429	1
-0.91418	0.16227	0.26202	0.70857	1
-1.28797	0.40177	0.40177	0.69714	1
-0.03603	0.29482	0.42167	0.69364	1
-1.37857	0.13119	0.18886	0.67714	1
0.0081	0.19879	0.37727	0.67714	1
-0.21636	0.19595	0.36672	0.67714	1
-0.41091	0.342	0.342	0.677	1
0.33388	0.07755	0.09447	0.67556	1
-1.18631	0.09565	0.12285	0.67444	1
0.09083	0.16132	0.25952	0.67286	1
-2.17067	0.175	0.29777	0.67286	0
0.09484	0.28773	0.40782	0.67273	1
-0.15501	0.26877	0.84414	0.67273	1
-0.35027	0.08758	0.10982	0.67222	1
-0.21482	0.20192	0.38924	0.67	1
0.06446	0.08232	0.10166	0.67	1
-0.46353	0.08333	0.10321	0.66714	1
-2.15595	0.22316	0.48372	0.65714	1
-0.88103	0.19074	0.34818	0.656	0
-2.48513	0.18562	0.33095	0.645	0
-0.37801	0.1158	0.15838	0.64455	1
-0.16423	0.13618	0.19949	0.639	1
-1.19611	0.1241	0.17441	0.62857	1
0.01546	0.18932	0.34331	0.59833	1
0	0.14294	0.21449	0.59833	1
-0.30352	0.07237	0.08688	0.59667	1
0.20121	0.09579	0.12308	0.59667	1
-0.20861	0.10055	0.13107	0.59583	1
-0.60595	0.09517	0.12206	0.59583	1
-0.38919	0.10612	0.14073	0.59333	1
0.09417	0.26752	0.82819	0.59333	1
0.14023	0.15204	0.23595	0.59	0
-0.14544	0.16063	0.2577	0.586	1
-0.46044	0.19521	0.36403	0.586	1
-0.24951	0.11706	0.16076	0.586	1
-0.68767	0.07617	0.09243	0.586	1
-0.52761	0.17696	0.30363	0.586	1
-1.5971	0.12274	0.17172	0.586	0
-0.56716	0.21988	0.46742	0.583	1
-1.0494	0.07393	0.08915	0.583	0
-0.11639	0.10575	0.14009	0.583	1
-1.6317	0.12353	0.17329	0.58	0
-1.74837	0.08133	0.10015	0.58	1
-0.30459	0.08241	0.1018	0.56846	1
-1.44016	0.12278	0.1718	0.56625	1
-0.95077	0.25018	0.65568	0.565	1
-2.18898	0.08137	0.10021	0.565	1
-0.56351	0.07749	0.09439	0.56222	1
-0.11521	0.0845	0.10502	0.56125	1
-1.90709	0.25009	0.65491	0.56125	1
-1.60744	0.11229	0.15186	0.557	0
-0.10485	0.08556	0.10665	0.55583	1
-2.30768	0.07436	0.08977	0.53333	0
-1.16938	0.07403	0.0893	0.53333	0
-1.21265	0.13907	0.20581	0.52833	0
-1.00082	0.31863	0.31863	0.5225	1
-1.45846	0.3521	0.3521	0.5225	1
-0.45554	0.23282	0.53655	0.515	1
-0.40237	0.08448	0.10498	0.515	1
-0.37063	0.14438	0.2178	0.512	1
-0.29064	0.14367	0.21617	0.512	1
0.04454	0.07705	0.09373	0.51188	1
-1.01433	0.08507	0.1059	0.50125	1
-0.09726	0.07911	0.0968	0.49625	1
-0.27029	0.29247	0.41706	0.494	1
-1.54675	0.07396	0.0892	0.4875	1
-1.45521	0.08673	0.10848	0.4875	1
-2.13133	0.14244	0.21336	0.48333	0
-0.34582	0.09756	0.12603	0.47875	1
-0.44041	0.15928	0.25418	0.47875	1
-0.16852	0.08025	0.09853	0.475	0
-0.32648	0.09299	0.11848	0.475	1
-1.00947	0.07949	0.09737	0.45125	1
-1.53419	0.19858	0.37646	0.43	0
-1.04828	0.26409	0.78763	0.425	0
-1.54793	0.11743	0.16146	0.4075	0
-1.48703	0.173	0.29187	0.405	0
-0.67222	0.10195	0.13347	0.392	1
-0.47411	0.09486	0.12154	0.39063	1
-0.4939	0.0847	0.10532	0.38789	1
-2.03997	0.11077	0.14907	0.38286	0
-1.40009	0.16139	0.2597	0.37143	0
-0.57663	0.12152	0.16932	0.37143	1
-1.74433	0.12801	0.1823	0.36714	1
-1.3163	0.1603	0.25682	0.35364	0
-1.3903	0.08096	0.0996	0.31714	0
-0.11747	0.11504	0.15694	0.31385	1
-1.91704	0.26528	0.80127	0.31385	0
-1.67101	0.11455	0.15604	0.3075	0
-0.47764	0.08779	0.11015	0.306	1
-0.62723	0.07866	0.09613	0.29917	1
0.02911	0.07707	0.09376	0.29917	1
-1.31058	0.07012	0.08367	0.296	0
-0.4842	0.12228	0.17082	0.296	1
-0.07993	0.0841	0.1044	0.296	1
-0.81856	0.09155	0.11615	0.293	1
-2.50804	0.07397	0.08921	0.28182	0
-1.35939	0.13831	0.20414	0.26636	0
-0.22494	0.1936	0.35825	0.26545	1
-1.14369	0.08695	0.10884	0.22583	0
-1.76286	0.09238	0.11748	0.21125	0
-0.61337	0.08729	0.10936	0.19818	1
-1.71634	0.11331	0.15372	0.19375	0
-0.38384	0.22961	0.51817	0.18636	1
-0.0628	0.1111	0.14967	0.17176	1
-1.33354	0.19399	0.35964	0.166	0
-1.67779	0.09244	0.11759	0.15778	1
-1.80528	0.07256	0.08717	0.15778	1
-1.51368	0.0744	0.08983	0.139	0
-2.14556	0.08354	0.10353	0.139	0
-1.37623	0.09464	0.12117	0.139	1
-1.9887	0.11237	0.15199	0.11333	0
-1.88343	0.12226	0.17078	0.1025	0
-1.50407	0.08065	0.09912	0.1	0
-2.36998	0.0751	0.09086	0.08	0
-1.83488	0.08196	0.10112	0.068	0
-1.50126	0.14757	0.22524	0.03857	0
-1.59755	0.071	0.08492	0.00625	0
-1.99062	0.08642	0.108	-0.018	0
-1.58656	0.19725	0.37149	-0.07571	0
-2.04574	0.07428	0.08966	-0.08	0
-1.54493	0.08399	0.10422	-0.1025	0
-1.72034	0.10599	0.14051	-0.17	0
-2.19331	0.0704	0.08406	-0.17	0
-2.12636	0.07365	0.08874	-0.194	0
-1.86785	0.10635	0.14114	-0.21154	0
-1.74341	0.07021	0.08379	-0.21167	0
-2.05994	0.09911	0.12864	-0.24375	0
-1.2355	0.16623	0.27273	-0.244	0
-1.88759	0.07664	0.09313	-0.288	0
-1.97771	0.07541	0.09132	-0.78667	0
				1
				1
				1
				0
				0
				0
				1
				0
				1
				0
				1
				1
				1
				0
				0
				0
				0
				0
				1
				0
				1
				1
				1
				0
				1
				1
				1
				0
				1
				0
				0
				0
				1
				0
				0
				1
				1
				0
				1
				1
				1
				1
				1
				1
				1
				0
				0
				0
				0
				0
				1
				0
				1
				0
				1
				0
				0
				0
				0
				0
				0
				0
				0
