# Supplementary material for: Data-mining unveils structure–property–activity correlation of viral infectivity enhancing self-assembling peptides
Source: Nat Commun. 2023 Aug 23;14:5121. doi: 10.1038/s41467-023-40663-6 (PMC10447463; doi:10.1038/s41467-023-40663-6)
Supplement: Supplementary file 7 — Source Data [file 41467_2023_40663_MOESM7_ESM.zip › Source-Data/SI/FigS7.csv]

A	Sequence	Log Infectivity	asym std dev error +	asym std dev error -	b -sheet / %			B	Sequence	Log Infectivity	asym std dev error +	asym std dev error -	CR / %	Std Dev / %
	CKIKIQIII	-0.01045	0.08228	0.10161	36.69747				CEIEIQI	-1.55	0.28541	0.40334	59	2.88911
	CEIEIQI	-1.55419	0.28541	0.40334	45				CKIKQIINM	-0.3	0.12088	0.16808	45	2.38932
	CKIKQIINM	-0.30352	0.12088	0.16808	46				CKFKFQFNMWQ	0.06	0.07846	0.09583	97.5	1.51523
	CKFKFQFNMWQ	0.06446	0.07846	0.09583	47.04538				CKFKFQFNM	0.09	0.08579	0.10702	93.5	5.51606
	CKFKFQFNM	0.09417	0.08579	0.10702	41				CKFKFQF	0.09	0.07941	0.09725	95.6	0.55503
	CKFKFQF	0.09083	0.07941	0.09725	47.42784				KFKFQFNM	-0.33	0.10602	0.14056	94.8	3.76666
	KFKFQFNMW	-0.35027	0.09972	0.12966	38.191				CKAKAQANMWQ	-1.36	0.1085	0.14497	92.5	0.45221
	KFKFQFNM	-0.32648	0.10602	0.14056	40.30804				CKAKAQANM	-1.5	0.11954	0.16549	47.9	9.86551
	KFKFQFN	-1.74433	0.1846	0.32761	38.13479				QCKFKQFFNMWQ	-0.61	0.11208	0.15147	98.7	0.1738
	CKAKAQANMWQ	-1.35939	0.1085	0.14497	39.38311				QCKFKQFFNM	-0.37	0.09538	0.1224	98.7	0.06734
	CKAKAQANM	-1.50407	0.11954	0.16549	34.21812				CKFKQFFNMWQ	-0.21	0.09893	0.12833	98.7	0.83793
	QCKFKQFFNMWQ	-0.60595	0.11208	0.15147	41.78048				CKFKQFF	-2.17	0.21102	0.42669	90	2.63098
	QCKFKQFFNM	-0.37063	0.09538	0.1224	41.8396				QCKIKIQINM	-0.4	0.14353	0.21585	89.7	7.47858
	QCKFKQFF	-1.90709	0.26733	0.82587	32.33638				QCKAKAQANMWQ	-1.14	0.11353	0.15413	89.3	7.23111
	CKFKQFFNMWQ	-0.21482	0.09893	0.12833	59.11111				QCKAKAQANM	-1.83	0.13293	0.19254	55.9	35.41347
	CKFKQFFNM	-0.38919	0.14463	0.21836	41.57536				QCKFKFQFNMWQ	-0.21	0.07628	0.0926	98.9	0.44309
	CKFKQFF	-2.17067	0.21102	0.42669	45.4057				QCKFKFQFNM	-0.29	0.08008	0.09826	98.9	1.67881
	QCKIKIQINM	-0.40237	0.14353	0.21585	37.11195				CRFRFQF	-0.46	0.20231	0.39078	98.1	0.2105
	QCKAKAQANMWQ	-1.14369	0.11353	0.15413	32.8999				HIHIQIC	-0.57	0.20604	0.40571	82.7	4.53571
	QCKAKAQANM	-1.83488	0.13293	0.19254	35.27037				RLRLTLC	-1.29	0.18442	0.32702	87.4	5.25645
	QCKAKAQA	-1.59755	0.13985	0.20754	34.06083				HLHLPLL	-2	0.39121	0.39121	37.5	9.51563
	QCKIKIQI	-0.95077	0.12821	0.3938	35.27277				RGECKFKFQF	-0.48	0.1868	0.33482	98.7	0.24168
	QCKIKQIINM	-0.45554	0.12821	0.1827	38.44425				RGEKIKIQINM	-0.61	0.16227	0.26202	80.3	7.44807
	QCKIKQII	-2.18898	0.24333	0.60411	40.51015				HGDKCHGDKC	-1.99	0.29482	0.42167	37.4	12.55163
	QCKFKFQFNMWQ	-0.20861	0.07628	0.0926	47.0491				MDQMDQMDQMDQMDQ	-2.37	0.342	0.342	53	3.38779
	QCKFKFQFNM	-0.29064	0.08008	0.09826	37.29382				SISISRRI	-1.55	0.28773	0.40782	24.2	6.83247
	QCKFKFQF	-0.11521	0.08201	0.10118	40.03426				HRRHFRHKITKKK	-1.87	0.26877	0.84414	44.9	2.12687
	CRFRFQF	-0.46353	0.20231	0.39078	39.77328				KNERIKNERI	-1.89	0.08758	0.10982	54.4	7.71948
	HIHIQIC	-0.56722	0.20604	0.40571	48.24581				CKFQC	-1.64	0.08232	0.10166	33.2	1.67245
	RLRLTLC	-1.28797	0.18442	0.32702	20.6858				CKFC	-1.96	0.22316	0.48372	35.9	11.47678
	HLHLPLL	-1.9991	0.39121	0.39121	49.19117				RGDKIRGDKI	-2.13	0.19074	0.34818	48.4	10.44374
	RGECKFKFQF	-0.47764	0.1868	0.33482	46.18217				HGEHGEHGE	-1.72	0.13618	0.19949	42.9	6.82106
	RGEKIKIQINM	-0.61337	0.16227	0.26202	38.16327				CRFRVPF	-1.7	0.1241	0.17441	97.1	1.23503
	KYKGAIIGNIK	-2.50804	0.40177	0.40177	44.63231				CHLHLQL	-1.01	0.18932	0.34331	96.6	2.03328
	HGDKCHGDKC	-1.99062	0.29482	0.42167	4.74859				CETMYDKILKNLSRSR	-1.72	0.14294	0.21449	98.9	0.15703
	RPRGLLLGNLR	-1.3163	0.13119	0.18886	13.81737				MKFKFQF	-1.2	0.07237	0.08688	86.9	0.5016
	KKFQKKFQ	-1.54493	0.19879	0.37727	40.421				QCKIKQIINMWQ	0	0.09579	0.12308	77	7.45312
	PPFHPPPFHP	-1.75111	0.19595	0.36672	46.6563				QCKIKIQINMWQ	0.02	0.10055	0.13107	93.7	3.9135
	MDQMDQMDQMDQMDQ	-2.36998	0.342	0.342	46.09475				KIKIQINMWQ	-0.53	0.09517	0.12206	94.3	1.33832
	FDPFDPFDP	-1.6317	0.07755	0.09447	48.89025				KIKQIINMWQ	-0.46	0.16063	0.2577	90.1	1.71081
	TKTLTKTL	-1.67101	0.09565	0.12285	34.38005				KAKAQANMWQ	-2.15	0.19521	0.36403	56.2	3.52148
	FKFDKFKFDK	-1.33354	0.16132	0.25952	46.63736				KFKFQFNMWQ	-0.12	0.11706	0.16076	96.2	0.12402
	KVKGVGK	-1.58656	0.175	0.29777	8.76303				KIKQIINM	-0.35	0.10575	0.14009	43	9.32792
	SISISRRI	-1.54793	0.28773	0.40782	48.78151				KIKIQINM	-0.44	0.08241	0.1018	64	3.02169
	HRRHFRHKITKKK	-1.86785	0.26877	0.84414	45.33674				KAKAQA	-1.74	0.25018	0.65568	0.3	19.5203
	KNERIKNERI	-1.88759	0.08758	0.10982	37.94827				KIKIQI	-1.17	0.08137	0.10021	18.9	11.07671
	KIRGKFEKED	-1.2355	0.20192	0.38924	28.67367				KFKFQF	-1.21	0.07749	0.09439	67.4	12.11137
	CKFQC	-1.64337	0.08232	0.10166	43.86153				CKIKIQINMWQ	-0.16	0.07911	0.0968	89.1	2.14635
	MKFM	-1.75586	0.08333	0.10321	34.63037				CKIKIQINM	0.2	0.07396	0.0892	75.5	3.49949
	CKFC	-1.95922	0.22316	0.48372	38.86577				CKIKIQI	0.01	0.08673	0.10848	54	0.64364
	RGDKIRGDKI	-2.12636	0.19074	0.34818	15.00656				CKIKQII	-1.38	0.14244	0.21336	55	0.53157
	KNDKND	-1.97771	0.18562	0.33095	43.2531				CKIKQIINMWQ	0.09	0.09756	0.12603	50	2.06585
	HGEHGE	-2.19331	0.1158	0.15838	9.5428				RGDKIKIQIC	-0.08	0.08025	0.09853	80	3.59732
	HGEHGEHGE	-1.72034	0.13618	0.19949	6.27057				RGDKIKIQINM	-0.38	0.09299	0.11848	60.9	12.91567
	CRFRVPF	-1.70069	0.1241	0.17441	11.42857				RGDKIKIQINMWQ	-0.12	0.07949	0.09737	66	14.06831
	CHLHLQL	-1.00779	0.18932	0.34331	49.51824				KIKQII	-2.31	0.26409	0.78763	13	6.96863
	CETMYDKILKNLSRSR	-1.71634	0.14294	0.21449	62.1014				CKIKIQIRGD	-0.48	0.173	0.29187	91	0.70711
	MKFKFQF	-1.19611	0.07237	0.08688	21.96558				RGDKIKIQINMC	0.03	0.09486	0.12154	60	7.84181
	QCKIKQIINMWQ	0	0.09579	0.12308	51.73275				KFKFQFFF	-0.39	0.16139	0.2597	98.5	0.54111
	QCKIKIQINMWQ	0.01546	0.10055	0.13107	36.22738				KIKIKIQI	-1.01	0.12152	0.16932	80	0.65761
	KIKIQINMWQ	-0.52761	0.09517	0.12206	42.40737				KFKFKFQF	-0.1	0.08096	0.0996	94	4.84368
	NMWQKAKAQA	-1.37623	0.10612	0.14073	37.34305				KIKIQIII	-0.45	0.08779	0.11015	87	1.7112
	NMWQKFKFQF	-0.56716	0.26752	0.82819	33.21867				KIKIQIC	-0.22	0.07012	0.08367	51.5	11.07691
	KVKVKVQV	-1.76286	0.15204	0.23595	43.06354				RGDSKIKIQIC	-0.22	0.12228	0.17082	43.4	10.81856
	KIKQIINMWQ	-0.46044	0.16063	0.2577	40.67636				RGDSGGGGGGKIKIQIC	-0.06	0.0841	0.1044	54.7	24.55727
	KAKAQANMWQ	-2.14556	0.19521	0.36403	42.81265				CEFEFQFNMWQ	-0.85	0.1936	0.35825	98.6	0.40127
	KFKFQFNMWQ	-0.11639	0.11706	0.16076	43.14911				CSISIQI	-1.25	0.08695	0.10884	79.3	2.68505
	KFKQFFNMWQ	-1.0494	0.07617	0.09243	32.74696				CEIEIQINMWQ	-0.66	0.09238	0.11748	67	7.04787
	KAKQAANMWQ	-1.51368	0.17696	0.30363	10.93958				CEIEIQINM	-1.19	0.08729	0.10936	43	8.5795
	NMWQKVGTPL	-1.60744	0.12274	0.17172	32.25868				CSISIQINM	-0.7	0.11331	0.15372	86	3.48892
	NMWQKIKQII	-1.5971	0.21988	0.46742	38.14002				CKAKAQA	-1.5	0.1111	0.14967	44	9.1747
	NMWQKIKIQI	-0.68767	0.07393	0.08915	39.23906				HHHHKIKIQINMYYYY	0.04	0.19399	0.35964	98.4	0.06334
	KIKQIINM	-0.34582	0.10575	0.14009	44				KIKIKIKIWW	-0.43	0.09244	0.11759	92	3.3293
	KIKQIIN	-1.40009	0.12353	0.17329	37.69421				HHHHKIKIKIKIWWWW	-0.42	0.07256	0.08717	96	0.52805
	KIKIQINMW	0.33388	0.08133	0.10015	45.50443				RGDCKFKFQF	-0.82	0.12226	0.17078	85.5	8.90008
	KIKIQINM	-0.44041	0.08241	0.1018	41				CKFKFQFW	-0.06	0.08196	0.10112	98.7	0.4319
	KIKIQIN	-0.57663	0.12278	0.1718	41.81744				EIKIQINM	-1	0.14757	0.22524	50.7	6.77029
	KAKAQA	-1.74341	0.25018	0.65568	40.34378				CKIW	-1.29	0.19725	0.37149	48.3	15.46253
	KIKIQI	-1.16938	0.08137	0.10021	38.60459				EIEIQINM	-1.44	0.10599	0.14051	78.4	4.31808
	KFKFQF	-1.21265	0.07749	0.09439	45.99798				EIEIQINMWQ	-0.88	0.07664	0.09313	89.9	1.35259
	KIKIQINMWA	-0.16423	0.0845	0.10502	49.90953
	EIEIEIEI	-1.74837	0.25009	0.65491	62.60918
	KIKIQINMAQ	-0.67222	0.11229	0.15186	45.77775
	KIKIQINAWQ	-0.27029	0.08556	0.10665	27.73821
	KIKIQIAMWQ	-0.41091	0.07436	0.08977	37.47543
	KIKIKIKIYYYY	0.14023	0.07403	0.0893	56.69985
	HHHHEIEIEIEI	-1.53419	0.13907	0.20581	48.37324
	KYKYQY	-1.9887	0.31863	0.31863	0
	EFEFQF	-2.48513	0.3521	0.3521	44.93479
	CEFEFQF	-2.28348	0.23282	0.53655	53
	CKFKFQFNMW	-0.01766	0.08448	0.10498	47.7253
	CKYKYQY	-1.3903	0.14438	0.2178	49.11894
	KWKWQW	-1.83773	0.14367	0.21617	30.46681
	CKWKWQW	-0.59512	0.07705	0.09373	34.20373
	KLKQLL	-2.13133	0.08507	0.1059	31.77956
	CKIKIQINMWQ	-0.15501	0.07911	0.0968	44.89209
	RGDKIKIQI	-1.80528	0.29247	0.41706	40.49494
	CKIKIQINM	0.20121	0.07396	0.0892	42.84171
	CKIKIQI	0.0081	0.08673	0.10848	53
	CKIKQII	-1.37857	0.14244	0.21336	25
	CKIKQIINMWQ	0.09484	0.09756	0.12603	51
	KIKIQIRGD	-1.67779	0.15928	0.25418	47.11528
	RGDKIKIQIC	-0.07993	0.08025	0.09853	40.72574
	RGDKIKIQINM	-0.38384	0.09299	0.11848	45.51942
	RGDKIKIQINMWQ	-0.11747	0.07949	0.09737	49.07249
	KFKFEFEF	-1.54675	0.19858	0.37646	40.95283
	KIKQII	-2.30768	0.26409	0.78763	38.67202
	KIEIQINM	-1.45846	0.11743	0.16146	42.99178
	CKIKIQIRGD	-0.4842	0.173	0.29187	58.14499
	CQFQFQF	-0.45191	0.10195	0.13347	34.89601
	KIKIQII	-1.72894	0.09486	0.12154	44.63502
	KFKFQFFF	-0.39365	0.0847	0.10532	49.11407
	KIKIKIQI	-1.01433	0.11077	0.14907	40.15921
	KAKAKAQA	-2.05994	0.16139	0.2597	39.62191
	KLKLKLQL	-1.00947	0.12152	0.16932	42.3363
	KFKFKFQF	-0.09726	0.12801	0.1823	39.75663
	KVKVQVV	-2.03997	0.1603	0.25682	45.09939
	KLKLQLL	-2.15595	0.08096	0.0996	39.56251
	KFKFQFF	-0.91418	0.11504	0.15694	48.34629
	KIKIQIII	-0.45205	0.26528	0.80127	45.8425
	KVKVQVVV	-1.45521	0.11455	0.15604	45.8125
	HHHHKAKAKAKAYYYY	-1.88343	0.08779	0.11015	44.29189
	KIKIQIC	-0.21636	0.07866	0.09613	52.93279
	RGDSKIKIQIC	-0.22494	0.07707	0.09376	38.56033
	RGDSGGGGGGKIKIQIC	-0.0628	0.07012	0.08367	40.62101
	ILKNLSRSRKIKIQIC	-0.47411	0.12228	0.17082	37.60016
	KIKIKIKIWWWW	-0.23007	0.0841	0.1044	37.78871
	KIKIKIKI	-1.48703	0.09155	0.11615	40.45525
	CEFEFQFNMWQ	-0.85087	0.07397	0.08921	51.47719
	CSISIQI	-1.25232	0.13831	0.20414	58.57393
	CEIEIQINMWQ	-0.66022	0.1936	0.35825	49.89799
	CEIEIQINM	-1.18631	0.08695	0.10884	46.30694
	CSISIQINM	-0.70266	0.09238	0.11748	55.92739
	KAKAQANM	-2.04574	0.08729	0.10936	32.8491
	CKAKAQA	-1.50126	0.11331	0.15372	34.72634
	HHHHKIKIQINMYYYY	0.04454	0.22961	0.51817	46.73186
	KIKIKIKIWW	-0.42664	0.1111	0.14967	48.82136
	HHHHKIKIKIKIWWWW	-0.4216	0.19399	0.35964	48.79904
	MKIKIQINM	-0.56351	0.09244	0.11759	38.6306
	RGDCKIKIQINM	-0.62723	0.07256	0.08717	43
	MKIKIQINMWQ	-0.37801	0.0744	0.08983	39.19875
	HHHHKIKIKIKIYYYY	-0.16852	0.08354	0.10353	53.27019
	RGDCKFKFQF	-0.81856	0.09464	0.12117	46.68286
	KIKIQIW	-0.85332	0.11237	0.15199	49.1721
	KFKFQFW	-0.78987	0.12226	0.17078	35.44767
	CKFKFQFW	-0.05512	0.08065	0.09912	42.52579
	EIKIQINM	-1.00082	0.0751	0.09086	48.03307
	IKVAVKIKIQINM	-0.30459	0.08196	0.10112	58.10192
	HHHHKAKAKAKAWWWW	-1.04828	0.14757	0.22524	40.26416
	CKIW	-1.28597	0.071	0.08492	46.01787
	CKIKIQINMW	0.11217	0.08642	0.108	42.9134
	ILKNLSRSRKIKIQINMWQ	-0.4939	0.19725	0.37149	39.13233
	EIEIQINM	-1.44016	0.07428	0.08966	53.87026
	KIKIQINMWWQ	0.50634	0.08399	0.10422	50.48108
	KIKIQINMWWWQ	0.43915	0.10599	0.14051	47.91972
	KFKQFFINMWQ	-0.03603	0.0704	0.08406	38.37156
	KIKIQIMWNQ	-0.24951	0.07365	0.08874	41.39525
	KIKIQIMQWN	-0.14544	0.10635	0.14114	40.37751
	KIKIQINMWQRGD	-1.91704	0.07021	0.08379	47.71954
	EIEIQINMWQ	-0.88103	0.09911	0.12864	53.90904
	KIKIKIQINMWQ	-0.10485	0.16623	0.27273	39.60943
			0.07664	0.09313
			0.07541	0.09132
