# Supplementary material for: Data-mining unveils structure–property–activity correlation of viral infectivity enhancing self-assembling peptides
Source: Nat Commun. 2023 Aug 23;14:5121. doi: 10.1038/s41467-023-40663-6 (PMC10447463; doi:10.1038/s41467-023-40663-6)
Supplement: Supplementary file 7 — Source Data [file 41467_2023_40663_MOESM7_ESM.zip › Source-Data/SI/FigS8.csv]

B, D	Sequence	Number of aggregates in 3 * (1330 µm *1330 µm)	std dev	Median Area in 3 * (1330 µm *1330 µm)	std dev	Avg Area in 3 *(1330 µm *1330 µm)	std dev	Total Area of all particles in in 3 * ((1330 µm *1330 µm)	std dev	Count Rate	Std Count Rate	Log Count Rate	Std Log Count Rate	Absolute Infectivity / RLU /s	STD Absolute Infectivity / RLU /s	n-fold to virus	STD n-fold to virus	Rel-to EFC	STD Rel-to EFC	Log10 of Rel to EFC	std dev		A, C		Sequence	Log Count Rate	asym log error +	asym log error -	Number of aggregates in 3 * (1330 µm *1330 µm)		Log 10 Number of aggregates in 3 * (1330 µm *1330 µm)	asym log error +	asym log error -	Median Area in 3 * (1330 µm *1330 µm)		log Median Area in 3 * ( (1330 µm *1330 µm)	asym log error +	asym log error -	Avg Area in 3 *( (1330 µm *1330 µm)	Std Area	log Avg Area in 3 * ( (1330 µm *1330 µm)	asym log error +	asym log error -	Total Area of all particles in in 3 * (1330 µm *1330 µm)		log Total Area of all particles in in 3 * (1330 µm *1330 µm)	asym log error +	asym log error -
CK10	QCKFKQFFNMWQ	1814	216.93471	15.06933	0.86794	30.55732	45.81102	55430.97933	4379.72481	18911.4	16192.6	4.27672	0.37161	30896.66667	2663.763	6.09803	0.99426	0.24777	0.07296	-0.60595	0.12779			CK14	CKFKQFFNM	4.43559	0.07964	0.09761	704	90.44704	2.84757	0.05249	0.05972	15.21033	0.91255	1.18214	0.0253	0.02687	31.08116	44.17631	1.4925	0.38405	0.61685	21881.13867	2095.04844	4.34007	0.03971	0.04371
CK14	CKFKQFFNM	704	90.44704	15.21033	0.91255	31.08116	44.17631	21881.13867	2095.04844	27264.3	5487.79	4.43559	0.08736	15720	4393.8859	17.14909	6.08015	0.40814	0.16128	-0.38919	0.1715			TM72	CKFKFQFW	4.46554	0.20342	0.39515	517	79.76215	2.71349	0.06231	0.07277	16.689	0.79029	1.22243	0.02009	0.02107	28.11838	34.77749	1.44899	0.34963	0.53678	14537.202	2313.47406	4.16248	0.06414	0.07528
TM72	CKFKFQFW	517	79.76215	16.689	0.79029	28.11838	34.77749	14537.202	2313.47406	29210.5	17450.9	4.46554	0.25928	17862.22222	356.79126	37.00969	4.16966	0.88081	0.18296	-0.05512	0.09015			EF-C	QCKIKQIINMWQ	3.41535	0.1335	0.19374	408	34.70831	2.61066	0.03546	0.03861	27.88533	2.60468	1.44538	0.03878	0.04259	71.84866	112.43148	1.85642	0.40906	0.67914	29314.25467	1897.47904	4.46708	0.02724	0.02906
EF-C	QCKIKQIINMWQ	408	34.70831	27.88533	2.60468	71.84866	112.43148	29314.25467	1897.47904	2602.27	936.51	3.41535	0.15619	21312.22222	70.23769	42.01768	7.33226	1	0.24679	0	0.10711			TM4	HHHHKIKIKIKIWWWW	4.37579	0.1421	0.21259	445.66667	122.13199	2.64901	0.10518	0.13909	24.50533	3.97832	1.38926	0.06534	0.07693	50.02364	69.80218	1.69918	0.37938	0.6056	22293.86733	7604.97399	4.34819	0.12747	0.1812
TM4	HHHHKIKIKIKIWWWW	445.66667	122.13199	24.50533	3.97832	50.02364	69.80218	22293.86733	7604.97399	23756.7	9195.51	4.37579	0.16799	20796.66667	3302.74129	15.91582	0.81468	0.37879	0.06889	-0.4216	0.07893			EF-C opt	QCKIKIQINMWQ	3.91757	0.27842	0.99373	398	139.34848	2.59988	0.13037	0.18717	11.97067	1.21169	1.07812	0.04187	0.04635	21.24197	27.51256	1.32719	0.36082	0.56212	8454.30467	4576.94263	3.92708	0.18791	0.33854
EF-C opt	QCKIKIQINMWQ	398	139.34848	11.97067	1.21169	21.24197	27.51256	8454.30467	4576.94263	8271.27	7432.11	3.91757	0.38997	21221.11111	3959.42025	43.54	8.42171	1.03623	0.26995	0.01546	0.11306			TM16	HHHHKIKIQINMYYYY	3.75272	0.22068	0.47134	233.66667	44.06309	2.3686	0.07503	0.09075	27.74433	1.86034	1.44317	0.02819	0.03014	97.08962	216.52581	1.98717	0.50922	0.96789	22686.609	8518.36479	4.35577	0.13845	0.20445
TM16	HHHHKIKIQINMYYYY	233.66667	44.06309	27.74433	1.86034	97.08962	216.52581	22686.609	8518.36479	5658.77	3747.24	3.75272	0.28739	22408.88889	406.32499	46.55545	2.05494	1.108	0.62394	0.04454	0.2444			MG3b	CKIKIQI	3.38612	0.19084	0.34855	317	36.36848	2.50106	0.04717	0.05292	16.47767	2.0985	1.2169	0.05206	0.05916	58.72149	195.98174	1.7688	0.63724	1.44847	18614.711	2923.5443	4.26986	0.06335	0.0742
MG3b	CKIKIQI	317	36.36848	16.47767	2.0985	58.72149	195.98174	18614.711	2923.5443	2432.9	1342.52	3.38612	0.23949	19406.66667	1919.27938	42.80882	5.80763	1.01883	0.2252	0.0081	0.09593			BL3	CKFKFQFNM	3.34706	0.298	1.85682	170.33333	33.06895	2.2313	0.07706	0.09374	11.54867	0.35902	1.06253	0.0133	0.01372	19.89077	26.51915	1.29865	0.36796	0.57863	3388.06033	573.43332	3.52995	0.06791	0.08053
BL3	CKFKFQFNM	170.33333	33.06895	11.54867	0.35902	19.89077	26.51915	3388.06033	573.43332	2223.63	2192.71	3.34706	0.42797	28183.33333	3701.30157	52.19136	6.85426	1.24213	0.27128	0.09417	0.09479			MG5a / CK17	CKIKQIINMWQ	3.91996	0.13799	0.20343	194.66667	28.12275	2.28929	0.0586	0.06776	91.75317	33.39893	1.96262	0.13482	0.19655	183.32325	262.57443	2.26322	0.38602	0.62162	35686.92633	4609.74396	4.55251	0.05276	0.06007
MG5a / CK17	CKIKQIINMWQ	194.66667	28.12275	91.75317	33.39893	183.32325	262.57443	35686.92633	4609.74396	8316.83	3110.55	3.91996	0.16232	23696.66667	276.22455	52.27206	9.49445	1.24405	0.31335	0.09484	0.10932			TM6	HHHHKIKIKIKIYYYY	4.10696	0.16639	0.27317	147.33333	38.87015	2.1683	0.10169	0.13302	19.71683	2.58931	1.29484	0.05359	0.06114	71.62926	154.67435	1.85509	0.4996	0.93717	10553.37833	5881.89004	4.02339	0.19239	0.35394
TM6	HHHHKIKIKIKIYYYY	147.33333	38.87015	19.71683	2.58931	71.62926	154.67435	10553.37833	5881.89004	12792.5	5972.44	4.10696	0.20262	20713.33333	2170.95217	28.50459	6.79001	0.6784	0.20032	-0.16852	0.12815			BL4	CKFKFQF	3.72455	0.25705	0.71535	128.33333	21.69997	2.10834	0.06785	0.08045	22.111	5.47996	1.34461	0.09616	0.12369	86.54797	199.28641	1.93726	0.51886	0.99933	11106.98933	3665.01022	4.0456	0.12384	0.17391
BL4	CKFKFQF	128.33333	21.69997	22.111	5.47996	86.54797	199.28641	11106.98933	3665.01022	5303.37	4281.95	3.72455	0.35041	20066.66667	2227.43467	51.79197	5.12709	1.23262	0.2473	0.09083	0.08707			TM141	CSISIQI	4.01035	0.18691	0.3352	123.33333	5.79272	2.09108	0.01993	0.02089	18.872	3.31501	1.27582	0.07028	0.08389	112.46972	365.8296	2.05104	0.62866	1.41167	13871.26567	3490.25886	4.14212	0.09747	0.12588
TM141	CSISIQI	123.33333	5.79272	18.872	3.31501	112.46972	365.8296	13871.26567	3490.25886	10241.1	5507.95	4.01035	0.23342	3086.66667	326.24538	2.35025	0.32127	0.05593	0.0124	-1.25232	0.09621			TM114 / RC17	RGDSGGGGGGKIKIQIC	4.01771	0.18146	0.31755	72	4.89898	1.85733	0.02859	0.0306	53.0945	44.17572	1.72505	0.26293	0.77474	372.83301	835.64862	2.57151	0.51073	0.97275	26843.97667	7347.73087	4.42885	0.10507	0.1389
TM114 / RC17	RGDSGGGGGGKIKIQIC	72	4.89898	53.0945	44.17572	372.83301	835.64862	26843.97667	7347.73087	10416.2	5402.49	4.01771	0.2251	13453.33333	3541.31053	36.36036	4.48396	0.86536	0.18491	-0.0628	0.09274			KB4	CKWKWQW	3.87571	0.0504	0.05703	87	9.62635	1.93952	0.04558	0.05093	29.43433	17.94397	1.46885	0.20673	0.40852	95.93036	211.40274	1.98196	0.50565	0.95641	8345.94133	4684.2345	3.92148	0.19347	0.35779
KB4	CKWKWQW	87	9.62635	29.43433	17.94397	95.93036	211.40274	8345.94133	4684.2345	7511.27	924.36	3.87571	0.05341	6760	135.76941	10.67368	0.90777	0.25403	0.04931	-0.59512	0.08425			TM112 / CN11	KIKIQIC	2.99152	0.11775	0.16205	81.66667	5.55778	1.91204	0.02859	0.03061	12.95683	1.21128	1.1125	0.03881	0.04263	23.44981	30.82514	1.37014	0.36446	0.5705	1915.068	358.44238	3.28218	0.07451	0.09
TM112 / CN11	KIKIQIC	81.66667	5.55778	12.95683	1.21128	23.44981	30.82514	1915.068	358.44238	980.67	305.41	2.99152	0.13516	9446.66667	17.32051	25.53153	0.4066	0.60764	0.10648	-0.21636	0.07605			QBL4	CQFQFQF	3.89922	0.20609	0.4059	45.66667	22.69116	1.6596	0.17519	0.29833	15.06933	4.50233	1.17809	0.11353	0.15414	73.07421	186.42	1.86376	0.55036	1.10718	3337.05567	307.63901	3.52336	0.0383	0.042
QBL4	CQFQFQF	45.66667	22.69116	15.06933	4.50233	73.07421	186.42	3337.05567	307.63901	7928.97	4814.99	3.89922	0.26355	7570	3706.88998	14.84314	1.87266	0.35326	0.07607	-0.45191	0.09346			JG4	KFKFQFNMWQ	2.86607	0.09044	0.11436	64	9.27362	1.80618	0.05877	0.06798	25.773	4.97523	1.41116	0.07666	0.09315	599.20643	1582.7921	2.77758	0.56128	1.1464	38349.21133	5027.88845	4.58376	0.0535	0.06103
JG4	KFKFQFNMWQ	64	9.27362	25.773	4.97523	599.20643	1582.7921	38349.21133	5027.88845	734.63	170.07	2.86607	0.10047	20676.66667	104.40307	32.1399	8.2105	0.76491	0.23664	-0.11639	0.13427			MG4a	CKIKQII	1.87274	0.13454	0.19595	75.66667	11.95361	1.8789	0.0637	0.07468	36.476	4.94617	1.56201	0.05523	0.06329	110.64497	231.11699	2.04393	0.48979	0.90655	8372.136	789.28683	3.92284	0.03913	0.043
MG4a	CKIKQII	75.66667	11.95361	36.476	4.94617	110.64497	231.11699	8372.136	789.28683	74.6	27.09	1.87274	0.1576	796.66667	2632.79319	1.75735	0.60932	0.04182	0.01623	-1.37857	0.16846			JG2	KIKQIINMWQ	2.78925	0.25341	0.68255	39	5.09902	1.59106	0.05336	0.06085	199.4905	91.63032	2.29992	0.16415	0.26706	398.21549	442.73004	2.60012	0.32465	0.48251	15530.404	2318.79619	4.19118	0.06044	0.07023
JG2	KIKQIINMWQ	39	5.09902	199.4905	91.63032	398.21549	442.73004	15530.404	2318.79619	615.53	487.68	2.78925	0.34386	9363.33333	177.85762	14.5544	5.99807	0.34639	0.15502	-0.46044	0.19423			CN12	HIHIQIC	2.41592	0.17303	0.29197	33.33333	6.94422	1.52288	0.08218	0.10145	85.979	68.2256	1.93439	0.2537	0.68511	747.61399	1646.02887	2.87368	0.50538	0.95554	24920.46633	8794.6372	4.39656	0.13127	0.18903
CN12	HIHIQIC	33.33333	6.94422	85.979	68.2256	747.61399	1646.02887	24920.46633	8794.6372	260.57	127.54	2.41592	0.21243	4621.11111	1134.62714	11.38193	2.07142	0.27088	0.16445	-0.56722	0.26348			CN9	CHLHLQL	3.06244	0.12373	0.17369	36	10.42433	1.5563	0.11044	0.14848	35.70133	17.61618	1.55268	0.17419	0.29536	330.14487	1135.78811	2.5187	0.64741	1.49308	11885.21533	4102.15307	4.07501	0.12877	0.18386
CN9	CHLHLQL	36	10.42433	35.70133	17.61618	330.14487	1135.78811	11885.21533	4102.15307	1154.63	380.6	3.06244	0.14306	2934.44444	105.83005	4.12707	1.01407	0.09822	0.05367	-1.00779	0.23713			KB3	KWKWQW	3.18889	0.35546	0.54991	27.66667	25.10423	1.44196	0.28044	0.3938	41.405	20.57131	1.61705	0.17517	0.29829	111.96775	221.30719	2.04909	0.47371	0.85781	3097.77433	2408.17188	3.49105	0.24978	0.65245
KB3	KWKWQW	27.66667	25.10423	41.405	20.57131	111.96775	221.30719	3097.77433	2408.17188	1544.87	1957.45	3.18889	0.54991	386.66667	383.14488	0.61053	0.21437	0.01453	0.0057	-1.83773	0.17017			JGA3	KIKQIIN	1.80638	0.28917	1.26856	11.66667	2.0548	1.06695	0.07045	0.08414	15.70333	7.73375	1.19599	0.17391	0.29456	51.50914	90.84246	1.71188	0.44148	0.76541	600.94	454.2192	2.77883	0.24449	0.61234
JGA3	KIKQIIN	11.66667	2.0548	15.70333	7.73375	51.50914	90.84246	600.94	454.2192	64.03	60.58	1.80638	0.41062	323.33333	1078.71838	1.67241	0.46647	0.0398	0.0131	-1.40009	0.14279			BL8	CKAKAQANMWQ	0.95279	0.23978	0.57988	6.33333	2.62467	0.80163	0.15058	0.23241	479.88967	344.61395	2.68114	0.23505	0.54992	857.74189	1578.71125	2.93336	0.4534	0.7988	5432.36533	2557.24215	3.73499	0.16754	0.27633
BL8	CKAKAQANMWQ	6.33333	2.62467	479.88967	344.61395	857.74189	1578.71125	5432.36533	2557.24215	8.97	6.61	0.95279	0.31981	600	134.28825	1.83673	0.41109	0.04371	0.01241	-1.35939	0.12317			CK15	CKFKQFF	0.40993	0.11641	0.15951	5.66667	2.49444	0.75333	0.15842	0.25196	2243.47533	1709.86157	3.35092	0.24604	0.62369	2577.69753	2645.69338	3.41123	0.30672	0.44545	14606.95267	7484.57835	4.16456	0.17967	0.31193
CK15	CKFKQFF	5.66667	2.49444	2243.47533	1709.86157	2577.69753	2645.69338	14606.95267	7484.57835	2.57	0.79	0.40993	0.13341	260	5573.47289	0.28364	0.17041	0.00675	0.00422	-2.17067	0.27152			JGB3	KIKIQIN	1.63779	0.20351	0.3955	4	0.8165	0.60206	0.08067	0.09915	197.8005	258.44003	2.29623	0.36297	0.56705	197.41342	271.20426	2.29538	0.37544	0.59622	789.65367	606.45253	2.89744	0.24748	0.63451
JGB3	KIKIQIN	4	0.8165	197.8005	258.44003	197.41342	271.20426	789.65367	606.45253	43.43	25.96	1.63779	0.25942	2153.33333	338.67388	11.13793	3.07632	0.26508	0.0866	-0.57663	0.14179							0.56879
CK24	QCKAKAQA	0	1	0	1	0	0	0	1	1319.1	1728.79	3.12028	0.56879	806.66667	176.1628	1.0614	0.35818	0.02526	0.0096	-1.59755	0.16488
