# Supplementary material for: Data-mining unveils structure–property–activity correlation of viral infectivity enhancing self-assembling peptides
Source: Nat Commun. 2023 Aug 23;14:5121. doi: 10.1038/s41467-023-40663-6 (PMC10447463; doi:10.1038/s41467-023-40663-6)
Supplement: Supplementary file 8 — Source Code [file 41467_2023_40663_MOESM8_ESM.zip]

Archive with 24 entries (17 files):
- SI-Codes/PAAA/
- SI-Codes/PAAA/.ipynb_checkpoints/
- SI-Codes/PAAA/.ipynb_checkpoints/PAAA-Peptide-Amino-Acid-Analyzer-checkpoint.ipynb
- SI-Codes/PAAA/PAAA-Peptide-Amino-Acid-Analyzer.ipynb
- SI-Codes/PAAA/Peptide-Library163.csv
- SI-Codes/PAAA/Readme.txt
- SI-Codes/PAAA/Rel-Pep-163.csv
- SI-Codes/Pattern-Analysis/
- SI-Codes/Pattern-Analysis/.ipynb_checkpoints/
- SI-Codes/Pattern-Analysis/.ipynb_checkpoints/forKuebra-checkpoint.ipynb
- SI-Codes/Pattern-Analysis/input.xlsx
- SI-Codes/Pattern-Analysis/Pattern-Analysis.ipynb
- SI-Codes/Pattern-Analysis/pythonModules/
- SI-Codes/Pattern-Analysis/pythonModules/.ipynb_checkpoints/
- SI-Codes/Pattern-Analysis/pythonModules/__init__.py
- SI-Codes/Pattern-Analysis/pythonModules/__pycache__/
- SI-Codes/Pattern-Analysis/pythonModules/__pycache__/amino_acid_data.cpython-37.pyc
- SI-Codes/Pattern-Analysis/pythonModules/__pycache__/amino_acid_data.cpython-38.pyc
- SI-Codes/Pattern-Analysis/pythonModules/__pycache__/amino_acid_sequence_plotter.cpython-37.pyc
- SI-Codes/Pattern-Analysis/pythonModules/__pycache__/amino_acid_sequence_plotter.cpython-38.pyc
- SI-Codes/Pattern-Analysis/pythonModules/amino_acid_data.py
- SI-Codes/Pattern-Analysis/pythonModules/amino_acid_sequence_plotter.py
- SI-Codes/Pattern-Analysis/Readme.txt
- SI-Codes/Pattern-Analysis/table-results.xlsx
