# Supplementary material for: Data-mining unveils structure–property–activity correlation of viral infectivity enhancing self-assembling peptides
Source: Nat Commun. 2023 Aug 23;14:5121. doi: 10.1038/s41467-023-40663-6 (PMC10447463; doi:10.1038/s41467-023-40663-6)
Supplement: Supplementary file 8 — Source Code [file 41467_2023_40663_MOESM8_ESM.zip › SI-Codes/PAAA/PAAA-Peptide-Amino-Acid-Analyzer.ipynb]

# %% [code]
import os
import re
import string
import fileinput
import pandas as pd
import numpy as np
import altair as alt

import matplotlib.cm as cm
import numpy as np
import matplotlib.pyplot as plt


from IPython.core.interactiveshell import InteractiveShell
InteractiveShell.ast_node_interactivity = 'all'

# %% [code]
path = r"C:\Users\PAAA\Peptide-Library163.csv"

# %% [code]
df = pd.read_csv(path, usecols= ['sequence','Rel-EFC'], sep=';')
df

# %% [code]
df = df.dropna()
df = df.apply(lambda x: x.str.replace(',','.'))
df['sequence'] = df['sequence'].astype(str)
df['Rel-EFC'] = df['Rel-EFC'].astype(float)
df

# %% [code]
df.dtypes


# %% [code]
Groups = ['H0', 'H0', 'H0', 'H0', 'H0', 'H0', 'H0', 'P0', 'P0', 'P0', 'P0', 'P0', 'P0', 'P0', 'P0', 'P0', 'P-', 'P-', 'P+', 'P+']
Groups_order = ['H0', 'P0', 'P-', 'P+']
AS = ['I', 'V', 'L', 'F', 'C', 'M', 'A', 'G', 'T', 'S', 'W', 'Y', 'P', 'H', 'Q', 'N', 'E', 'D', 'K', 'R']

zeros = [0.0 for i in range(0,len(AS))]

headers = ['abs_pep', 'rel_pep', 'abs_as', 'sum_rel_as', 'avg_rel_as', 'as_count_in_cat']
summary_headers = ['Groups', 'AS']
for i in range(0,len(headers)):
    summary_headers = summary_headers + [headers[i] + s for s in ['_tot', '_high','_med','_low']]
summary_headers
                                                                                                                    
summary = pd.DataFrame(Groups)
summary['AS'] = AS
for i in range(2, len(summary_headers)):
    summary[summary_headers[i]] = zeros
summary.columns = summary_headers
summary

# %% [code]
thresh_high = [10000000,0.7, 0.1]
thresh_low = [0.7, 0.1, 0.0]


#Count number of different amino acids in peptide library

for AS_index in range(0, len(AS)):
    containsAS = df['sequence'].str.contains(AS[AS_index])
    col_index = 2
    summary.iloc[AS_index, col_index] = df[containsAS].shape[0]
    for interval_index in range(0, len(thresh_high)):
        col_index = col_index + 1
        inf_selected_high = df['Rel-EFC'] < thresh_high[interval_index] 
        inf_selected_low = df['Rel-EFC'] >= thresh_low[interval_index]
        summary.iloc[AS_index, col_index] = df[containsAS & inf_selected_high & inf_selected_low].shape[0]
    
    col_index += 1
    summary.iloc[AS_index, col_index] = df[containsAS].shape[0]/df.shape[0]
    for interval_index in range(0, len(thresh_high)):
        col_index = col_index + 1
        inf_selected_high = df['Rel-EFC'] < thresh_high[interval_index] 
        inf_selected_low = df['Rel-EFC'] >= thresh_low[interval_index]
        summary.iloc[AS_index, col_index] = df[containsAS & inf_selected_high & inf_selected_low].shape[0]/df[inf_selected_high & inf_selected_low].shape[0]
    
    
    col_index += 1
    count = df['sequence'].apply(lambda x: x.count(AS[AS_index]))
    summary.iloc[AS_index, col_index] = count.sum()
    for interval_index in range(0, len(thresh_high)):
        col_index = col_index + 1
        inf_selected_high = df['Rel-EFC'] < thresh_high[interval_index] 
        inf_selected_low = df['Rel-EFC'] >= thresh_low[interval_index]
        summary.iloc[AS_index, col_index] = count[containsAS & inf_selected_high & inf_selected_low].sum()
        
    col_index += 1
    rel_count = df['sequence'].apply(lambda x: x.count(AS[AS_index])/ len(x))
    summary.iloc[AS_index, col_index] = rel_count.sum()
    for interval_index in range(0, len(thresh_high)):
        col_index = col_index + 1
        inf_selected_high = df['Rel-EFC'] < thresh_high[interval_index] 
        inf_selected_low = df['Rel-EFC'] >= thresh_low[interval_index]
        summary.iloc[AS_index, col_index] = rel_count[containsAS & inf_selected_high & inf_selected_low].sum()
  
    #Average ratio of a certain amino acid in peptides of one categrory
    #Ratio of amino acids in peptides of one category normalized to the total amount of amino acids of peptides of one categrory
    col_index += 1
    avg_rel_count = df['sequence'].apply(lambda x: x.count(AS[AS_index])/ len(x))
    summary.iloc[AS_index, col_index] = avg_rel_count.mean()
    for interval_index in range(0, len(thresh_high)):
        col_index = col_index + 1
        inf_selected_high = df['Rel-EFC'] < thresh_high[interval_index] 
        inf_selected_low = df['Rel-EFC'] >= thresh_low[interval_index]
        summary.iloc[AS_index, col_index] = avg_rel_count[containsAS & inf_selected_high & inf_selected_low].sum()/df[inf_selected_high & inf_selected_low].shape[0]

    #Average ratio of an amino acid normalized to the total amount of amino acids of one category.  
    col_index += 1
    AS_count_in_cat = df['sequence'].apply(lambda x: x.count(AS[AS_index]))
    peptide_length = df['sequence'].apply(lambda x: len(x)) 
    summary.iloc[AS_index, col_index] = AS_count_in_cat[containsAS].sum()/peptide_length.sum()
    for interval_index in range(0, len(thresh_high)):
        col_index = col_index + 1
        inf_selected_high = df['Rel-EFC'] < thresh_high[interval_index] 
        inf_selected_low = df['Rel-EFC'] >= thresh_low[interval_index]
        summary.iloc[AS_index, col_index] = AS_count_in_cat[containsAS & inf_selected_high & inf_selected_low].sum()/peptide_length[inf_selected_high & inf_selected_low].sum()

summary = summary.fillna(0.0)
summary


# %% [code]
extract = pd.DataFrame()
col_index = 3
titles = ['Groups', 'AS'] + [summary.columns[c] for c in range(col_index,col_index+3)]
titles
extract = summary[titles] 


for pos in range(4, 1, -1):
    extract.insert(loc=pos, column='Inf' + str(pos-1), value=str(5-pos)+titles[pos])
    if pos > 2:
        extract.insert(loc=pos, column='AS' + str(pos-1), value=extract['AS'])
        extract.insert(loc=pos, column='Groups' + str(pos-1), value=extract['Groups'])
extract = extract.sort_values(by=['abs_pep_high'], ascending=False)
extract.columns = ['Groups', 'AS','Inf', 'value', 'Groups', 'AS', 'Inf','value','Groups', 'AS', 'Inf','value']

extract_onecolumn = extract.iloc[:, 0:4].copy()
extract_onecolumn = extract_onecolumn.append(extract.iloc[:, 4:8].copy())
extract_onecolumn = extract_onecolumn.append(extract.iloc[:, 8:12].copy())

extract_onecolumn

types = ['H0', 'P0', 'P+', 'P-']
captions = ['abs. abundance of peptides containing AA','','','']
showLabels = [True, False, False, False]

charts = []
for i in range(0,len(types)):
    conditional = extract_onecolumn['Groups'] == types[i]
    charts += [alt.Chart(extract_onecolumn[conditional]).mark_bar().encode(

        # tell Altair which field to group columns on
        x=alt.X('AS', title=None, sort=None),

        # tell Altair which field to use as Y values and how to calculate
        y=alt.Y('value',
            axis=alt.Axis(
                grid=True,
                labels=showLabels[i],
                ticks=showLabels[i],
                title=captions[i]),
            sort="ascending",
            scale=alt.Scale(domain=[0, summary['abs_pep_tot'].max()+10])),

        # tell Altair which field to use as the set of columns to be  represented in each group
        column=alt.Column('Groups'),

        # tell Altair which field to use for color segmentation 
        color=alt.Color('Inf',
                scale=alt.Scale(
                    # make it look pretty with a color pallet, green, yellow, red
                    range=['#96ceb4', '#ffcc5c', '#ff6f69']),
                sort="ascending"
            ))
        ]
allcharts = charts[0]
for i in range(1, len(charts)):
    allcharts = alt.hconcat(allcharts,charts[i])
    
allcharts

# %% [code]
extract_rel_pep = pd.DataFrame()
col_index = 7
titles = ['Groups', 'AS'] + [summary.columns[c] for c in range(col_index,col_index+3)]

extract_rel_pep = summary[titles]
extract_rel_pep = extract_rel_pep.sort_values(by='rel_pep_high', ascending=False)


inf_cats = ['high','med','low']
extract_rel_pep.to_csv(os.path.join('C:\\Users\\PAAA', "Rel-Pep-163.csv"), index = False)

for pos in range(4, 1, -1):
    extract_rel_pep.insert(loc=pos, column='Order' + str(pos-1), value=[j for j in range(0,extract_rel_pep['AS'].shape[0])])
    extract_rel_pep.insert(loc=pos, column='Inf' + str(pos-1), value=inf_cats[pos-2])
    if pos > 2:
        extract_rel_pep.insert(loc=pos, column='AS' + str(pos-1), value=extract_rel_pep['AS'])
        extract_rel_pep.insert(loc=pos, column='Groups' + str(pos-1), value=extract_rel_pep['Groups'])

        
extract_rel_pep.columns = ['Groups', 'AS','Inf', 'Order', 'value', 'Groups', 'AS', 'Inf','Order','value','Groups', 'AS', 'Inf','Order','value']

extract_onecolumn_rel_pep = extract_rel_pep.iloc[:, 0:5].copy()
extract_onecolumn_rel_pep = extract_onecolumn_rel_pep.append(extract_rel_pep.iloc[:, 5:10].copy())
extract_onecolumn_rel_pep = extract_onecolumn_rel_pep.append(extract_rel_pep.iloc[:, 10:15].copy())


types = ['H0', 'P0', 'P+', 'P-']
captions = ['rel. abundance of peptides containing AA','','','']
showLabels = [True, True, True, True]

charts = []
for i in range(0,len(types)):
    conditional = extract_onecolumn_rel_pep['Groups'] == types[i]
    charts += [alt.Chart(extract_onecolumn_rel_pep[conditional]).mark_bar().encode(

        # tell Altair which field to group columns on
        x=alt.X('Inf:N', title=None, sort=None, axis=alt.Axis(labels=False)),

        # tell Altair which field to use as Y values and how to calculate
        y=  alt.Y('value:Q',
            axis=alt.Axis(
            grid=True,
            labels=showLabels[i],
            #    ticks=showLabels[i],
            title=captions[i]),
            scale=alt.Scale(domain=[0, 1.0]),
            ),

        # tell Altair which field to use as the set of columns to be  represented in each group
        #column=alt.Column('AS:O', title=Groups_order[i]),
        column=alt.Column('AS:O',header = alt.Header(labelOrient ='bottom'), title=Groups_order[i], sort=alt.EncodingSortField(field='Order')),

        # tell Altair which field to use for color segmentation 
        color=alt.Color('Inf:O',
               scale=alt.Scale(
                    # make it look pretty with a color pallet, green, yellow, red
                    range=['#ff6f69', '#ffcc5c', '#96ceb4']),
                sort= ['high','med','low']
             )
    ) 
        ]
allcharts = charts[0]
for i in range(1, len(charts)):
    allcharts = alt.hconcat(allcharts,charts[i])
    
allcharts
#Ratio of peptides that contain best performing amino acids in one category

# %% [code]
extract_abs_as = pd.DataFrame()
col_index = 11
titles = ['Groups', 'AS'] + [summary.columns[c] for c in range(col_index,col_index+3)]
titles
extract_abs_as = summary[titles] 


for pos in range(4, 1, -1):
    extract_abs_as.insert(loc=pos, column='Inf' + str(pos-1), value=str(5-pos)+titles[pos])
    if pos > 2:
        extract_abs_as.insert(loc=pos, column='AS' + str(pos-1), value=extract_abs_as['AS'])
        extract_abs_as.insert(loc=pos, column='Groups' + str(pos-1), value=extract_abs_as['Groups'])
extract_abs_as = extract_abs_as.sort_values(by=['abs_as_high'], ascending=False)
extract_abs_as.columns = ['Groups', 'AS','Inf', 'value', 'Groups', 'AS', 'Inf','value','Groups', 'AS', 'Inf','value']

extract_onecolumn_abs_as = extract_abs_as.iloc[:, 0:4].copy()
extract_onecolumn_abs_as = extract_onecolumn_abs_as.append(extract_abs_as.iloc[:, 4:8].copy())
extract_onecolumn_abs_as = extract_onecolumn_abs_as.append(extract_abs_as.iloc[:, 8:12].copy())

extract_onecolumn_abs_as

types = ['H0', 'P0', 'P+', 'P-']
captions = ['abs. abundance of AA','','','']
showLabels = [True, False, False, False]

charts = []
for i in range(0,len(types)):
    conditional = extract_onecolumn_abs_as['Groups'] == types[i]
    charts += [alt.Chart(extract_onecolumn_abs_as[conditional]).mark_bar().encode(

        # tell Altair which field to group columns on
        x=alt.X('AS', title=None, sort=None),

        # tell Altair which field to use as Y values and how to calculate
        y=alt.Y('value',
            axis=alt.Axis(
                grid=True,
                labels=showLabels[i],
                ticks=showLabels[i],
                title=captions[i]),
            sort="ascending",
            scale=alt.Scale(domain=[0, summary['abs_as_tot'].max()+10])),

        # tell Altair which field to use as the set of columns to be  represented in each group
        column=alt.Column('Groups'),

        # tell Altair which field to use for color segmentation 
        color=alt.Color('Inf',
                scale=alt.Scale(
                    # make it look pretty with a color pallet, green, yellow, red
                    range=['#96ceb4', '#ffcc5c', '#ff6f69']),
                sort="ascending"
            ))
        ]
allcharts = charts[0]
for i in range(1, len(charts)):
    allcharts = alt.hconcat(allcharts,charts[i])
    
allcharts

# %% [code]
extract_sum_rel_as = pd.DataFrame()
col_index = 15
titles = ['Groups', 'AS'] + [summary.columns[c] for c in range(col_index,col_index+3)]

extract_sum_rel_as = summary[titles]
extract_sum_rel_as = extract_sum_rel_as.sort_values(by='sum_rel_as_high', ascending=False)


inf_cats = ['high','med','low']


for pos in range(4, 1, -1):
    extract_sum_rel_as.insert(loc=pos, column='Order' + str(pos-1), value=[j for j in range(0,extract_sum_rel_as['AS'].shape[0])])
    extract_sum_rel_as.insert(loc=pos, column='Inf' + str(pos-1), value=inf_cats[pos-2])
    if pos > 2:
        extract_sum_rel_as.insert(loc=pos, column='AS' + str(pos-1), value=extract_sum_rel_as['AS'])
        extract_sum_rel_as.insert(loc=pos, column='Groups' + str(pos-1), value=extract_sum_rel_as['Groups'])

        
extract_sum_rel_as.columns = ['Groups', 'AS','Inf', 'Order', 'value', 'Groups', 'AS', 'Inf','Order','value','Groups', 'AS', 'Inf','Order','value']

extract_onecolumn_sum_rel_as = extract_sum_rel_as.iloc[:, 0:5].copy()
extract_onecolumn_sum_rel_as = extract_onecolumn_sum_rel_as.append(extract_sum_rel_as.iloc[:, 5:10].copy())
extract_onecolumn_sum_rel_as = extract_onecolumn_sum_rel_as.append(extract_sum_rel_as.iloc[:, 10:15].copy())


types = ['H0', 'P0', 'P+', 'P-']
captions = ['rel. abundance of AA','','','']
showLabels = [True, True, True, True]

charts = []
for i in range(0,len(types)):
    conditional = extract_onecolumn_sum_rel_as['Groups'] == types[i]
    charts += [alt.Chart(extract_onecolumn_sum_rel_as[conditional]).mark_bar().encode(

        # tell Altair which field to group columns on
        x=alt.X('Inf:N', title=None, sort=None, axis=alt.Axis(labels=False)),

        # tell Altair which field to use as Y values and how to calculate
        y=  alt.Y('value:Q',
            axis=alt.Axis(
            grid=True,
            labels=showLabels[i],
            #    ticks=showLabels[i],
            title=captions[i]),
            scale=alt.Scale(domain=[0, summary['sum_rel_as_tot'].max()-15]),
            ),

        # tell Altair which field to use as the set of columns to be  represented in each group
        #column=alt.Column('AS:O', title=Groups_order[i]),
        column=alt.Column('AS:O',header = alt.Header(labelOrient ='bottom'), title=Groups_order[i], sort=alt.EncodingSortField(field='Order')),

        # tell Altair which field to use for color segmentation 
        color=alt.Color('Inf:O',
               scale=alt.Scale(
                    # make it look pretty with a color pallet, green, yellow, red
                    range=['#ff6f69', '#ffcc5c', '#96ceb4']),
                sort= ['high','med','low']
             )
    ) 
        ]
allcharts = charts[0]
for i in range(1, len(charts)):
    allcharts = alt.hconcat(allcharts,charts[i])
    
allcharts

# %% [code]
extract_avg_rel_as = pd.DataFrame()
col_index = 19
titles = ['Groups', 'AS'] + [summary.columns[c] for c in range(col_index,col_index+3)]

extract_avg_rel_as = summary[titles]
extract_avg_rel_as = extract_avg_rel_as.sort_values(by='avg_rel_as_high', ascending=False)


inf_cats = ['high','med','low']


for pos in range(4, 1, -1):
    extract_avg_rel_as.insert(loc=pos, column='Order' + str(pos-1), value=[j for j in range(0,extract_avg_rel_as['AS'].shape[0])])
    extract_avg_rel_as.insert(loc=pos, column='Inf' + str(pos-1), value=inf_cats[pos-2])
    if pos > 2:
        extract_avg_rel_as.insert(loc=pos, column='AS' + str(pos-1), value=extract_avg_rel_as['AS'])
        extract_avg_rel_as.insert(loc=pos, column='Groups' + str(pos-1), value=extract_avg_rel_as['Groups'])

        
extract_avg_rel_as.columns = ['Groups', 'AS','Inf', 'Order', 'value', 'Groups', 'AS', 'Inf','Order','value','Groups', 'AS', 'Inf','Order','value']

extract_onecolumn_avg_rel_as = extract_avg_rel_as.iloc[:, 0:5].copy()
extract_onecolumn_avg_rel_as = extract_onecolumn_avg_rel_as.append(extract_avg_rel_as.iloc[:, 5:10].copy())
extract_onecolumn_avg_rel_as = extract_onecolumn_avg_rel_as.append(extract_avg_rel_as.iloc[:, 10:15].copy())


types = ['H0', 'P0', 'P+', 'P-']
captions = ['Avg. rel. abundance of AA','','','']
showLabels = [True, True, True, True]

charts = []
for i in range(0,len(types)):
    conditional = extract_onecolumn_avg_rel_as['Groups'] == types[i]
    charts += [alt.Chart(extract_onecolumn_avg_rel_as[conditional]).mark_bar().encode(

        # tell Altair which field to group columns on
        x=alt.X('Inf:N', title=None, sort=None, axis=alt.Axis(labels=False)),

        # tell Altair which field to use as Y values and how to calculate
        y=  alt.Y('value:Q',
            axis=alt.Axis(
            grid=True,
            labels=showLabels[i],
            #    ticks=showLabels[i],
            title=captions[i]),
            scale=alt.Scale(domain=[0, 0.3]),
            ),

        # tell Altair which field to use as the set of columns to be  represented in each group
        #column=alt.Column('AS:O', title=Groups_order[i]),
        column=alt.Column('AS:O',header = alt.Header(labelOrient ='bottom'), title=Groups_order[i], sort=alt.EncodingSortField(field='Order')),

        # tell Altair which field to use for color segmentation 
        color=alt.Color('Inf:O',
               scale=alt.Scale(
                    # make it look pretty with a color pallet, green, yellow, red
                    range=['#ff6f69', '#ffcc5c', '#96ceb4']),
                sort= ['high','med','low']
             )
    ) 
        ]
allcharts = charts[0]
for i in range(1, len(charts)):
    allcharts = alt.hconcat(allcharts,charts[i])
    
allcharts
#Example: On average the peptides of category "high" consist of 22% of amino acid "K" (relative to the single peptides and not total amount of "K" relative to amino acids)

# %% [code]
extract_as_count_in_cat = pd.DataFrame()
col_index = 23
titles = ['Groups', 'AS'] + [summary.columns[c] for c in range(col_index,col_index+3)]

extract_as_count_in_cat = summary[titles]
extract_as_count_in_cat = extract_as_count_in_cat.sort_values(by='as_count_in_cat_high', ascending=False)


inf_cats = ['high','med','low']


for pos in range(4, 1, -1):
    extract_as_count_in_cat.insert(loc=pos, column='Order' + str(pos-1), value=[j for j in range(0,extract_as_count_in_cat['AS'].shape[0])])
    extract_as_count_in_cat.insert(loc=pos, column='Inf' + str(pos-1), value=inf_cats[pos-2])
    if pos > 2:
        extract_as_count_in_cat.insert(loc=pos, column='AS' + str(pos-1), value=extract_as_count_in_cat['AS'])
        extract_as_count_in_cat.insert(loc=pos, column='Groups' + str(pos-1), value=extract_as_count_in_cat['Groups'])

        
extract_as_count_in_cat.columns = ['Groups', 'AS','Inf', 'Order', 'value', 'Groups', 'AS', 'Inf','Order','value','Groups', 'AS', 'Inf','Order','value']

extract_onecolumn = extract_as_count_in_cat.iloc[:, 0:5].copy()
extract_onecolumn = extract_onecolumn.append(extract_as_count_in_cat.iloc[:, 5:10].copy())
extract_onecolumn = extract_onecolumn.append(extract_as_count_in_cat.iloc[:, 10:15].copy())


types = ['H0', 'P0', 'P+', 'P-']
captions = ['Count of certain AA in cat. / Total sequence length in cat.','','','']
showLabels = [True, True, True, True]

charts = []
for i in range(0,len(types)):
    conditional = extract_onecolumn['Groups'] == types[i]
    charts += [alt.Chart(extract_onecolumn[conditional]).mark_bar().encode(

        # tell Altair which field to group columns on
        x=alt.X('Inf:N', title=None, sort=None, axis=alt.Axis(labels=False)),

        # tell Altair which field to use as Y values and how to calculate
        y=  alt.Y('value:Q',
            axis=alt.Axis(
            grid=True,
            labels=showLabels[i],
            #    ticks=showLabels[i],
            title=captions[i]),
            scale=alt.Scale(domain=[0, 0.3]),
            ),

        # tell Altair which field to use as the set of columns to be  represented in each group
        #column=alt.Column('AS:O', title=Groups_order[i]),
        column=alt.Column('AS:O',header = alt.Header(labelOrient ='bottom'), title=Groups_order[i], sort=alt.EncodingSortField(field='Order')),

        # tell Altair which field to use for color segmentation 
        color=alt.Color('Inf:O',
               scale=alt.Scale(
                    # make it look pretty with a color pallet, green, yellow, red
                    range=['#ff6f69', '#ffcc5c', '#96ceb4']),
                sort= ['high','med','low']
             )
    ) 
        ]
allcharts = charts[0]
for i in range(1, len(charts)):
    allcharts = alt.hconcat(allcharts,charts[i])
    
allcharts

# %% [code]


# %% [code]


# %% [code]
