# Supplementary material for: Data-mining unveils structure–property–activity correlation of viral infectivity enhancing self-assembling peptides
Source: Nat Commun. 2023 Aug 23;14:5121. doi: 10.1038/s41467-023-40663-6 (PMC10447463; doi:10.1038/s41467-023-40663-6)
Supplement: Supplementary file 8 — Source Code [file 41467_2023_40663_MOESM8_ESM.zip › SI-Codes/PAAA/Peptide-Library163.csv]

sequence;Absolute Infection / RLU * s	1.3 µM;n-fold Infection	1.3 µM;Rel-EFC;Log10 Infection Rel EFC
CKIKIQIII;22150;41;0	98;-0	01
CEIEIQI;633;1;0	03;-1	55
CKIKQIINM;11280;21;0	5;-0	3
CKFKFQFNMWQ;26320;49;1	16;0	06
CKFKFQFNM;28183;52;1	24;0	09
CKFKFQF;20067;52;1	23;0	09
KFKFQFNMW;6690;19;0	45;-0	35
KFKFQFNM;7067;20;0	47;-0	33
KFKFQFN;270;1;0	02;-1	74
CKAKAQANMWQ;600;2;0	04;-1	36
CKAKAQANM;430;1;0	03;-1	5
QCKFKQFFNMWQ;90;0;0	01;-2	18
QCKFKQFFNM;5847;18;0	43;-0	37
QCKFKQFF;170;1;0	01;-1	91
CKFKQFFNMWQ ;23487;26;0	61;-0	21
CKFKQFFNM;15720;17;0	41;-0	39
CKFKQFF;260;0;0	01;-2	17
QCKIKIQINM;15250;17;0	4;-0	4
QCKAKAQANMWQ;2767;3;0	07;-1	14
QCKAKAQANM;563;1;0	01;-1	83
QCKAKAQA;807;1;0	03;-1	6
QCKIKIQI;3577;5;0	11;-0	95
QCKIKQIINM;11187;15;0	35;-0	46
QCKIKQII;207;0;0	01;-2	19
QCKFKFQFNMWQ;19753;26;0	62;-0	21
QCKFKFQFNM;16353;22;0	51;-0	29
QCKFKFQF;20303;32;0	77;-0	12
CRFRFQF;7508;14;0	34;-0	46
HIHIQIC;4621;11;0	27;-0	57
RLRLTLC;1334;2;0	05;-1	29
HLHLPLL;133;0;0	01;-2
RGECKFKFQF;7411;14;0	33;-0	48
RGEKIKIQINM;7838;10;0	24;-0	61
KYKGAIIGNIK;80;0;0;-2	51
HGDKCHGDKC;263;0;0	01;-1	99
RPRGLLLGNLR;717;2;0	05;-1	32
KKFQKKFQ;423;1;0	03;-1	54
PPFHPPPFHP;263;1;0	02;-1	75
MDQMDQMDQMDQMDQ;63;0;0;-2	37
FDPFDPFDP;347;1;0	02;-1	63
TKTLTKTL;317;1;0	02;-1	67
FKFDKFKFDK;513;2;0	05;-1	33
KVKGVGK;287;1;0	03;-1	59
SISISRRI;313;1;0	03;-1	55
HRRHFRHKITKKK;150;1;0	01;-1	87
KNERIKNERI;143;1;0	01;-1	89
KIRGKFEKED;643;2;0	06;-1	24
CKFQC;497;1;0	02;-1	64
MKFM;383;1;0	02;-1	76
CKFC;240;0;0	01;-1	96
RGDKIRGDKI;163;0;0	01;-2	13
KNDKND;230;0;0	01;-1	98
HGEHGE;140;0;0	01;-2	19
HGEHGEHGE;360;1;0	02;-1	72
CRFRVPF;377;1;0	02;-1	7
CHLHLQL;2934;4;0	1;-1	01
CETMYDKILKNLSRSR;363;1;0	02;-1	72
MKFKFQF;1427;3;0	06;-1	2
QCKIKQIINMWQ;21312;42;1;0
QCKIKIQINMWQ;21221;44;1	04;0	02
KIKIQINMWQ;6650;12;0	3;-0	53
NMWQKAKAQA;1137;2;0	04;-1	38
NMWQKFKFQF;7323;11;0	27;-0	57
KVKVKVQV;467;1;0	02;-1	76
KIKQIINMWQ;9363;15;0	35;-0	46
KAKAQANMWQ;193;0;0	01;-2	15
KFKFQFNMWQ;20677;32;0	76;-0	12
KFKQFFNMWQ;1000;4;0	09;-1	05
KAKQAANMWQ;343;1;0	03;-1	51
NMWQKVGTPL;277;1;0	02;-1	61
NMWQKIKQII;283;1;0	03;-1	6
NMWQKIKIQI;2300;9;0	21;-0	69
KIKQIINM;5053;19;0	45;-0	35
KIKQIIN;323;2;0	04;-1	4
KIKIQINMW;17523;91;2	16;0	33
KIKIQINM;2947;15;0	36;-0	44
KIKIQIN;2153;11;0	27;-0	58
KAKAQA;147;1;0	02;-1	74
KIKIQI;550;3;0	07;-1	17
KFKFQF;687;3;0	06;-1	21
KIKIQINMWA;7677;29;0	69;-0	16
EIEIEIEI;200;1;0	02;-1	75
KIKIQINMAQ;2383;9;0	21;-0	67
KIKIQINAWQ;6013;23;0	54;-0	27
KIKIQIAMWQ;4350;16;0	39;-0	41
KIKIKIKIYYYY;30950;58;1	38;0	14
HHHHEIEIEIEI;655;1;0	03;-1	53
KYKYQY;230;0;0	01;-1	99
EFEFQF;73;0;0;-2	49
CEFEFQF;117;0;0	01;-2	28
CKFKFQFNMW;21517;40;0	96;-0	02
CKYKYQY;1083;2;0	04;-1	39
KWKWQW;387;1;0	01;-1	84
CKWKWQW;6760;11;0	25;-0	6
KLKQLL;197;0;0	01;-2	13
CKIKIQINMWQ;18623;29;0	7;-0	16
RGDKIKIQI;417;1;0	02;-1	81
CKIKIQINM;30273;67;1	59;0	2
CKIKIQI;19407;43;1	02;0	01
CKIKQII;797;2;0	04;-1	38
CKIKQIINMWQ;23697;52;1	24;0	09
KIKIQIRGD;400;1;0	02;-1	68
RGDKIKIQIC;19382;35;0	83;-0	08
RGDKIKIQINM;9554;17;0	41;-0	38
RGDKIKIQINMWQ;12503;32;0	76;-0	12
KFKFEFEF;577;1;0	03;-1	55
KIKQII;100;0;0;-2	31
KIEIQINM;707;1;0	03;-1	46
CKIKIQIRGD;6660;14;0	33;-0	48
CKIKQIIRGD;993;2;0	05;-1	31
RGDKIKIQINMC;21717;45;1	07;0	03
CQFQFQF;7570;15;0	35;-0	45
KIKIQII;400;1;0	02;-1	73
KFKFQFFF;8657;17;0	4;-0	39
KIKIKIQI;2073;4;0	1;-1	01
KAKAKAQA;187;0;0	01;-2	06
KLKLKLQL;2097;4;0	1;-1	01
KFKFKFQF;18697;34;0	8;-0	1
KVKVQVV;213;0;0	01;-2	04
KLKLQLL;163;0;0	01;-2	16
KFKFQFF;2850;5;0	12;-0	91
KIKIQIII;8260;15;0	35;-0	45
KVKVQVVV;820;1;0	04;-1	46
HHHHKAKAKAKAYYYY;203;1;0	01;-1	88
KIKIQIC;9447;26;0	61;-0	22
RGDSKIKIQIC;10816;25;0	6;-0	22
RGDSGGGGGGKIKIQIC;13453;36;0	87;-0	06
ILKNLSRSRKIKIQIC;12740;14;0	34;-0	47
KIKIKIKIWWWW;22347;25;0	59;-0	23
KIKIKIKI;1237;1;0	03;-1	49
CEFEFQFNMWQ;2517;6;0	14;-0	85
CSISIQI;3087;2;0	06;-1	25
CEIEIQINMWQ;12067;9;0	22;-0	66
CEIEIQINM;3593;3;0	07;-1	19
CSISIQINM;10943;8;0	2;-0	7
KAKAQANM;497;0;0	01;-2	05
CKAKAQA;1740;1;0	03;-1	5
HHHHKIKIQINMYYYY;22409;47;1	11;0	04
KIKIKIKIWW;20557;16;0	37;-0	43
HHHHKIKIKIKIWWWW;20797;16;0	38;-0	42
MKIKIQINM;15000;11;0	27;-0	56
RGDCKIKIQINM;7203;10;0	24;-0	63
MKIKIQINMWQ;12787;18;0	42;-0	38
HHHHKIKIKIKIYYYY;20713;29;0	68;-0	17
RGDCKFKFQF;4637;6;0	15;-0	82
KIKIQIW;4280;6;0	14;-0	85
KFKFQFW;4953;7;0	16;-0	79
CKFKFQFW;17862;37;0	88;-0	06
EIKIQINM;3607;4;0	1;-1
IKVAVKIKIQINM;17920;21;0	5;-0	3
HHHHKAKAKAKAWWWW;3233;4;0	09;-1	05
CKIW;290;2;0	05;-1	29
CKIKIQINMW;7253;54;1	29;0	11
ILKNLSRSRKIKIQINMWQ;1797;13;0	32;-0	49
EIEIQINM;203;2;0	04;-1	44
KIKIQINMWWQ;17977;135;3	21;0	51
KIKIQINMWWWQ;15400;116;2	75;0	44
KFKQFFINMWQ;14953;39;0	92;-0	04
KIKIQIMWNQ;9147;24;0	56;-0	25
KIKIQIMQWN;11623;30;0	72;-0	15
KIKIQINMWQRGD;197;1;0	01;-1	92
EIEIQINMWQ;2137;6;0	13;-0	88
KIKIKIQINMWQ;20353;33;0	79;-0	1
