# Supplementary material for: Data-mining unveils structure–property–activity correlation of viral infectivity enhancing self-assembling peptides
Source: Nat Commun. 2023 Aug 23;14:5121. doi: 10.1038/s41467-023-40663-6 (PMC10447463; doi:10.1038/s41467-023-40663-6)
Supplement: Supplementary file 8 — Source Code [file 41467_2023_40663_MOESM8_ESM.zip › SI-Codes/PAAA/Readme.txt]

The script "PAAA Peptide Amino Acid Analyzer" can quantify numbers of certain amino acid in a peptide library.

This Python code runs on a Jupyter Notebook and requires at least version 3.8.5.
For setup of software, see installation guidelines provided by the Jupyter Team, https://jupyter.org. 

Upon opening the code in the jupyter notebook environment, please ensure entering the file pathway, where the code is safed locally.
A model dataset "Peptide-Library163.csv" and "Rel-Pep-163.csv" that was applied in the publication are provided as input data.
The results on amino acid numbers (relative and absolute) will be displayed in the jupyter notebook interface and can be exported as .png or .csv.

The expected runtime for the provided dataset is less than 1 minute.
