# Supplementary material for: Data-mining unveils structure–property–activity correlation of viral infectivity enhancing self-assembling peptides
Source: Nat Commun. 2023 Aug 23;14:5121. doi: 10.1038/s41467-023-40663-6 (PMC10447463; doi:10.1038/s41467-023-40663-6)
Supplement: Supplementary file 8 — Source Code [file 41467_2023_40663_MOESM8_ESM.zip › SI-Codes/PAAA/Rel-Pep-163.csv]

Groups	AS	rel_pep_high	rel_pep_med	rel_pep_low
P+	K	1.0	0.8596491228070176	0.7692307692307693
P0	Q	0.9642857142857143	0.9298245614035088	0.6282051282051282
H0	I	0.7142857142857143	0.6666666666666666	0.34615384615384615
P0	N	0.6785714285714286	0.5964912280701754	0.2948717948717949
H0	M	0.6785714285714286	0.5614035087719298	0.2564102564102564
H0	C	0.6071428571428571	0.42105263157894735	0.3076923076923077
P0	W	0.5714285714285714	0.38596491228070173	0.16666666666666666
H0	F	0.32142857142857145	0.2807017543859649	0.2564102564102564
P0	G	0.14285714285714285	0.12280701754385964	0.16666666666666666
P-	D	0.14285714285714285	0.08771929824561403	0.15384615384615385
P+	R	0.14285714285714285	0.17543859649122806	0.16666666666666666
P0	Y	0.07142857142857142	0.017543859649122806	0.0641025641025641
P0	S	0.03571428571428571	0.07017543859649122	0.038461538461538464
P0	H	0.03571428571428571	0.07017543859649122	0.11538461538461539
P0	T	0.0	0.0	0.0641025641025641
H0	V	0.0	0.017543859649122806	0.07692307692307693
P0	P	0.0	0.0	0.07692307692307693
H0	A	0.0	0.08771929824561403	0.19230769230769232
P-	E	0.0	0.10526315789473684	0.1794871794871795
H0	L	0.0	0.07017543859649122	0.10256410256410256
