# Supplementary material for: Data-mining unveils structure–property–activity correlation of viral infectivity enhancing self-assembling peptides
Source: Nat Commun. 2023 Aug 23;14:5121. doi: 10.1038/s41467-023-40663-6 (PMC10447463; doi:10.1038/s41467-023-40663-6)
Supplement: Supplementary file 8 — Source Code [file 41467_2023_40663_MOESM8_ESM.zip › SI-Codes/Pattern-Analysis/input.xlsx]

## Sheet: Sheet1
name	sequence	infectivity
1	CKIKIQIII	0.976221
2	CEIEIQI	0.027913
3	CKIKQIINM	0.497145
4	CKFKFQFNMWQ	1.16001
5	CKFKFQFNM	1.24213
6	CKFKFQF	1.23262
7	KFKFQFNMW	0.446408
8	KFKFQFNM	0.471542
9	KFKFQFN	0.0180164
10	CKAKAQANMWQ	0.0437134
11	CKAKAQANM	0.0313279
12	QCKFKQFFNMWQ	0.247769
13	QCKFKQFFNM	0.425963
14	QCKFKQFF	0.0123855
15	CKFKQFFNMWQ	0.609787
16	CKFKQFFNM	0.40814
17	CKFKQFF	0.00675041
18	QCKIKIQINM	0.395937
19	QCKAKAQANMWQ	0.0718312
20	QCKAKAQANM	0.0146259
21	QCKAKAQA	0.0252609
22	QCKIKIQI	0.112004
23	QCKIKQIINM	0.350312
24	QCKIKQII	0.0064718
25	QCKFKFQFNMWQ	0.618578
26	QCKFKFQFNM	0.512107
27	QCKFKFQF	0.766999
28	CRFRFQF	0.343933
29	HIHIQIC	0.270884
30	RLRLTLC	0.0515266
31	HLHLPLL	0.0100208
32	RGECKFKFQF	0.332934
33	RGEKIKIQINM	0.243571
34	KYKGAIIGNIK	0.00310428
35	HGDKCHGDKC	0.0102183
36	RPRGLLLGNLR	0.0482726
37	KKFQKKFQ	0.0285145
38	PPFHPPPFHP	0.0177374
39	MDQMDQMDQMDQMDQ	0.00426595
40	FDPFDPFDP	0.0233505
41	TKTLTKTL	0.0213297
42	FKFDKFKFDK	0.046394
43	KVKGVGK	0.0259083
44	SISISRRI	0.0283184
45	HRRHFRHKITKKK	0.0135567
46	KNERIKNERI	0.0129542
47	KIRGKFEKED	0.0581431
48	CKFQC	0.0227316
49	MKFM	0.0175445
50	CKFC	0.0109844
51	RGDKIRGDKI	0.00747549
52	KNDKND	0.0105267
53	HGEHGE	0.00640756
54	HGEHGEHGE	0.0190396
55	CRFRVPF	0.0199211
56	CHLHLQL	0.0982222
57	CETMYDKILKNLSRSR	0.0192159
58	MKFKFQF	0.0636637
59	QCKIKQIINMWQ	1
60	QCKIKIQINMWQ	1.03623
61	KIKIQINMWQ	0.29675
62	NMWQKAKAQA	0.0420499
63	NMWQKFKFQF	0.27092
64	KVKVKVQV	0.0172639
65	KIKQIINMWQ	0.346388
66	KAKAQANMWQ	0.00715218
67	KFKFQFNMWQ	0.764914
68	KFKQFFNMWQ	0.0892482
69	KAKQAANMWQ	0.0306419
70	NMWQKVGTPL	0.024692
71	NMWQKIKQII	0.025287
72	NMWQKIKIQI	0.205271
73	KIKQIINM	0.451001
74	KIKQIIN	0.0398026
75	KIKIQINMW	2.15714
76	KIKIQINM	0.362737
77	KIKIQIN	0.265077
78	KAKAQA	0.0180548
79	KIKIQI	0.0677055
80	KFKFQF	0.0612837
81	KIKIQINMWA	0.685128
82	EIEIEIEI	0.0178496
83	KIKIQINMAQ	0.212708
84	KIKIQINAWQ	0.536679
85	KIKIQIAMWQ	0.388229
86	KIKIKIKIYYYY	1.38112
87	HHHHEIEIEIEI	0.0292288
88	KYKYQY	0.0102635
89	EFEFQF	0.00327243
90	CEFEFQF	0.00520614
91	CKFKFQFNMW	0.960161
92	CKYKYQY	0.0407097
93	KWKWQW	0.0145302
94	CKWKWQW	0.254028
95	KLKQLL	0.00739037
96	CKIKIQINMWQ	0.699831
97	RGDKIKIQI	0.0156576
98	CKIKIQINM	1.58932
99	CKIKIQI	1.01883
100	CKIKQII	0.0418241
101	CKIKQIINMWQ	1.24405
102	KIKIQIRGD	0.0209996
103	RGDKIKIQIC	0.831905
104	RGDKIKIQINM	0.413201
105	RGDKIKIQINMWQ	0.763008
106	KFKFEFEF	0.0283953
107	KIKQII	0.00492404
108	KIEIQINM	0.0347965
109	CKIKIQIRGD	0.327941
110	CKIKQIIRGD	0.0489121
111	RGDKIKIQINMC	1.06934
112	CQFQFQF	0.353259
113	KIKIQII	0.0186663
114	KFKFQFFF	0.403969
115	KIKIKIQI	0.0967536
116	KAKAKAQA	0.00871093
117	KLKLKLQL	0.0978424
118	KFKFKFQF	0.79935
119	KVKVQVV	0.00912077
120	KLKLQLL	0.00698309
121	KFKFQFF	0.121848
122	KIKIQIII	0.353145
123	KVKVQVVV	0.035058
124	HHHHKAKAKAKAYYYY	0.013079
125	KIKIQIC	0.607638
126	RGDSKIKIQIC	0.595746
127	RGDSGGGGGGKIKIQIC	0.865359
128	ILKNLSRSRKIKIQIC	0.335652
129	KIKIKIKIWWWW	0.588752
130	KIKIKIKI	0.0325816
131	CEFEFQFNMWQ	0.14097
132	CSISIQI	0.0559349
133	CEIEIQINMWQ	0.218666
134	CEIEIQINM	0.0651164
135	CSISIQINM	0.198309
136	KAKAQANM	0.00900032
137	CKAKAQA	0.0315313
138	HHHHKIKIQINMYYYY	1.108
139	KIKIKIKIWW	0.374417
140	HHHHKIKIKIKIWWWW	0.378789
141	MKIKIQINM	0.273209
142	RGDCKIKIQINM	0.235921
143	MKIKIQINMWQ	0.418784
144	HHHHKIKIKIKIYYYY	0.678395
145	RGDCKFKFQF	0.151858
146	KIKIQIW	0.140177
147	KFKFQFW	0.16223
148	CKFKFQFW	0.880812
149	EIKIQINM	0.0998103
150	IKVAVKIKIQINM	0.495915
151	HHHHKAKAKAKAWWWW	0.0894788
152	CKIW	0.0517639
153	CKIKIQINMW	1.29469
154	ILKNLSRSRKIKIQINMWQ	0.320698
155	EIEIQINM	0.0362942
156	KIKIQINMWWQ	3.20877
157	KIKIQINMWWWQ	2.74884
158	KFKQFFINMWQ	0.920384
159	KIKIQIMWNQ	0.562981
160	KIKIQIMQWN	0.715421
161	KIKIQINMWQRGD	0.0121049
162	EIEIQINMWQ	0.131513
163	KIKIKIQINMWQ	0.785512
