# Supplementary material for: Data-mining unveils structure–property–activity correlation of viral infectivity enhancing self-assembling peptides
Source: Nat Commun. 2023 Aug 23;14:5121. doi: 10.1038/s41467-023-40663-6 (PMC10447463; doi:10.1038/s41467-023-40663-6)
Supplement: Supplementary file 8 — Source Code [file 41467_2023_40663_MOESM8_ESM.zip › SI-Codes/Pattern-Analysis/Pattern-Analysis.ipynb]

# %% [code]
import sys
import numpy as np
import pandas as pd
import itertools
import collections
from collections import Counter
import matplotlib as mpl
import matplotlib.pyplot as plt
import openpyxl
import seaborn as sns
import pathlib

# Import local modules
sys.path.append('pythonModules/')

# from one_let_to_hyd_chrg import one_let_to_hyd_chrg
import amino_acid_data
import amino_acid_sequence_plotter

# %% [code]
# Importing the data
exptPeptides = pd.read_excel('input.xlsx')
# exptPeptides

# Change convention for infectivity
#exptPeptides.infectivity = exptPeptides.infectivity.map({
#    '-': 'low',
#    '+': 'medium',
#    '++': 'high'
#})

lowthresh = 0.1
medthresh = 0.7

def inf_categories(inf):
    if (inf < lowthresh):
        return 'low'
    elif (inf < medthresh):
        return 'medium'
    else:
        return 'high'

exptPeptides.infectivity = exptPeptides.infectivity.map(
    lambda x: inf_categories(x), na_action='ignore')

# %% [code]
exptPeptides

# %% [code]
# Coarse-grain the peptides
exptPeptides['Sequence'] = exptPeptides.sequence.apply(lambda x: x.replace('-', ''))
exptPeptides['hydChrg'] = exptPeptides.sequence.apply(
    lambda x: [amino_acid_data.get_CGed_hyd_chrg(i) for i in x])
exptPeptides['seqLength']=exptPeptides.sequence.str.len()

# %% [code]
# Check the formatted data. 
exptPeptides

# %% [code]
def findMatch(libPeptide, exptPeptide):
    """
    Input: 
    2 non-zero length coarse-grained peptides, 1 from the library we made and 
    1 from the experimental data set. 
    Does:
    Finds if the whole sequence of the library peptide is  present in the 
    experimental sequence in the exact same order.
    
    Returns: 
    1/0 for non-empty sequences.
    
    Example: 
    findMatch([''], ['PN', 'HZ', 'PN', 'HZ', 'PZ', 'HZ'])='One sequence is empty!'
    findMatch('HZ', ['PN', 'HZ', 'PN', 'HZ', 'PZ', 'HZ'])=1
    findMatch(['HZ','PN','HZ'], ['PN', 'HZ', 'PN', 'PZ', 'HZ'])=0
    """

    joinedLibPeptide = ''.join(str(i) for i in libPeptide)
    joinedExptPeptide = ''.join(str(i) for i in exptPeptide)
    print(libPeptide)
    print(exptPeptide)
    print(joinedLibPeptide, joinedExptPeptide)
    if (joinedExptPeptide == '' or joinedLibPeptide == ''):
        print('One sequence is empty!')
    else:
        if (len(joinedExptPeptide) > len(joinedLibPeptide)):
            if (joinedExptPeptide.count(joinedLibPeptide) !=0):
                return 1 
            else: 
                return 0

findMatch(['HZ'], ['PZ', 'HZ', 'HZ', 'HZ'])

# %% [code]
# Combinatorially construct the peptide library

singlets = ['H0', 'P0', 'P+', 'P-']
#doublets = list(itertools.product(singlets, singlets))
#triplets = list(itertools.product(singlets, singlets, singlets))
#quartets = list(itertools.product(singlets, singlets, singlets, singlets))
#quintets = list(
#    itertools.product(singlets, singlets, singlets, singlets, singlets))
#sextets = list(
#    itertools.product(singlets, singlets, singlets, singlets, singlets, singlets))
septets = list(
    itertools.product(singlets, singlets, singlets, singlets, singlets, singlets, singlets))


# Name the peptides and make a dictionary {(name, sequence)}

single_sequences = {'sing_' + ''.join(i): i for i in singlets}
#double_sequences = {'doub_' + ''.join(i): i for i in doublets}
#triple_sequences = {'trip_' + ''.join(i): i for i in triplets}
#quartile_sequences = {'quart_' + ''.join(i): i for i in quartets}
#quintile_sequences = {'quint_' + ''.join(i): i for i in quintets}
#sextile_sequences = {'sext_' + ''.join(i): i for i in sextets}
septile_sequences = {'sept_' + ''.join(i): i for i in septets}


libSequences = {
   **single_sequences,
 #   **double_sequences,
  #  **triple_sequences,
   # **quartile_sequences,
    #**quintile_sequences,
    #**sextile_sequences,
    **septile_sequences
}
libSequences.__len__()

# libSequences

# %% [code]
foo_dict = {}

for row in exptPeptides.itertuples():
    foo_dict[row.Index] = {}
    for key, value in libSequences.items():
        foo_dict[row.Index][key] = findMatch(value, row.hydChrg)

overlaps = pd.merge(exptPeptides,
                    pd.DataFrame.from_dict(foo_dict).T,
                    on=exptPeptides.index).drop(['key_0', 'name'], axis=1)

overlaps.drop('seqLength', axis=1, inplace=True)
overlaps

# %% [code]
sampleSize = 1 #int(totPep * minPercentage)

importantSeqs = []

for col in overlaps.columns:
    if (overlaps[col].dtypes == 'float64'):
        if (overlaps.loc[:, col].astype(bool).sum(axis=0) > sampleSize):
            importantSeqs.append(col)
len(importantSeqs)
overlaps = overlaps[['sequence', 'infectivity', 'hydChrg', *importantSeqs]]
overlaps

# %% [code]
overlapSummary = overlaps.groupby('infectivity').sum().T
# overlapSummary.head()

# Remove the infectivity tag from the summary dataframe (just a multi-level
# index. Remove the transpose operation in the definition to see that
overlapSummary.columns = ['high', 'low', 'med']
# overlapSummary.head()

# Now reset the index to make the sequences a proper column instead of axis labels
overlapSummary.reset_index(inplace=True)
# overlapSummary.head()

# rename index to sequence, which is correct
overlapSummary.rename(columns={'index':'sequence'}, inplace=True)
overlapSummary

# %% [code]
totPep = overlaps.shape[0]
totLow = overlaps.loc[overlaps.infectivity == 'low'].shape[0]
totMed = overlaps.loc[overlaps.infectivity == 'medium'].shape[0]
totHigh = overlaps.loc[overlaps.infectivity == 'high'].shape[0]
totPep, totLow, totMed, totHigh

# %% [code]
# Add the total numbers of each type for reference
overlapSummary['totHigh'] = totHigh
overlapSummary['totMed'] = totMed
overlapSummary['totLow'] = totLow

overlapSummary['fracLow'] = overlapSummary.low / overlapSummary.totLow
overlapSummary['fracMed'] = overlapSummary.med / overlapSummary.totMed
overlapSummary['fracHigh'] = overlapSummary.high / overlapSummary.totHigh

overlapSummary = overlapSummary[[
    'sequence', 'low', 'totLow', 'fracLow', 'med', 'totMed', 'fracMed', 'high',
    'totHigh', 'fracHigh'
]]

overlapSummary[
    'diffHigh_MedLow'] = overlapSummary.fracHigh - overlapSummary.fracLow -overlapSummary.fracMed
overlapSummary

# %% [code]
# Best 5
overlapSummary.sort_values(by='diffHigh_MedLow', ascending=False)[:10]

overlapSummary.sort_values(
    by='diffHigh_MedLow',
    ascending=False).to_excel('table-results.xlsx')

# %% [code]
