# Supplementary material for: Data-mining unveils structure–property–activity correlation of viral infectivity enhancing self-assembling peptides
Source: Nat Commun. 2023 Aug 23;14:5121. doi: 10.1038/s41467-023-40663-6 (PMC10447463; doi:10.1038/s41467-023-40663-6)
Supplement: Supplementary file 8 — Source Code [file 41467_2023_40663_MOESM8_ESM.zip › SI-Codes/Pattern-Analysis/pythonModules/amino_acid_sequence_plotter.py]

import sys

import pandas as pd
import numpy as np
import seaborn as sns
import matplotlib as mpl
import matplotlib.pyplot as plt
import matplotlib.patches as patches

from pathlib import Path

import amino_acid_data


#.............................................................................#


print(79*'-')
print('You are using the following versions: ')
print(f'Python version: {sys.version}')
print(f'numpy version: {np.__version__}')
print(f'Pandas version: {pd.__version__}')
print(f'Matplotlib version: {mpl.__version__}')
print(79*'-')

#.............................................................................#


def sequence_plotter(list_of_proteins,
                     figure_folder=None,
                     title=None,
                     file_name=None,
                     save_fig=False
                     ):
    """
    From a list containing amino acid sequences of proteins, this
    function plots the sequences, optionally, saves it in a file.
    ------------
    Parameters:
    list_of_proteins: Individual proteins should be represented as a string of one letter codes of amino acids
    out_file_name: str
            The name of the figure file that will save the figure
            Not yet implemented but the idea is it will save the out file as a
            pdf

    Returns:
    None
    """
    cg_amino_color_codes = {'H0': 'orange',
                            'P0': 'mediumorchid',
                            'P+': 'dodgerblue',
                            'P-': 'salmon'}

    cg_amino_type_property = {'H0': 'Hydrophobic',
                              'P0': 'Hydrophilic',
                              'P+': 'Positive',
                              'P-': 'Negative'}

    # get the number of proteins
    num_of_proteins = len(list_of_proteins)

    print(f"There are {num_of_proteins} proteins in the input list.")

    # Create a dataframe with the proteins. The columns are a made up sequence
    # names where proteins are called Seq-1 and so on. Also, another column
    # containing the list of coarse-grained hydrophobicity and charge strings
    # like ['PZ', 'NZ', ...]

    input_data = list_of_proteins

#     if 'name' or 'Name' or 'NAME' not in input_data.columns.to_list():
#         input_data['name'] = np.arange(1, 1+num_of_proteins).astype(str)
#         input_data['name'] = 'Seq-' + input_data['name']

    def hyd_chrg_list_from_protein(protein):
        return [amino_acid_data.get_CGed_hyd_chrg(i) for i in protein]

    input_data['hyd_chrg'] = input_data.sequence.apply(
        lambda x: hyd_chrg_list_from_protein(x))
    print(input_data)

#     sns.set(context='paper',
#             font='serif',
#             font_scale=0.5)

    # Plot maximum max_seq_in_1page sequences in one page

    max_seq_in_1page = 20

    for fig_num in range(num_of_proteins//max_seq_in_1page+1):

        fig, axs = plt.subplots(max_seq_in_1page, 1, figsize=(10,7),dpi=150)
        plt.suptitle(f'{title}')
        # create a dataframe which contains the sequences that fit in a page
        smaller_dataframe = input_data.iloc[fig_num *
                                            max_seq_in_1page:(fig_num+1)*max_seq_in_1page, :]

        for ax, row in zip(axs, smaller_dataframe.itertuples()):
            x = 10 # starting x coordiante for the amino acid rectanges.
            y = 0
            box_x = 1
            box_y = 1
            for acid, hc in zip(row.sequence, row.hyd_chrg):
                ax.text(0, y+0.2, row.name)
                ax.add_patch(
                    patches.Rectangle(
                        (x, y), box_x, box_y, color=cg_amino_color_codes[hc]))
                ax.text(x+0.2, y+0.2, acid)
                ax.set(xlim=(0, 50),
                       xticks=range(1, len(row.sequence)+1),
                       xticklabels=list(row.sequence),
                       ylabel='')
                ax.axis('off')
                x += 1
            y += 1

        ax2 = fig.add_axes([0.8, 0.85, 0.1, 1])  # left, bottom, width, height
        ax2.text(0, 0, "Amino acid 1 letter codes", fontweight='bold')
        ax2.axis('off')

        ax3 = fig.add_axes([0.8, 0.8, 0.1, 0.9])  # left, bottom, width, height
        x = 0.2
        y = 0
        for aa in list(amino_acid_data.ONE_TO_FULL.keys()):
            ax3.text(x, y, f'{aa} : {amino_acid_data.ONE_TO_FULL[aa]}')
            y -= 0.03
            ax3.axis('off')

        ax4 = fig.add_axes([0.8, 0.25, 0.1, 0.1])
        ax4.text(0, 0, "Color codes", fontweight='bold')
        ax4.axis('off')

        ax5 = fig.add_axes([0.8, 0.2, 0.1, 0.1])
        x = 0.6
        y = 0
        for color in list(cg_amino_color_codes):
            ax5.text(x, y, f'{cg_amino_type_property[color]}',
                     bbox={'facecolor': f'{cg_amino_color_codes[color]}'})
            y -= 0.5
            ax5.axis('off')

        # delete the extra empty subplots in the last plot page
        if (max_seq_in_1page > num_of_proteins-max_seq_in_1page*fig_num):
            for ax in axs[num_of_proteins-max_seq_in_1page*fig_num:]:
                fig.delaxes(ax)

#         plt.show()

        # set the output figure path
        if(file_name != None):
            new_path = figure_folder / f'{file_name}_figure_{fig_num}.pdf'
            if(save_fig):
                fig.savefig(new_path)

if __name__=='__main__':
    # Test
    sequence_plotter(['AAA', 'AAQ'])
