# Supplementary material for: Data-mining unveils structure–property–activity correlation of viral infectivity enhancing self-assembling peptides
Source: Nat Commun. 2023 Aug 23;14:5121. doi: 10.1038/s41467-023-40663-6 (PMC10447463; doi:10.1038/s41467-023-40663-6)
Supplement: Supplementary file 8 — Source Code [file 41467_2023_40663_MOESM8_ESM.zip › SI-Codes/Pattern-Analysis/Readme.txt]

The script "Pattern-Analysis" can identify coarse-grained amino acids patterns in a peptide library.

This Python code runs on a Jupyter Notebook and requires at least version 3.8.5.
For setup of software, see installation guidelines provided by the Jupyter Team, https://jupyter.org. 

A model dataset "input.xlsx" that was applied in the publication is provided as input data.
The results on amino acid patterns ranked according to their prevalance in active peptides, will be exported as "table-results.xlsx".

The expected runtime for the provided dataset is less than 10 minute.
