# Supplementary material for: Data-mining unveils structure–property–activity correlation of viral infectivity enhancing self-assembling peptides
Source: Nat Commun. 2023 Aug 23;14:5121. doi: 10.1038/s41467-023-40663-6 (PMC10447463; doi:10.1038/s41467-023-40663-6)
Supplement: Supplementary file 8 — Source Code [file 41467_2023_40663_MOESM8_ESM.zip › SI-Codes/Pattern-Analysis/table-results.xlsx]

## Sheet: Sheet1
	sequence	low	totLow	fracLow	med	totMed	fracMed	high	totHigh	fracHigh	diffHigh_MedLow
8469	sept_P+H0P0H0P0H0P0	4	81	0.0493827	8	55	0.145455	11	27	0.407407	0.21257
8725	sept_P+H0P+H0P0H0P0	7	81	0.0864198	18	55	0.327273	15	27	0.555556	0.141863
4377	sept_P0H0P0H0P0P0P0	0	81	0	0	55	0	3	27	0.111111	0.111111
2120	sept_H0P+H0P0H0P0H0	8	81	0.0987654	18	55	0.327273	14	27	0.518519	0.0924804
1097	sept_H0P0H0P0H0P0P0	4	81	0.0493827	9	55	0.163636	8	27	0.296296	0.0832772
2184	sept_H0P+H0P+H0P0H0	9	81	0.111111	12	55	0.218182	11	27	0.407407	0.0781145
1113	sept_H0P0H0P0P0P0P0	0	81	0	0	55	0	2	27	0.0740741	0.0740741
14472	sept_P-P+H0P+H0P0H0	1	81	0.0123457	2	55	0.0363636	3	27	0.111111	0.0624018
7717	sept_P0P-P+H0P+H0P0	1	81	0.0123457	2	55	0.0363636	3	27	0.111111	0.0624018
10124	sept_P+P0P-P+H0P+H0	1	81	0.0123457	2	55	0.0363636	3	27	0.111111	0.0624018
7513	sept_P0P-P0P0P0P0P0	0	81	0	0	55	0	1	27	0.037037	0.037037
4117	sept_P0H0H0H0P0H0P0	0	81	0	0	55	0	1	27	0.037037	0.037037
8772	sept_P+H0P+P0H0H0H0	0	81	0	0	55	0	1	27	0.037037	0.037037
5468	sept_P0P0P0P0P0P+H0	0	81	0	0	55	0	1	27	0.037037	0.037037
73	sept_H0H0H0P0H0P0P0	0	81	0	0	55	0	1	27	0.037037	0.037037
2309	sept_H0P+P0H0H0H0P0	0	81	0	0	55	0	1	27	0.037037	0.037037
5466	sept_P0P0P0P0P0P0P+	0	81	0	0	55	0	1	27	0.037037	0.037037
5465	sept_P0P0P0P0P0P0P0	0	81	0	0	55	0	1	27	0.037037	0.037037
9224	sept_P+P0H0H0H0P0H0	0	81	0	0	55	0	1	27	0.037037	0.037037
13657	sept_P-P0P0P0P0P0P0	0	81	0	0	55	0	1	27	0.037037	0.037037
10073	sept_P+P0P-P0P0P0P0	0	81	0	0	55	0	1	27	0.037037	0.037037
8724	sept_P+H0P+H0P0H0H0	1	81	0.0123457	6	55	0.109091	4	27	0.148148	0.0267116
5669	sept_P0P0P+H0P+H0P0	1	81	0.0123457	2	55	0.0363636	2	27	0.0740741	0.0253648
1049	sept_H0P0H0H0P0P0P0	0	81	0	1	55	0.0181818	1	27	0.037037	0.0188552
8468	sept_P+H0P0H0P0H0H0	0	81	0	1	55	0.0181818	1	27	0.037037	0.0188552
2117	sept_H0P+H0P0H0H0P0	0	81	0	1	55	0.0181818	1	27	0.037037	0.0188552
8457	sept_P+H0P0H0H0P0P0	0	81	0	1	55	0.0181818	1	27	0.037037	0.0188552
5478	sept_P0P0P0P0P+H0P+	2	81	0.0246914	2	55	0.0363636	2	27	0.0740741	0.0130191
5516	sept_P0P0P0P+H0P+H0	2	81	0.0246914	2	55	0.0363636	2	27	0.0740741	0.0130191
6280	sept_P0P+H0P+H0P0H0	1	81	0.0123457	3	55	0.0545455	2	27	0.0740741	0.00718294
10937	sept_P+P+P+P+P-P0P0	0	81	0	0	55	0	0	27	0	0
10932	sept_P+P+P+P+P-H0H0	0	81	0	0	55	0	0	27	0	0
10945	sept_P+P+P+P+P-P-P0	0	81	0	0	55	0	0	27	0	0
10944	sept_P+P+P+P+P-P-H0	0	81	0	0	55	0	0	27	0	0
10929	sept_P+P+P+P+P+P-P0	0	81	0	0	55	0	0	27	0	0
10930	sept_P+P+P+P+P+P-P+	0	81	0	0	55	0	0	27	0	0
10943	sept_P+P+P+P+P-P+P-	0	81	0	0	55	0	0	27	0	0
10942	sept_P+P+P+P+P-P+P+	0	81	0	0	55	0	0	27	0	0
10931	sept_P+P+P+P+P+P-P-	0	81	0	0	55	0	0	27	0	0
10933	sept_P+P+P+P+P-H0P0	0	81	0	0	55	0	0	27	0	0
10938	sept_P+P+P+P+P-P0P+	0	81	0	0	55	0	0	27	0	0
10934	sept_P+P+P+P+P-H0P+	0	81	0	0	55	0	0	27	0	0
10941	sept_P+P+P+P+P-P+P0	0	81	0	0	55	0	0	27	0	0
10940	sept_P+P+P+P+P-P+H0	0	81	0	0	55	0	0	27	0	0
10939	sept_P+P+P+P+P-P0P-	0	81	0	0	55	0	0	27	0	0
10927	sept_P+P+P+P+P+P+P-	0	81	0	0	55	0	0	27	0	0
10935	sept_P+P+P+P+P-H0P-	0	81	0	0	55	0	0	27	0	0
10936	sept_P+P+P+P+P-P0H0	0	81	0	0	55	0	0	27	0	0
10928	sept_P+P+P+P+P+P-H0	0	81	0	0	55	0	0	27	0	0
8194	sept_P0P-P-P-P-P-P+	0	81	0	0	55	0	0	27	0	0
10926	sept_P+P+P+P+P+P+P+	0	81	0	0	55	0	0	27	0	0
10925	sept_P+P+P+P+P+P+P0	0	81	0	0	55	0	0	27	0	0
10899	sept_P+P+P+P+H0P-P-	0	81	0	0	55	0	0	27	0	0
10900	sept_P+P+P+P+P0H0H0	0	81	0	0	55	0	0	27	0	0
10901	sept_P+P+P+P+P0H0P0	0	81	0	0	55	0	0	27	0	0
10902	sept_P+P+P+P+P0H0P+	0	81	0	0	55	0	0	27	0	0
10903	sept_P+P+P+P+P0H0P-	0	81	0	0	55	0	0	27	0	0
10904	sept_P+P+P+P+P0P0H0	0	81	0	0	55	0	0	27	0	0
10905	sept_P+P+P+P+P0P0P0	0	81	0	0	55	0	0	27	0	0
10906	sept_P+P+P+P+P0P0P+	0	81	0	0	55	0	0	27	0	0
10907	sept_P+P+P+P+P0P0P-	0	81	0	0	55	0	0	27	0	0
10908	sept_P+P+P+P+P0P+H0	0	81	0	0	55	0	0	27	0	0
10909	sept_P+P+P+P+P0P+P0	0	81	0	0	55	0	0	27	0	0
10910	sept_P+P+P+P+P0P+P+	0	81	0	0	55	0	0	27	0	0
10911	sept_P+P+P+P+P0P+P-	0	81	0	0	55	0	0	27	0	0
10912	sept_P+P+P+P+P0P-H0	0	81	0	0	55	0	0	27	0	0
10913	sept_P+P+P+P+P0P-P0	0	81	0	0	55	0	0	27	0	0
10914	sept_P+P+P+P+P0P-P+	0	81	0	0	55	0	0	27	0	0
10915	sept_P+P+P+P+P0P-P-	0	81	0	0	55	0	0	27	0	0
10916	sept_P+P+P+P+P+H0H0	0	81	0	0	55	0	0	27	0	0
10917	sept_P+P+P+P+P+H0P0	0	81	0	0	55	0	0	27	0	0
10918	sept_P+P+P+P+P+H0P+	0	81	0	0	55	0	0	27	0	0
10919	sept_P+P+P+P+P+H0P-	0	81	0	0	55	0	0	27	0	0
10947	sept_P+P+P+P+P-P-P-	0	81	0	0	55	0	0	27	0	0
10920	sept_P+P+P+P+P+P0H0	0	81	0	0	55	0	0	27	0	0
10921	sept_P+P+P+P+P+P0P0	0	81	0	0	55	0	0	27	0	0
10922	sept_P+P+P+P+P+P0P+	0	81	0	0	55	0	0	27	0	0
10923	sept_P+P+P+P+P+P0P-	0	81	0	0	55	0	0	27	0	0
10924	sept_P+P+P+P+P+P+H0	0	81	0	0	55	0	0	27	0	0
10946	sept_P+P+P+P+P-P-P+	0	81	0	0	55	0	0	27	0	0
10955	sept_P+P+P+P-H0P0P-	0	81	0	0	55	0	0	27	0	0
10948	sept_P+P+P+P-H0H0H0	0	81	0	0	55	0	0	27	0	0
10994	sept_P+P+P+P-P+P-P+	0	81	0	0	55	0	0	27	0	0
10981	sept_P+P+P+P-P+H0P0	0	81	0	0	55	0	0	27	0	0
10982	sept_P+P+P+P-P+H0P+	0	81	0	0	55	0	0	27	0	0
10983	sept_P+P+P+P-P+H0P-	0	81	0	0	55	0	0	27	0	0
10984	sept_P+P+P+P-P+P0H0	0	81	0	0	55	0	0	27	0	0
10985	sept_P+P+P+P-P+P0P0	0	81	0	0	55	0	0	27	0	0
10986	sept_P+P+P+P-P+P0P+	0	81	0	0	55	0	0	27	0	0
10987	sept_P+P+P+P-P+P0P-	0	81	0	0	55	0	0	27	0	0
10988	sept_P+P+P+P-P+P+H0	0	81	0	0	55	0	0	27	0	0
10989	sept_P+P+P+P-P+P+P0	0	81	0	0	55	0	0	27	0	0
10990	sept_P+P+P+P-P+P+P+	0	81	0	0	55	0	0	27	0	0
10991	sept_P+P+P+P-P+P+P-	0	81	0	0	55	0	0	27	0	0
10992	sept_P+P+P+P-P+P-H0	0	81	0	0	55	0	0	27	0	0
10993	sept_P+P+P+P-P+P-P0	0	81	0	0	55	0	0	27	0	0
10995	sept_P+P+P+P-P+P-P-	0	81	0	0	55	0	0	27	0	0
10949	sept_P+P+P+P-H0H0P0	0	81	0	0	55	0	0	27	0	0
10996	sept_P+P+P+P-P-H0H0	0	81	0	0	55	0	0	27	0	0
10997	sept_P+P+P+P-P-H0P0	0	81	0	0	55	0	0	27	0	0
10998	sept_P+P+P+P-P-H0P+	0	81	0	0	55	0	0	27	0	0
10999	sept_P+P+P+P-P-H0P-	0	81	0	0	55	0	0	27	0	0
11000	sept_P+P+P+P-P-P0H0	0	81	0	0	55	0	0	27	0	0
11001	sept_P+P+P+P-P-P0P0	0	81	0	0	55	0	0	27	0	0
11002	sept_P+P+P+P-P-P0P+	0	81	0	0	55	0	0	27	0	0
11003	sept_P+P+P+P-P-P0P-	0	81	0	0	55	0	0	27	0	0
11004	sept_P+P+P+P-P-P+H0	0	81	0	0	55	0	0	27	0	0
11005	sept_P+P+P+P-P-P+P0	0	81	0	0	55	0	0	27	0	0
11006	sept_P+P+P+P-P-P+P+	0	81	0	0	55	0	0	27	0	0
11007	sept_P+P+P+P-P-P+P-	0	81	0	0	55	0	0	27	0	0
11008	sept_P+P+P+P-P-P-H0	0	81	0	0	55	0	0	27	0	0
10980	sept_P+P+P+P-P+H0H0	0	81	0	0	55	0	0	27	0	0
10979	sept_P+P+P+P-P0P-P-	0	81	0	0	55	0	0	27	0	0
10978	sept_P+P+P+P-P0P-P+	0	81	0	0	55	0	0	27	0	0
10977	sept_P+P+P+P-P0P-P0	0	81	0	0	55	0	0	27	0	0
10950	sept_P+P+P+P-H0H0P+	0	81	0	0	55	0	0	27	0	0
10951	sept_P+P+P+P-H0H0P-	0	81	0	0	55	0	0	27	0	0
10952	sept_P+P+P+P-H0P0H0	0	81	0	0	55	0	0	27	0	0
10953	sept_P+P+P+P-H0P0P0	0	81	0	0	55	0	0	27	0	0
10954	sept_P+P+P+P-H0P0P+	0	81	0	0	55	0	0	27	0	0
10897	sept_P+P+P+P+H0P-P0	0	81	0	0	55	0	0	27	0	0
10956	sept_P+P+P+P-H0P+H0	0	81	0	0	55	0	0	27	0	0
10957	sept_P+P+P+P-H0P+P0	0	81	0	0	55	0	0	27	0	0
10958	sept_P+P+P+P-H0P+P+	0	81	0	0	55	0	0	27	0	0
10959	sept_P+P+P+P-H0P+P-	0	81	0	0	55	0	0	27	0	0
10960	sept_P+P+P+P-H0P-H0	0	81	0	0	55	0	0	27	0	0
10961	sept_P+P+P+P-H0P-P0	0	81	0	0	55	0	0	27	0	0
10962	sept_P+P+P+P-H0P-P+	0	81	0	0	55	0	0	27	0	0
10963	sept_P+P+P+P-H0P-P-	0	81	0	0	55	0	0	27	0	0
10964	sept_P+P+P+P-P0H0H0	0	81	0	0	55	0	0	27	0	0
10965	sept_P+P+P+P-P0H0P0	0	81	0	0	55	0	0	27	0	0
10966	sept_P+P+P+P-P0H0P+	0	81	0	0	55	0	0	27	0	0
10967	sept_P+P+P+P-P0H0P-	0	81	0	0	55	0	0	27	0	0
10968	sept_P+P+P+P-P0P0H0	0	81	0	0	55	0	0	27	0	0
10969	sept_P+P+P+P-P0P0P0	0	81	0	0	55	0	0	27	0	0
10970	sept_P+P+P+P-P0P0P+	0	81	0	0	55	0	0	27	0	0
10971	sept_P+P+P+P-P0P0P-	0	81	0	0	55	0	0	27	0	0
10972	sept_P+P+P+P-P0P+H0	0	81	0	0	55	0	0	27	0	0
10973	sept_P+P+P+P-P0P+P0	0	81	0	0	55	0	0	27	0	0
10974	sept_P+P+P+P-P0P+P+	0	81	0	0	55	0	0	27	0	0
10975	sept_P+P+P+P-P0P+P-	0	81	0	0	55	0	0	27	0	0
10976	sept_P+P+P+P-P0P-H0	0	81	0	0	55	0	0	27	0	0
10898	sept_P+P+P+P+H0P-P+	0	81	0	0	55	0	0	27	0	0
10890	sept_P+P+P+P+H0P0P+	0	81	0	0	55	0	0	27	0	0
10896	sept_P+P+P+P+H0P-H0	0	81	0	0	55	0	0	27	0	0
10817	sept_P+P+P+H0P-P-P0	0	81	0	0	55	0	0	27	0	0
10804	sept_P+P+P+H0P-H0H0	0	81	0	0	55	0	0	27	0	0
10805	sept_P+P+P+H0P-H0P0	0	81	0	0	55	0	0	27	0	0
10806	sept_P+P+P+H0P-H0P+	0	81	0	0	55	0	0	27	0	0
10807	sept_P+P+P+H0P-H0P-	0	81	0	0	55	0	0	27	0	0
10808	sept_P+P+P+H0P-P0H0	0	81	0	0	55	0	0	27	0	0
10809	sept_P+P+P+H0P-P0P0	0	81	0	0	55	0	0	27	0	0
10810	sept_P+P+P+H0P-P0P+	0	81	0	0	55	0	0	27	0	0
10811	sept_P+P+P+H0P-P0P-	0	81	0	0	55	0	0	27	0	0
10812	sept_P+P+P+H0P-P+H0	0	81	0	0	55	0	0	27	0	0
10813	sept_P+P+P+H0P-P+P0	0	81	0	0	55	0	0	27	0	0
10814	sept_P+P+P+H0P-P+P+	0	81	0	0	55	0	0	27	0	0
10815	sept_P+P+P+H0P-P+P-	0	81	0	0	55	0	0	27	0	0
10816	sept_P+P+P+H0P-P-H0	0	81	0	0	55	0	0	27	0	0
10818	sept_P+P+P+H0P-P-P+	0	81	0	0	55	0	0	27	0	0
10833	sept_P+P+P+P0H0P-P0	0	81	0	0	55	0	0	27	0	0
10819	sept_P+P+P+H0P-P-P-	0	81	0	0	55	0	0	27	0	0
10820	sept_P+P+P+P0H0H0H0	0	81	0	0	55	0	0	27	0	0
10821	sept_P+P+P+P0H0H0P0	0	81	0	0	55	0	0	27	0	0
10822	sept_P+P+P+P0H0H0P+	0	81	0	0	55	0	0	27	0	0
10823	sept_P+P+P+P0H0H0P-	0	81	0	0	55	0	0	27	0	0
10824	sept_P+P+P+P0H0P0H0	0	81	0	0	55	0	0	27	0	0
10825	sept_P+P+P+P0H0P0P0	0	81	0	0	55	0	0	27	0	0
10826	sept_P+P+P+P0H0P0P+	0	81	0	0	55	0	0	27	0	0
10827	sept_P+P+P+P0H0P0P-	0	81	0	0	55	0	0	27	0	0
10828	sept_P+P+P+P0H0P+H0	0	81	0	0	55	0	0	27	0	0
10829	sept_P+P+P+P0H0P+P0	0	81	0	0	55	0	0	27	0	0
10830	sept_P+P+P+P0H0P+P+	0	81	0	0	55	0	0	27	0	0
10831	sept_P+P+P+P0H0P+P-	0	81	0	0	55	0	0	27	0	0
10803	sept_P+P+P+H0P+P-P-	0	81	0	0	55	0	0	27	0	0
10802	sept_P+P+P+H0P+P-P+	0	81	0	0	55	0	0	27	0	0
10801	sept_P+P+P+H0P+P-P0	0	81	0	0	55	0	0	27	0	0
10800	sept_P+P+P+H0P+P-H0	0	81	0	0	55	0	0	27	0	0
10773	sept_P+P+P+H0P0H0P0	0	81	0	0	55	0	0	27	0	0
10774	sept_P+P+P+H0P0H0P+	0	81	0	0	55	0	0	27	0	0
10775	sept_P+P+P+H0P0H0P-	0	81	0	0	55	0	0	27	0	0
10776	sept_P+P+P+H0P0P0H0	0	81	0	0	55	0	0	27	0	0
10777	sept_P+P+P+H0P0P0P0	0	81	0	0	55	0	0	27	0	0
10778	sept_P+P+P+H0P0P0P+	0	81	0	0	55	0	0	27	0	0
10779	sept_P+P+P+H0P0P0P-	0	81	0	0	55	0	0	27	0	0
10780	sept_P+P+P+H0P0P+H0	0	81	0	0	55	0	0	27	0	0
10781	sept_P+P+P+H0P0P+P0	0	81	0	0	55	0	0	27	0	0
10782	sept_P+P+P+H0P0P+P+	0	81	0	0	55	0	0	27	0	0
10783	sept_P+P+P+H0P0P+P-	0	81	0	0	55	0	0	27	0	0
10784	sept_P+P+P+H0P0P-H0	0	81	0	0	55	0	0	27	0	0
10785	sept_P+P+P+H0P0P-P0	0	81	0	0	55	0	0	27	0	0
10786	sept_P+P+P+H0P0P-P+	0	81	0	0	55	0	0	27	0	0
10787	sept_P+P+P+H0P0P-P-	0	81	0	0	55	0	0	27	0	0
10788	sept_P+P+P+H0P+H0H0	0	81	0	0	55	0	0	27	0	0
10789	sept_P+P+P+H0P+H0P0	0	81	0	0	55	0	0	27	0	0
10790	sept_P+P+P+H0P+H0P+	0	81	0	0	55	0	0	27	0	0
10791	sept_P+P+P+H0P+H0P-	0	81	0	0	55	0	0	27	0	0
10792	sept_P+P+P+H0P+P0H0	0	81	0	0	55	0	0	27	0	0
10793	sept_P+P+P+H0P+P0P0	0	81	0	0	55	0	0	27	0	0
10794	sept_P+P+P+H0P+P0P+	0	81	0	0	55	0	0	27	0	0
10795	sept_P+P+P+H0P+P0P-	0	81	0	0	55	0	0	27	0	0
10796	sept_P+P+P+H0P+P+H0	0	81	0	0	55	0	0	27	0	0
10797	sept_P+P+P+H0P+P+P0	0	81	0	0	55	0	0	27	0	0
10798	sept_P+P+P+H0P+P+P+	0	81	0	0	55	0	0	27	0	0
10799	sept_P+P+P+H0P+P+P-	0	81	0	0	55	0	0	27	0	0
10832	sept_P+P+P+P0H0P-H0	0	81	0	0	55	0	0	27	0	0
10834	sept_P+P+P+P0H0P-P+	0	81	0	0	55	0	0	27	0	0
10895	sept_P+P+P+P+H0P+P-	0	81	0	0	55	0	0	27	0	0
10880	sept_P+P+P+P0P-P-H0	0	81	0	0	55	0	0	27	0	0
10867	sept_P+P+P+P0P+P-P-	0	81	0	0	55	0	0	27	0	0
10868	sept_P+P+P+P0P-H0H0	0	81	0	0	55	0	0	27	0	0
10869	sept_P+P+P+P0P-H0P0	0	81	0	0	55	0	0	27	0	0
10870	sept_P+P+P+P0P-H0P+	0	81	0	0	55	0	0	27	0	0
10871	sept_P+P+P+P0P-H0P-	0	81	0	0	55	0	0	27	0	0
10872	sept_P+P+P+P0P-P0H0	0	81	0	0	55	0	0	27	0	0
10873	sept_P+P+P+P0P-P0P0	0	81	0	0	55	0	0	27	0	0
10874	sept_P+P+P+P0P-P0P+	0	81	0	0	55	0	0	27	0	0
10875	sept_P+P+P+P0P-P0P-	0	81	0	0	55	0	0	27	0	0
10876	sept_P+P+P+P0P-P+H0	0	81	0	0	55	0	0	27	0	0
10877	sept_P+P+P+P0P-P+P0	0	81	0	0	55	0	0	27	0	0
10878	sept_P+P+P+P0P-P+P+	0	81	0	0	55	0	0	27	0	0
10879	sept_P+P+P+P0P-P+P-	0	81	0	0	55	0	0	27	0	0
10881	sept_P+P+P+P0P-P-P0	0	81	0	0	55	0	0	27	0	0
10835	sept_P+P+P+P0H0P-P-	0	81	0	0	55	0	0	27	0	0
10882	sept_P+P+P+P0P-P-P+	0	81	0	0	55	0	0	27	0	0
10883	sept_P+P+P+P0P-P-P-	0	81	0	0	55	0	0	27	0	0
10884	sept_P+P+P+P+H0H0H0	0	81	0	0	55	0	0	27	0	0
10885	sept_P+P+P+P+H0H0P0	0	81	0	0	55	0	0	27	0	0
10886	sept_P+P+P+P+H0H0P+	0	81	0	0	55	0	0	27	0	0
10887	sept_P+P+P+P+H0H0P-	0	81	0	0	55	0	0	27	0	0
10888	sept_P+P+P+P+H0P0H0	0	81	0	0	55	0	0	27	0	0
10889	sept_P+P+P+P+H0P0P0	0	81	0	0	55	0	0	27	0	0
11010	sept_P+P+P+P-P-P-P+	0	81	0	0	55	0	0	27	0	0
10891	sept_P+P+P+P+H0P0P-	0	81	0	0	55	0	0	27	0	0
10892	sept_P+P+P+P+H0P+H0	0	81	0	0	55	0	0	27	0	0
10893	sept_P+P+P+P+H0P+P0	0	81	0	0	55	0	0	27	0	0
10894	sept_P+P+P+P+H0P+P+	0	81	0	0	55	0	0	27	0	0
10866	sept_P+P+P+P0P+P-P+	0	81	0	0	55	0	0	27	0	0
10865	sept_P+P+P+P0P+P-P0	0	81	0	0	55	0	0	27	0	0
10864	sept_P+P+P+P0P+P-H0	0	81	0	0	55	0	0	27	0	0
10863	sept_P+P+P+P0P+P+P-	0	81	0	0	55	0	0	27	0	0
10836	sept_P+P+P+P0P0H0H0	0	81	0	0	55	0	0	27	0	0
10837	sept_P+P+P+P0P0H0P0	0	81	0	0	55	0	0	27	0	0
10838	sept_P+P+P+P0P0H0P+	0	81	0	0	55	0	0	27	0	0
10839	sept_P+P+P+P0P0H0P-	0	81	0	0	55	0	0	27	0	0
10840	sept_P+P+P+P0P0P0H0	0	81	0	0	55	0	0	27	0	0
10841	sept_P+P+P+P0P0P0P0	0	81	0	0	55	0	0	27	0	0
10842	sept_P+P+P+P0P0P0P+	0	81	0	0	55	0	0	27	0	0
10843	sept_P+P+P+P0P0P0P-	0	81	0	0	55	0	0	27	0	0
10844	sept_P+P+P+P0P0P+H0	0	81	0	0	55	0	0	27	0	0
10845	sept_P+P+P+P0P0P+P0	0	81	0	0	55	0	0	27	0	0
10846	sept_P+P+P+P0P0P+P+	0	81	0	0	55	0	0	27	0	0
10847	sept_P+P+P+P0P0P+P-	0	81	0	0	55	0	0	27	0	0
10848	sept_P+P+P+P0P0P-H0	0	81	0	0	55	0	0	27	0	0
10849	sept_P+P+P+P0P0P-P0	0	81	0	0	55	0	0	27	0	0
10850	sept_P+P+P+P0P0P-P+	0	81	0	0	55	0	0	27	0	0
10851	sept_P+P+P+P0P0P-P-	0	81	0	0	55	0	0	27	0	0
10852	sept_P+P+P+P0P+H0H0	0	81	0	0	55	0	0	27	0	0
10853	sept_P+P+P+P0P+H0P0	0	81	0	0	55	0	0	27	0	0
10854	sept_P+P+P+P0P+H0P+	0	81	0	0	55	0	0	27	0	0
10855	sept_P+P+P+P0P+H0P-	0	81	0	0	55	0	0	27	0	0
10856	sept_P+P+P+P0P+P0H0	0	81	0	0	55	0	0	27	0	0
10857	sept_P+P+P+P0P+P0P0	0	81	0	0	55	0	0	27	0	0
10858	sept_P+P+P+P0P+P0P+	0	81	0	0	55	0	0	27	0	0
10859	sept_P+P+P+P0P+P0P-	0	81	0	0	55	0	0	27	0	0
10860	sept_P+P+P+P0P+P+H0	0	81	0	0	55	0	0	27	0	0
10861	sept_P+P+P+P0P+P+P0	0	81	0	0	55	0	0	27	0	0
10862	sept_P+P+P+P0P+P+P+	0	81	0	0	55	0	0	27	0	0
11009	sept_P+P+P+P-P-P-P0	0	81	0	0	55	0	0	27	0	0
11018	sept_P+P+P-H0H0P0P+	0	81	0	0	55	0	0	27	0	0
11011	sept_P+P+P+P-P-P-P-	0	81	0	0	55	0	0	27	0	0
11186	sept_P+P+P-P+P+P-P+	0	81	0	0	55	0	0	27	0	0
11173	sept_P+P+P-P+P+H0P0	0	81	0	0	55	0	0	27	0	0
11174	sept_P+P+P-P+P+H0P+	0	81	0	0	55	0	0	27	0	0
11175	sept_P+P+P-P+P+H0P-	0	81	0	0	55	0	0	27	0	0
11176	sept_P+P+P-P+P+P0H0	0	81	0	0	55	0	0	27	0	0
11177	sept_P+P+P-P+P+P0P0	0	81	0	0	55	0	0	27	0	0
11178	sept_P+P+P-P+P+P0P+	0	81	0	0	55	0	0	27	0	0
11179	sept_P+P+P-P+P+P0P-	0	81	0	0	55	0	0	27	0	0
11180	sept_P+P+P-P+P+P+H0	0	81	0	0	55	0	0	27	0	0
11181	sept_P+P+P-P+P+P+P0	0	81	0	0	55	0	0	27	0	0
11182	sept_P+P+P-P+P+P+P+	0	81	0	0	55	0	0	27	0	0
11183	sept_P+P+P-P+P+P+P-	0	81	0	0	55	0	0	27	0	0
11184	sept_P+P+P-P+P+P-H0	0	81	0	0	55	0	0	27	0	0
11185	sept_P+P+P-P+P+P-P0	0	81	0	0	55	0	0	27	0	0
11187	sept_P+P+P-P+P+P-P-	0	81	0	0	55	0	0	27	0	0
11171	sept_P+P+P-P+P0P-P-	0	81	0	0	55	0	0	27	0	0
11188	sept_P+P+P-P+P-H0H0	0	81	0	0	55	0	0	27	0	0
11189	sept_P+P+P-P+P-H0P0	0	81	0	0	55	0	0	27	0	0
11190	sept_P+P+P-P+P-H0P+	0	81	0	0	55	0	0	27	0	0
11191	sept_P+P+P-P+P-H0P-	0	81	0	0	55	0	0	27	0	0
11192	sept_P+P+P-P+P-P0H0	0	81	0	0	55	0	0	27	0	0
11193	sept_P+P+P-P+P-P0P0	0	81	0	0	55	0	0	27	0	0
11194	sept_P+P+P-P+P-P0P+	0	81	0	0	55	0	0	27	0	0
11195	sept_P+P+P-P+P-P0P-	0	81	0	0	55	0	0	27	0	0
11196	sept_P+P+P-P+P-P+H0	0	81	0	0	55	0	0	27	0	0
11197	sept_P+P+P-P+P-P+P0	0	81	0	0	55	0	0	27	0	0
11198	sept_P+P+P-P+P-P+P+	0	81	0	0	55	0	0	27	0	0
11199	sept_P+P+P-P+P-P+P-	0	81	0	0	55	0	0	27	0	0
11200	sept_P+P+P-P+P-P-H0	0	81	0	0	55	0	0	27	0	0
11172	sept_P+P+P-P+P+H0H0	0	81	0	0	55	0	0	27	0	0
11170	sept_P+P+P-P+P0P-P+	0	81	0	0	55	0	0	27	0	0
11202	sept_P+P+P-P+P-P-P+	0	81	0	0	55	0	0	27	0	0
11154	sept_P+P+P-P+H0P-P+	0	81	0	0	55	0	0	27	0	0
11141	sept_P+P+P-P+H0H0P0	0	81	0	0	55	0	0	27	0	0
11142	sept_P+P+P-P+H0H0P+	0	81	0	0	55	0	0	27	0	0
11143	sept_P+P+P-P+H0H0P-	0	81	0	0	55	0	0	27	0	0
11144	sept_P+P+P-P+H0P0H0	0	81	0	0	55	0	0	27	0	0
11145	sept_P+P+P-P+H0P0P0	0	81	0	0	55	0	0	27	0	0
11146	sept_P+P+P-P+H0P0P+	0	81	0	0	55	0	0	27	0	0
11147	sept_P+P+P-P+H0P0P-	0	81	0	0	55	0	0	27	0	0
11148	sept_P+P+P-P+H0P+H0	0	81	0	0	55	0	0	27	0	0
11149	sept_P+P+P-P+H0P+P0	0	81	0	0	55	0	0	27	0	0
11150	sept_P+P+P-P+H0P+P+	0	81	0	0	55	0	0	27	0	0
11151	sept_P+P+P-P+H0P+P-	0	81	0	0	55	0	0	27	0	0
11152	sept_P+P+P-P+H0P-H0	0	81	0	0	55	0	0	27	0	0
11153	sept_P+P+P-P+H0P-P0	0	81	0	0	55	0	0	27	0	0
11155	sept_P+P+P-P+H0P-P-	0	81	0	0	55	0	0	27	0	0
11169	sept_P+P+P-P+P0P-P0	0	81	0	0	55	0	0	27	0	0
11156	sept_P+P+P-P+P0H0H0	0	81	0	0	55	0	0	27	0	0
11157	sept_P+P+P-P+P0H0P0	0	81	0	0	55	0	0	27	0	0
11158	sept_P+P+P-P+P0H0P+	0	81	0	0	55	0	0	27	0	0
11159	sept_P+P+P-P+P0H0P-	0	81	0	0	55	0	0	27	0	0
11160	sept_P+P+P-P+P0P0H0	0	81	0	0	55	0	0	27	0	0
11161	sept_P+P+P-P+P0P0P0	0	81	0	0	55	0	0	27	0	0
11162	sept_P+P+P-P+P0P0P+	0	81	0	0	55	0	0	27	0	0
11163	sept_P+P+P-P+P0P0P-	0	81	0	0	55	0	0	27	0	0
11164	sept_P+P+P-P+P0P+H0	0	81	0	0	55	0	0	27	0	0
11165	sept_P+P+P-P+P0P+P0	0	81	0	0	55	0	0	27	0	0
11166	sept_P+P+P-P+P0P+P+	0	81	0	0	55	0	0	27	0	0
11167	sept_P+P+P-P+P0P+P-	0	81	0	0	55	0	0	27	0	0
11168	sept_P+P+P-P+P0P-H0	0	81	0	0	55	0	0	27	0	0
11201	sept_P+P+P-P+P-P-P0	0	81	0	0	55	0	0	27	0	0
11203	sept_P+P+P-P+P-P-P-	0	81	0	0	55	0	0	27	0	0
11139	sept_P+P+P-P0P-P-P-	0	81	0	0	55	0	0	27	0	0
11250	sept_P+P+P-P-P+P-P+	0	81	0	0	55	0	0	27	0	0
11237	sept_P+P+P-P-P+H0P0	0	81	0	0	55	0	0	27	0	0
11238	sept_P+P+P-P-P+H0P+	0	81	0	0	55	0	0	27	0	0
11239	sept_P+P+P-P-P+H0P-	0	81	0	0	55	0	0	27	0	0
11240	sept_P+P+P-P-P+P0H0	0	81	0	0	55	0	0	27	0	0
11241	sept_P+P+P-P-P+P0P0	0	81	0	0	55	0	0	27	0	0
11242	sept_P+P+P-P-P+P0P+	0	81	0	0	55	0	0	27	0	0
11243	sept_P+P+P-P-P+P0P-	0	81	0	0	55	0	0	27	0	0
11244	sept_P+P+P-P-P+P+H0	0	81	0	0	55	0	0	27	0	0
11245	sept_P+P+P-P-P+P+P0	0	81	0	0	55	0	0	27	0	0
11246	sept_P+P+P-P-P+P+P+	0	81	0	0	55	0	0	27	0	0
11247	sept_P+P+P-P-P+P+P-	0	81	0	0	55	0	0	27	0	0
11248	sept_P+P+P-P-P+P-H0	0	81	0	0	55	0	0	27	0	0
11249	sept_P+P+P-P-P+P-P0	0	81	0	0	55	0	0	27	0	0
11251	sept_P+P+P-P-P+P-P-	0	81	0	0	55	0	0	27	0	0
11235	sept_P+P+P-P-P0P-P-	0	81	0	0	55	0	0	27	0	0
11252	sept_P+P+P-P-P-H0H0	0	81	0	0	55	0	0	27	0	0
11253	sept_P+P+P-P-P-H0P0	0	81	0	0	55	0	0	27	0	0
11254	sept_P+P+P-P-P-H0P+	0	81	0	0	55	0	0	27	0	0
11255	sept_P+P+P-P-P-H0P-	0	81	0	0	55	0	0	27	0	0
11256	sept_P+P+P-P-P-P0H0	0	81	0	0	55	0	0	27	0	0
11257	sept_P+P+P-P-P-P0P0	0	81	0	0	55	0	0	27	0	0
11258	sept_P+P+P-P-P-P0P+	0	81	0	0	55	0	0	27	0	0
11259	sept_P+P+P-P-P-P0P-	0	81	0	0	55	0	0	27	0	0
11260	sept_P+P+P-P-P-P+H0	0	81	0	0	55	0	0	27	0	0
11261	sept_P+P+P-P-P-P+P0	0	81	0	0	55	0	0	27	0	0
11262	sept_P+P+P-P-P-P+P+	0	81	0	0	55	0	0	27	0	0
11263	sept_P+P+P-P-P-P+P-	0	81	0	0	55	0	0	27	0	0
11264	sept_P+P+P-P-P-P-H0	0	81	0	0	55	0	0	27	0	0
11236	sept_P+P+P-P-P+H0H0	0	81	0	0	55	0	0	27	0	0
11234	sept_P+P+P-P-P0P-P+	0	81	0	0	55	0	0	27	0	0
11204	sept_P+P+P-P-H0H0H0	0	81	0	0	55	0	0	27	0	0
11218	sept_P+P+P-P-H0P-P+	0	81	0	0	55	0	0	27	0	0
11205	sept_P+P+P-P-H0H0P0	0	81	0	0	55	0	0	27	0	0
11206	sept_P+P+P-P-H0H0P+	0	81	0	0	55	0	0	27	0	0
11207	sept_P+P+P-P-H0H0P-	0	81	0	0	55	0	0	27	0	0
11208	sept_P+P+P-P-H0P0H0	0	81	0	0	55	0	0	27	0	0
11209	sept_P+P+P-P-H0P0P0	0	81	0	0	55	0	0	27	0	0
11210	sept_P+P+P-P-H0P0P+	0	81	0	0	55	0	0	27	0	0
11211	sept_P+P+P-P-H0P0P-	0	81	0	0	55	0	0	27	0	0
11212	sept_P+P+P-P-H0P+H0	0	81	0	0	55	0	0	27	0	0
11213	sept_P+P+P-P-H0P+P0	0	81	0	0	55	0	0	27	0	0
11214	sept_P+P+P-P-H0P+P+	0	81	0	0	55	0	0	27	0	0
11215	sept_P+P+P-P-H0P+P-	0	81	0	0	55	0	0	27	0	0
11216	sept_P+P+P-P-H0P-H0	0	81	0	0	55	0	0	27	0	0
11217	sept_P+P+P-P-H0P-P0	0	81	0	0	55	0	0	27	0	0
11219	sept_P+P+P-P-H0P-P-	0	81	0	0	55	0	0	27	0	0
11233	sept_P+P+P-P-P0P-P0	0	81	0	0	55	0	0	27	0	0
11220	sept_P+P+P-P-P0H0H0	0	81	0	0	55	0	0	27	0	0
11221	sept_P+P+P-P-P0H0P0	0	81	0	0	55	0	0	27	0	0
11222	sept_P+P+P-P-P0H0P+	0	81	0	0	55	0	0	27	0	0
11223	sept_P+P+P-P-P0H0P-	0	81	0	0	55	0	0	27	0	0
11224	sept_P+P+P-P-P0P0H0	0	81	0	0	55	0	0	27	0	0
11225	sept_P+P+P-P-P0P0P0	0	81	0	0	55	0	0	27	0	0
11226	sept_P+P+P-P-P0P0P+	0	81	0	0	55	0	0	27	0	0
11227	sept_P+P+P-P-P0P0P-	0	81	0	0	55	0	0	27	0	0
11228	sept_P+P+P-P-P0P+H0	0	81	0	0	55	0	0	27	0	0
11229	sept_P+P+P-P-P0P+P0	0	81	0	0	55	0	0	27	0	0
11230	sept_P+P+P-P-P0P+P+	0	81	0	0	55	0	0	27	0	0
11231	sept_P+P+P-P-P0P+P-	0	81	0	0	55	0	0	27	0	0
11232	sept_P+P+P-P-P0P-H0	0	81	0	0	55	0	0	27	0	0
11140	sept_P+P+P-P+H0H0H0	0	81	0	0	55	0	0	27	0	0
11138	sept_P+P+P-P0P-P-P+	0	81	0	0	55	0	0	27	0	0
11012	sept_P+P+P-H0H0H0H0	0	81	0	0	55	0	0	27	0	0
11058	sept_P+P+P-H0P+P-P+	0	81	0	0	55	0	0	27	0	0
11045	sept_P+P+P-H0P+H0P0	0	81	0	0	55	0	0	27	0	0
11046	sept_P+P+P-H0P+H0P+	0	81	0	0	55	0	0	27	0	0
11047	sept_P+P+P-H0P+H0P-	0	81	0	0	55	0	0	27	0	0
11048	sept_P+P+P-H0P+P0H0	0	81	0	0	55	0	0	27	0	0
11049	sept_P+P+P-H0P+P0P0	0	81	0	0	55	0	0	27	0	0
11050	sept_P+P+P-H0P+P0P+	0	81	0	0	55	0	0	27	0	0
11051	sept_P+P+P-H0P+P0P-	0	81	0	0	55	0	0	27	0	0
11052	sept_P+P+P-H0P+P+H0	0	81	0	0	55	0	0	27	0	0
11053	sept_P+P+P-H0P+P+P0	0	81	0	0	55	0	0	27	0	0
11054	sept_P+P+P-H0P+P+P+	0	81	0	0	55	0	0	27	0	0
11055	sept_P+P+P-H0P+P+P-	0	81	0	0	55	0	0	27	0	0
11056	sept_P+P+P-H0P+P-H0	0	81	0	0	55	0	0	27	0	0
11057	sept_P+P+P-H0P+P-P0	0	81	0	0	55	0	0	27	0	0
11059	sept_P+P+P-H0P+P-P-	0	81	0	0	55	0	0	27	0	0
11043	sept_P+P+P-H0P0P-P-	0	81	0	0	55	0	0	27	0	0
11060	sept_P+P+P-H0P-H0H0	0	81	0	0	55	0	0	27	0	0
11061	sept_P+P+P-H0P-H0P0	0	81	0	0	55	0	0	27	0	0
11062	sept_P+P+P-H0P-H0P+	0	81	0	0	55	0	0	27	0	0
11063	sept_P+P+P-H0P-H0P-	0	81	0	0	55	0	0	27	0	0
11064	sept_P+P+P-H0P-P0H0	0	81	0	0	55	0	0	27	0	0
11065	sept_P+P+P-H0P-P0P0	0	81	0	0	55	0	0	27	0	0
11066	sept_P+P+P-H0P-P0P+	0	81	0	0	55	0	0	27	0	0
11067	sept_P+P+P-H0P-P0P-	0	81	0	0	55	0	0	27	0	0
11068	sept_P+P+P-H0P-P+H0	0	81	0	0	55	0	0	27	0	0
11069	sept_P+P+P-H0P-P+P0	0	81	0	0	55	0	0	27	0	0
11070	sept_P+P+P-H0P-P+P+	0	81	0	0	55	0	0	27	0	0
11071	sept_P+P+P-H0P-P+P-	0	81	0	0	55	0	0	27	0	0
11072	sept_P+P+P-H0P-P-H0	0	81	0	0	55	0	0	27	0	0
11044	sept_P+P+P-H0P+H0H0	0	81	0	0	55	0	0	27	0	0
11042	sept_P+P+P-H0P0P-P+	0	81	0	0	55	0	0	27	0	0
11074	sept_P+P+P-H0P-P-P+	0	81	0	0	55	0	0	27	0	0
11026	sept_P+P+P-H0H0P-P+	0	81	0	0	55	0	0	27	0	0
11013	sept_P+P+P-H0H0H0P0	0	81	0	0	55	0	0	27	0	0
11014	sept_P+P+P-H0H0H0P+	0	81	0	0	55	0	0	27	0	0
11015	sept_P+P+P-H0H0H0P-	0	81	0	0	55	0	0	27	0	0
11016	sept_P+P+P-H0H0P0H0	0	81	0	0	55	0	0	27	0	0
11017	sept_P+P+P-H0H0P0P0	0	81	0	0	55	0	0	27	0	0
10771	sept_P+P+P+H0H0P-P-	0	81	0	0	55	0	0	27	0	0
11019	sept_P+P+P-H0H0P0P-	0	81	0	0	55	0	0	27	0	0
11020	sept_P+P+P-H0H0P+H0	0	81	0	0	55	0	0	27	0	0
11021	sept_P+P+P-H0H0P+P0	0	81	0	0	55	0	0	27	0	0
11022	sept_P+P+P-H0H0P+P+	0	81	0	0	55	0	0	27	0	0
11023	sept_P+P+P-H0H0P+P-	0	81	0	0	55	0	0	27	0	0
11024	sept_P+P+P-H0H0P-H0	0	81	0	0	55	0	0	27	0	0
11025	sept_P+P+P-H0H0P-P0	0	81	0	0	55	0	0	27	0	0
11027	sept_P+P+P-H0H0P-P-	0	81	0	0	55	0	0	27	0	0
11041	sept_P+P+P-H0P0P-P0	0	81	0	0	55	0	0	27	0	0
11028	sept_P+P+P-H0P0H0H0	0	81	0	0	55	0	0	27	0	0
11029	sept_P+P+P-H0P0H0P0	0	81	0	0	55	0	0	27	0	0
11030	sept_P+P+P-H0P0H0P+	0	81	0	0	55	0	0	27	0	0
11031	sept_P+P+P-H0P0H0P-	0	81	0	0	55	0	0	27	0	0
11032	sept_P+P+P-H0P0P0H0	0	81	0	0	55	0	0	27	0	0
11033	sept_P+P+P-H0P0P0P0	0	81	0	0	55	0	0	27	0	0
11034	sept_P+P+P-H0P0P0P+	0	81	0	0	55	0	0	27	0	0
11035	sept_P+P+P-H0P0P0P-	0	81	0	0	55	0	0	27	0	0
11036	sept_P+P+P-H0P0P+H0	0	81	0	0	55	0	0	27	0	0
11037	sept_P+P+P-H0P0P+P0	0	81	0	0	55	0	0	27	0	0
11038	sept_P+P+P-H0P0P+P+	0	81	0	0	55	0	0	27	0	0
11039	sept_P+P+P-H0P0P+P-	0	81	0	0	55	0	0	27	0	0
11040	sept_P+P+P-H0P0P-H0	0	81	0	0	55	0	0	27	0	0
11073	sept_P+P+P-H0P-P-P0	0	81	0	0	55	0	0	27	0	0
11075	sept_P+P+P-H0P-P-P-	0	81	0	0	55	0	0	27	0	0
11137	sept_P+P+P-P0P-P-P0	0	81	0	0	55	0	0	27	0	0
11122	sept_P+P+P-P0P+P-P+	0	81	0	0	55	0	0	27	0	0
11109	sept_P+P+P-P0P+H0P0	0	81	0	0	55	0	0	27	0	0
11110	sept_P+P+P-P0P+H0P+	0	81	0	0	55	0	0	27	0	0
11111	sept_P+P+P-P0P+H0P-	0	81	0	0	55	0	0	27	0	0
11112	sept_P+P+P-P0P+P0H0	0	81	0	0	55	0	0	27	0	0
11113	sept_P+P+P-P0P+P0P0	0	81	0	0	55	0	0	27	0	0
11114	sept_P+P+P-P0P+P0P+	0	81	0	0	55	0	0	27	0	0
11115	sept_P+P+P-P0P+P0P-	0	81	0	0	55	0	0	27	0	0
11116	sept_P+P+P-P0P+P+H0	0	81	0	0	55	0	0	27	0	0
11117	sept_P+P+P-P0P+P+P0	0	81	0	0	55	0	0	27	0	0
11118	sept_P+P+P-P0P+P+P+	0	81	0	0	55	0	0	27	0	0
11119	sept_P+P+P-P0P+P+P-	0	81	0	0	55	0	0	27	0	0
11120	sept_P+P+P-P0P+P-H0	0	81	0	0	55	0	0	27	0	0
11121	sept_P+P+P-P0P+P-P0	0	81	0	0	55	0	0	27	0	0
11123	sept_P+P+P-P0P+P-P-	0	81	0	0	55	0	0	27	0	0
11107	sept_P+P+P-P0P0P-P-	0	81	0	0	55	0	0	27	0	0
11124	sept_P+P+P-P0P-H0H0	0	81	0	0	55	0	0	27	0	0
11125	sept_P+P+P-P0P-H0P0	0	81	0	0	55	0	0	27	0	0
11126	sept_P+P+P-P0P-H0P+	0	81	0	0	55	0	0	27	0	0
11127	sept_P+P+P-P0P-H0P-	0	81	0	0	55	0	0	27	0	0
11128	sept_P+P+P-P0P-P0H0	0	81	0	0	55	0	0	27	0	0
11129	sept_P+P+P-P0P-P0P0	0	81	0	0	55	0	0	27	0	0
11130	sept_P+P+P-P0P-P0P+	0	81	0	0	55	0	0	27	0	0
11131	sept_P+P+P-P0P-P0P-	0	81	0	0	55	0	0	27	0	0
11132	sept_P+P+P-P0P-P+H0	0	81	0	0	55	0	0	27	0	0
11133	sept_P+P+P-P0P-P+P0	0	81	0	0	55	0	0	27	0	0
11134	sept_P+P+P-P0P-P+P+	0	81	0	0	55	0	0	27	0	0
11135	sept_P+P+P-P0P-P+P-	0	81	0	0	55	0	0	27	0	0
11136	sept_P+P+P-P0P-P-H0	0	81	0	0	55	0	0	27	0	0
11108	sept_P+P+P-P0P+H0H0	0	81	0	0	55	0	0	27	0	0
11106	sept_P+P+P-P0P0P-P+	0	81	0	0	55	0	0	27	0	0
11076	sept_P+P+P-P0H0H0H0	0	81	0	0	55	0	0	27	0	0
11090	sept_P+P+P-P0H0P-P+	0	81	0	0	55	0	0	27	0	0
11077	sept_P+P+P-P0H0H0P0	0	81	0	0	55	0	0	27	0	0
11078	sept_P+P+P-P0H0H0P+	0	81	0	0	55	0	0	27	0	0
11079	sept_P+P+P-P0H0H0P-	0	81	0	0	55	0	0	27	0	0
11080	sept_P+P+P-P0H0P0H0	0	81	0	0	55	0	0	27	0	0
11081	sept_P+P+P-P0H0P0P0	0	81	0	0	55	0	0	27	0	0
11082	sept_P+P+P-P0H0P0P+	0	81	0	0	55	0	0	27	0	0
11083	sept_P+P+P-P0H0P0P-	0	81	0	0	55	0	0	27	0	0
11084	sept_P+P+P-P0H0P+H0	0	81	0	0	55	0	0	27	0	0
11085	sept_P+P+P-P0H0P+P0	0	81	0	0	55	0	0	27	0	0
11086	sept_P+P+P-P0H0P+P+	0	81	0	0	55	0	0	27	0	0
11087	sept_P+P+P-P0H0P+P-	0	81	0	0	55	0	0	27	0	0
11088	sept_P+P+P-P0H0P-H0	0	81	0	0	55	0	0	27	0	0
11089	sept_P+P+P-P0H0P-P0	0	81	0	0	55	0	0	27	0	0
11091	sept_P+P+P-P0H0P-P-	0	81	0	0	55	0	0	27	0	0
11105	sept_P+P+P-P0P0P-P0	0	81	0	0	55	0	0	27	0	0
11092	sept_P+P+P-P0P0H0H0	0	81	0	0	55	0	0	27	0	0
11093	sept_P+P+P-P0P0H0P0	0	81	0	0	55	0	0	27	0	0
11094	sept_P+P+P-P0P0H0P+	0	81	0	0	55	0	0	27	0	0
11095	sept_P+P+P-P0P0H0P-	0	81	0	0	55	0	0	27	0	0
11096	sept_P+P+P-P0P0P0H0	0	81	0	0	55	0	0	27	0	0
11097	sept_P+P+P-P0P0P0P0	0	81	0	0	55	0	0	27	0	0
11098	sept_P+P+P-P0P0P0P+	0	81	0	0	55	0	0	27	0	0
11099	sept_P+P+P-P0P0P0P-	0	81	0	0	55	0	0	27	0	0
11100	sept_P+P+P-P0P0P+H0	0	81	0	0	55	0	0	27	0	0
11101	sept_P+P+P-P0P0P+P0	0	81	0	0	55	0	0	27	0	0
11102	sept_P+P+P-P0P0P+P+	0	81	0	0	55	0	0	27	0	0
11103	sept_P+P+P-P0P0P+P-	0	81	0	0	55	0	0	27	0	0
11104	sept_P+P+P-P0P0P-H0	0	81	0	0	55	0	0	27	0	0
10772	sept_P+P+P+H0P0H0H0	0	81	0	0	55	0	0	27	0	0
10763	sept_P+P+P+H0H0P0P-	0	81	0	0	55	0	0	27	0	0
10770	sept_P+P+P+H0H0P-P+	0	81	0	0	55	0	0	27	0	0
10435	sept_P+P+H0P+P-P-P-	0	81	0	0	55	0	0	27	0	0
10422	sept_P+P+H0P+P-H0P+	0	81	0	0	55	0	0	27	0	0
10423	sept_P+P+H0P+P-H0P-	0	81	0	0	55	0	0	27	0	0
10424	sept_P+P+H0P+P-P0H0	0	81	0	0	55	0	0	27	0	0
10425	sept_P+P+H0P+P-P0P0	0	81	0	0	55	0	0	27	0	0
10426	sept_P+P+H0P+P-P0P+	0	81	0	0	55	0	0	27	0	0
10427	sept_P+P+H0P+P-P0P-	0	81	0	0	55	0	0	27	0	0
10428	sept_P+P+H0P+P-P+H0	0	81	0	0	55	0	0	27	0	0
10429	sept_P+P+H0P+P-P+P0	0	81	0	0	55	0	0	27	0	0
10430	sept_P+P+H0P+P-P+P+	0	81	0	0	55	0	0	27	0	0
10431	sept_P+P+H0P+P-P+P-	0	81	0	0	55	0	0	27	0	0
10432	sept_P+P+H0P+P-P-H0	0	81	0	0	55	0	0	27	0	0
10433	sept_P+P+H0P+P-P-P0	0	81	0	0	55	0	0	27	0	0
10434	sept_P+P+H0P+P-P-P+	0	81	0	0	55	0	0	27	0	0
10436	sept_P+P+H0P-H0H0H0	0	81	0	0	55	0	0	27	0	0
10420	sept_P+P+H0P+P-H0H0	0	81	0	0	55	0	0	27	0	0
10437	sept_P+P+H0P-H0H0P0	0	81	0	0	55	0	0	27	0	0
10438	sept_P+P+H0P-H0H0P+	0	81	0	0	55	0	0	27	0	0
10439	sept_P+P+H0P-H0H0P-	0	81	0	0	55	0	0	27	0	0
10440	sept_P+P+H0P-H0P0H0	0	81	0	0	55	0	0	27	0	0
10441	sept_P+P+H0P-H0P0P0	0	81	0	0	55	0	0	27	0	0
10442	sept_P+P+H0P-H0P0P+	0	81	0	0	55	0	0	27	0	0
10443	sept_P+P+H0P-H0P0P-	0	81	0	0	55	0	0	27	0	0
10444	sept_P+P+H0P-H0P+H0	0	81	0	0	55	0	0	27	0	0
10445	sept_P+P+H0P-H0P+P0	0	81	0	0	55	0	0	27	0	0
10446	sept_P+P+H0P-H0P+P+	0	81	0	0	55	0	0	27	0	0
10447	sept_P+P+H0P-H0P+P-	0	81	0	0	55	0	0	27	0	0
10448	sept_P+P+H0P-H0P-H0	0	81	0	0	55	0	0	27	0	0
10449	sept_P+P+H0P-H0P-P0	0	81	0	0	55	0	0	27	0	0
10421	sept_P+P+H0P+P-H0P0	0	81	0	0	55	0	0	27	0	0
10419	sept_P+P+H0P+P+P-P-	0	81	0	0	55	0	0	27	0	0
10451	sept_P+P+H0P-H0P-P-	0	81	0	0	55	0	0	27	0	0
10403	sept_P+P+H0P+P0P-P-	0	81	0	0	55	0	0	27	0	0
10390	sept_P+P+H0P+P0H0P+	0	81	0	0	55	0	0	27	0	0
10391	sept_P+P+H0P+P0H0P-	0	81	0	0	55	0	0	27	0	0
10392	sept_P+P+H0P+P0P0H0	0	81	0	0	55	0	0	27	0	0
10393	sept_P+P+H0P+P0P0P0	0	81	0	0	55	0	0	27	0	0
10394	sept_P+P+H0P+P0P0P+	0	81	0	0	55	0	0	27	0	0
10395	sept_P+P+H0P+P0P0P-	0	81	0	0	55	0	0	27	0	0
10396	sept_P+P+H0P+P0P+H0	0	81	0	0	55	0	0	27	0	0
10397	sept_P+P+H0P+P0P+P0	0	81	0	0	55	0	0	27	0	0
10398	sept_P+P+H0P+P0P+P+	0	81	0	0	55	0	0	27	0	0
10399	sept_P+P+H0P+P0P+P-	0	81	0	0	55	0	0	27	0	0
10400	sept_P+P+H0P+P0P-H0	0	81	0	0	55	0	0	27	0	0
10401	sept_P+P+H0P+P0P-P0	0	81	0	0	55	0	0	27	0	0
10402	sept_P+P+H0P+P0P-P+	0	81	0	0	55	0	0	27	0	0
10404	sept_P+P+H0P+P+H0H0	0	81	0	0	55	0	0	27	0	0
10418	sept_P+P+H0P+P+P-P+	0	81	0	0	55	0	0	27	0	0
10405	sept_P+P+H0P+P+H0P0	0	81	0	0	55	0	0	27	0	0
10406	sept_P+P+H0P+P+H0P+	0	81	0	0	55	0	0	27	0	0
10407	sept_P+P+H0P+P+H0P-	0	81	0	0	55	0	0	27	0	0
10408	sept_P+P+H0P+P+P0H0	0	81	0	0	55	0	0	27	0	0
10409	sept_P+P+H0P+P+P0P0	0	81	0	0	55	0	0	27	0	0
10410	sept_P+P+H0P+P+P0P+	0	81	0	0	55	0	0	27	0	0
10411	sept_P+P+H0P+P+P0P-	0	81	0	0	55	0	0	27	0	0
10412	sept_P+P+H0P+P+P+H0	0	81	0	0	55	0	0	27	0	0
10413	sept_P+P+H0P+P+P+P0	0	81	0	0	55	0	0	27	0	0
10414	sept_P+P+H0P+P+P+P+	0	81	0	0	55	0	0	27	0	0
10415	sept_P+P+H0P+P+P+P-	0	81	0	0	55	0	0	27	0	0
10416	sept_P+P+H0P+P+P-H0	0	81	0	0	55	0	0	27	0	0
10417	sept_P+P+H0P+P+P-P0	0	81	0	0	55	0	0	27	0	0
10450	sept_P+P+H0P-H0P-P+	0	81	0	0	55	0	0	27	0	0
10452	sept_P+P+H0P-P0H0H0	0	81	0	0	55	0	0	27	0	0
10769	sept_P+P+P+H0H0P-P0	0	81	0	0	55	0	0	27	0	0
10499	sept_P+P+H0P-P-P-P-	0	81	0	0	55	0	0	27	0	0
10486	sept_P+P+H0P-P-H0P+	0	81	0	0	55	0	0	27	0	0
10487	sept_P+P+H0P-P-H0P-	0	81	0	0	55	0	0	27	0	0
10488	sept_P+P+H0P-P-P0H0	0	81	0	0	55	0	0	27	0	0
10489	sept_P+P+H0P-P-P0P0	0	81	0	0	55	0	0	27	0	0
10490	sept_P+P+H0P-P-P0P+	0	81	0	0	55	0	0	27	0	0
10491	sept_P+P+H0P-P-P0P-	0	81	0	0	55	0	0	27	0	0
10492	sept_P+P+H0P-P-P+H0	0	81	0	0	55	0	0	27	0	0
10493	sept_P+P+H0P-P-P+P0	0	81	0	0	55	0	0	27	0	0
10494	sept_P+P+H0P-P-P+P+	0	81	0	0	55	0	0	27	0	0
10495	sept_P+P+H0P-P-P+P-	0	81	0	0	55	0	0	27	0	0
10496	sept_P+P+H0P-P-P-H0	0	81	0	0	55	0	0	27	0	0
10497	sept_P+P+H0P-P-P-P0	0	81	0	0	55	0	0	27	0	0
10498	sept_P+P+H0P-P-P-P+	0	81	0	0	55	0	0	27	0	0
10500	sept_P+P+P0H0H0H0H0	0	81	0	0	55	0	0	27	0	0
10484	sept_P+P+H0P-P-H0H0	0	81	0	0	55	0	0	27	0	0
10501	sept_P+P+P0H0H0H0P0	0	81	0	0	55	0	0	27	0	0
10502	sept_P+P+P0H0H0H0P+	0	81	0	0	55	0	0	27	0	0
10503	sept_P+P+P0H0H0H0P-	0	81	0	0	55	0	0	27	0	0
10504	sept_P+P+P0H0H0P0H0	0	81	0	0	55	0	0	27	0	0
10505	sept_P+P+P0H0H0P0P0	0	81	0	0	55	0	0	27	0	0
10506	sept_P+P+P0H0H0P0P+	0	81	0	0	55	0	0	27	0	0
10507	sept_P+P+P0H0H0P0P-	0	81	0	0	55	0	0	27	0	0
10508	sept_P+P+P0H0H0P+H0	0	81	0	0	55	0	0	27	0	0
10509	sept_P+P+P0H0H0P+P0	0	81	0	0	55	0	0	27	0	0
10510	sept_P+P+P0H0H0P+P+	0	81	0	0	55	0	0	27	0	0
10511	sept_P+P+P0H0H0P+P-	0	81	0	0	55	0	0	27	0	0
10512	sept_P+P+P0H0H0P-H0	0	81	0	0	55	0	0	27	0	0
10513	sept_P+P+P0H0H0P-P0	0	81	0	0	55	0	0	27	0	0
10485	sept_P+P+H0P-P-H0P0	0	81	0	0	55	0	0	27	0	0
10483	sept_P+P+H0P-P+P-P-	0	81	0	0	55	0	0	27	0	0
10453	sept_P+P+H0P-P0H0P0	0	81	0	0	55	0	0	27	0	0
10467	sept_P+P+H0P-P0P-P-	0	81	0	0	55	0	0	27	0	0
10454	sept_P+P+H0P-P0H0P+	0	81	0	0	55	0	0	27	0	0
10455	sept_P+P+H0P-P0H0P-	0	81	0	0	55	0	0	27	0	0
10456	sept_P+P+H0P-P0P0H0	0	81	0	0	55	0	0	27	0	0
10457	sept_P+P+H0P-P0P0P0	0	81	0	0	55	0	0	27	0	0
10458	sept_P+P+H0P-P0P0P+	0	81	0	0	55	0	0	27	0	0
10459	sept_P+P+H0P-P0P0P-	0	81	0	0	55	0	0	27	0	0
10460	sept_P+P+H0P-P0P+H0	0	81	0	0	55	0	0	27	0	0
10461	sept_P+P+H0P-P0P+P0	0	81	0	0	55	0	0	27	0	0
10462	sept_P+P+H0P-P0P+P+	0	81	0	0	55	0	0	27	0	0
10463	sept_P+P+H0P-P0P+P-	0	81	0	0	55	0	0	27	0	0
10464	sept_P+P+H0P-P0P-H0	0	81	0	0	55	0	0	27	0	0
10465	sept_P+P+H0P-P0P-P0	0	81	0	0	55	0	0	27	0	0
10466	sept_P+P+H0P-P0P-P+	0	81	0	0	55	0	0	27	0	0
10468	sept_P+P+H0P-P+H0H0	0	81	0	0	55	0	0	27	0	0
10482	sept_P+P+H0P-P+P-P+	0	81	0	0	55	0	0	27	0	0
10469	sept_P+P+H0P-P+H0P0	0	81	0	0	55	0	0	27	0	0
10470	sept_P+P+H0P-P+H0P+	0	81	0	0	55	0	0	27	0	0
10471	sept_P+P+H0P-P+H0P-	0	81	0	0	55	0	0	27	0	0
10472	sept_P+P+H0P-P+P0H0	0	81	0	0	55	0	0	27	0	0
10473	sept_P+P+H0P-P+P0P0	0	81	0	0	55	0	0	27	0	0
10474	sept_P+P+H0P-P+P0P+	0	81	0	0	55	0	0	27	0	0
10475	sept_P+P+H0P-P+P0P-	0	81	0	0	55	0	0	27	0	0
10476	sept_P+P+H0P-P+P+H0	0	81	0	0	55	0	0	27	0	0
10477	sept_P+P+H0P-P+P+P0	0	81	0	0	55	0	0	27	0	0
10478	sept_P+P+H0P-P+P+P+	0	81	0	0	55	0	0	27	0	0
10479	sept_P+P+H0P-P+P+P-	0	81	0	0	55	0	0	27	0	0
10480	sept_P+P+H0P-P+P-H0	0	81	0	0	55	0	0	27	0	0
10481	sept_P+P+H0P-P+P-P0	0	81	0	0	55	0	0	27	0	0
10389	sept_P+P+H0P+P0H0P0	0	81	0	0	55	0	0	27	0	0
10388	sept_P+P+H0P+P0H0H0	0	81	0	0	55	0	0	27	0	0
10387	sept_P+P+H0P+H0P-P-	0	81	0	0	55	0	0	27	0	0
10306	sept_P+P+H0H0P-P-P+	0	81	0	0	55	0	0	27	0	0
10293	sept_P+P+H0H0P-H0P0	0	81	0	0	55	0	0	27	0	0
10294	sept_P+P+H0H0P-H0P+	0	81	0	0	55	0	0	27	0	0
10295	sept_P+P+H0H0P-H0P-	0	81	0	0	55	0	0	27	0	0
10296	sept_P+P+H0H0P-P0H0	0	81	0	0	55	0	0	27	0	0
10297	sept_P+P+H0H0P-P0P0	0	81	0	0	55	0	0	27	0	0
10298	sept_P+P+H0H0P-P0P+	0	81	0	0	55	0	0	27	0	0
10299	sept_P+P+H0H0P-P0P-	0	81	0	0	55	0	0	27	0	0
10300	sept_P+P+H0H0P-P+H0	0	81	0	0	55	0	0	27	0	0
10301	sept_P+P+H0H0P-P+P0	0	81	0	0	55	0	0	27	0	0
10302	sept_P+P+H0H0P-P+P+	0	81	0	0	55	0	0	27	0	0
10303	sept_P+P+H0H0P-P+P-	0	81	0	0	55	0	0	27	0	0
10304	sept_P+P+H0H0P-P-H0	0	81	0	0	55	0	0	27	0	0
10305	sept_P+P+H0H0P-P-P0	0	81	0	0	55	0	0	27	0	0
10307	sept_P+P+H0H0P-P-P-	0	81	0	0	55	0	0	27	0	0
10291	sept_P+P+H0H0P+P-P-	0	81	0	0	55	0	0	27	0	0
10308	sept_P+P+H0P0H0H0H0	0	81	0	0	55	0	0	27	0	0
10309	sept_P+P+H0P0H0H0P0	0	81	0	0	55	0	0	27	0	0
10310	sept_P+P+H0P0H0H0P+	0	81	0	0	55	0	0	27	0	0
10311	sept_P+P+H0P0H0H0P-	0	81	0	0	55	0	0	27	0	0
10312	sept_P+P+H0P0H0P0H0	0	81	0	0	55	0	0	27	0	0
10313	sept_P+P+H0P0H0P0P0	0	81	0	0	55	0	0	27	0	0
10314	sept_P+P+H0P0H0P0P+	0	81	0	0	55	0	0	27	0	0
10315	sept_P+P+H0P0H0P0P-	0	81	0	0	55	0	0	27	0	0
10316	sept_P+P+H0P0H0P+H0	0	81	0	0	55	0	0	27	0	0
10317	sept_P+P+H0P0H0P+P0	0	81	0	0	55	0	0	27	0	0
10318	sept_P+P+H0P0H0P+P+	0	81	0	0	55	0	0	27	0	0
10319	sept_P+P+H0P0H0P+P-	0	81	0	0	55	0	0	27	0	0
10320	sept_P+P+H0P0H0P-H0	0	81	0	0	55	0	0	27	0	0
10292	sept_P+P+H0H0P-H0H0	0	81	0	0	55	0	0	27	0	0
10290	sept_P+P+H0H0P+P-P+	0	81	0	0	55	0	0	27	0	0
10386	sept_P+P+H0P+H0P-P+	0	81	0	0	55	0	0	27	0	0
10274	sept_P+P+H0H0P0P-P+	0	81	0	0	55	0	0	27	0	0
10261	sept_P+P+H0H0P0H0P0	0	81	0	0	55	0	0	27	0	0
10262	sept_P+P+H0H0P0H0P+	0	81	0	0	55	0	0	27	0	0
10263	sept_P+P+H0H0P0H0P-	0	81	0	0	55	0	0	27	0	0
10264	sept_P+P+H0H0P0P0H0	0	81	0	0	55	0	0	27	0	0
10265	sept_P+P+H0H0P0P0P0	0	81	0	0	55	0	0	27	0	0
10266	sept_P+P+H0H0P0P0P+	0	81	0	0	55	0	0	27	0	0
10267	sept_P+P+H0H0P0P0P-	0	81	0	0	55	0	0	27	0	0
10268	sept_P+P+H0H0P0P+H0	0	81	0	0	55	0	0	27	0	0
10269	sept_P+P+H0H0P0P+P0	0	81	0	0	55	0	0	27	0	0
10270	sept_P+P+H0H0P0P+P+	0	81	0	0	55	0	0	27	0	0
10271	sept_P+P+H0H0P0P+P-	0	81	0	0	55	0	0	27	0	0
10272	sept_P+P+H0H0P0P-H0	0	81	0	0	55	0	0	27	0	0
10273	sept_P+P+H0H0P0P-P0	0	81	0	0	55	0	0	27	0	0
10275	sept_P+P+H0H0P0P-P-	0	81	0	0	55	0	0	27	0	0
10289	sept_P+P+H0H0P+P-P0	0	81	0	0	55	0	0	27	0	0
10276	sept_P+P+H0H0P+H0H0	0	81	0	0	55	0	0	27	0	0
10277	sept_P+P+H0H0P+H0P0	0	81	0	0	55	0	0	27	0	0
10278	sept_P+P+H0H0P+H0P+	0	81	0	0	55	0	0	27	0	0
10279	sept_P+P+H0H0P+H0P-	0	81	0	0	55	0	0	27	0	0
10280	sept_P+P+H0H0P+P0H0	0	81	0	0	55	0	0	27	0	0
10281	sept_P+P+H0H0P+P0P0	0	81	0	0	55	0	0	27	0	0
10282	sept_P+P+H0H0P+P0P+	0	81	0	0	55	0	0	27	0	0
10283	sept_P+P+H0H0P+P0P-	0	81	0	0	55	0	0	27	0	0
10284	sept_P+P+H0H0P+P+H0	0	81	0	0	55	0	0	27	0	0
10285	sept_P+P+H0H0P+P+P0	0	81	0	0	55	0	0	27	0	0
10286	sept_P+P+H0H0P+P+P+	0	81	0	0	55	0	0	27	0	0
10287	sept_P+P+H0H0P+P+P-	0	81	0	0	55	0	0	27	0	0
10288	sept_P+P+H0H0P+P-H0	0	81	0	0	55	0	0	27	0	0
10321	sept_P+P+H0P0H0P-P0	0	81	0	0	55	0	0	27	0	0
10322	sept_P+P+H0P0H0P-P+	0	81	0	0	55	0	0	27	0	0
10323	sept_P+P+H0P0H0P-P-	0	81	0	0	55	0	0	27	0	0
10370	sept_P+P+H0P0P-P-P+	0	81	0	0	55	0	0	27	0	0
10357	sept_P+P+H0P0P-H0P0	0	81	0	0	55	0	0	27	0	0
10358	sept_P+P+H0P0P-H0P+	0	81	0	0	55	0	0	27	0	0
10359	sept_P+P+H0P0P-H0P-	0	81	0	0	55	0	0	27	0	0
10360	sept_P+P+H0P0P-P0H0	0	81	0	0	55	0	0	27	0	0
10361	sept_P+P+H0P0P-P0P0	0	81	0	0	55	0	0	27	0	0
10362	sept_P+P+H0P0P-P0P+	0	81	0	0	55	0	0	27	0	0
10363	sept_P+P+H0P0P-P0P-	0	81	0	0	55	0	0	27	0	0
10364	sept_P+P+H0P0P-P+H0	0	81	0	0	55	0	0	27	0	0
10365	sept_P+P+H0P0P-P+P0	0	81	0	0	55	0	0	27	0	0
10366	sept_P+P+H0P0P-P+P+	0	81	0	0	55	0	0	27	0	0
10367	sept_P+P+H0P0P-P+P-	0	81	0	0	55	0	0	27	0	0
10368	sept_P+P+H0P0P-P-H0	0	81	0	0	55	0	0	27	0	0
10369	sept_P+P+H0P0P-P-P0	0	81	0	0	55	0	0	27	0	0
10371	sept_P+P+H0P0P-P-P-	0	81	0	0	55	0	0	27	0	0
10324	sept_P+P+H0P0P0H0H0	0	81	0	0	55	0	0	27	0	0
10372	sept_P+P+H0P+H0H0H0	0	81	0	0	55	0	0	27	0	0
10373	sept_P+P+H0P+H0H0P0	0	81	0	0	55	0	0	27	0	0
10374	sept_P+P+H0P+H0H0P+	0	81	0	0	55	0	0	27	0	0
10375	sept_P+P+H0P+H0H0P-	0	81	0	0	55	0	0	27	0	0
10377	sept_P+P+H0P+H0P0P0	0	81	0	0	55	0	0	27	0	0
10378	sept_P+P+H0P+H0P0P+	0	81	0	0	55	0	0	27	0	0
10379	sept_P+P+H0P+H0P0P-	0	81	0	0	55	0	0	27	0	0
10380	sept_P+P+H0P+H0P+H0	0	81	0	0	55	0	0	27	0	0
10381	sept_P+P+H0P+H0P+P0	0	81	0	0	55	0	0	27	0	0
10382	sept_P+P+H0P+H0P+P+	0	81	0	0	55	0	0	27	0	0
10383	sept_P+P+H0P+H0P+P-	0	81	0	0	55	0	0	27	0	0
10384	sept_P+P+H0P+H0P-H0	0	81	0	0	55	0	0	27	0	0
10385	sept_P+P+H0P+H0P-P0	0	81	0	0	55	0	0	27	0	0
10356	sept_P+P+H0P0P-H0H0	0	81	0	0	55	0	0	27	0	0
10355	sept_P+P+H0P0P+P-P-	0	81	0	0	55	0	0	27	0	0
10354	sept_P+P+H0P0P+P-P+	0	81	0	0	55	0	0	27	0	0
10353	sept_P+P+H0P0P+P-P0	0	81	0	0	55	0	0	27	0	0
10325	sept_P+P+H0P0P0H0P0	0	81	0	0	55	0	0	27	0	0
10326	sept_P+P+H0P0P0H0P+	0	81	0	0	55	0	0	27	0	0
10327	sept_P+P+H0P0P0H0P-	0	81	0	0	55	0	0	27	0	0
10328	sept_P+P+H0P0P0P0H0	0	81	0	0	55	0	0	27	0	0
10329	sept_P+P+H0P0P0P0P0	0	81	0	0	55	0	0	27	0	0
10330	sept_P+P+H0P0P0P0P+	0	81	0	0	55	0	0	27	0	0
10331	sept_P+P+H0P0P0P0P-	0	81	0	0	55	0	0	27	0	0
10332	sept_P+P+H0P0P0P+H0	0	81	0	0	55	0	0	27	0	0
10333	sept_P+P+H0P0P0P+P0	0	81	0	0	55	0	0	27	0	0
10334	sept_P+P+H0P0P0P+P+	0	81	0	0	55	0	0	27	0	0
10335	sept_P+P+H0P0P0P+P-	0	81	0	0	55	0	0	27	0	0
10336	sept_P+P+H0P0P0P-H0	0	81	0	0	55	0	0	27	0	0
10337	sept_P+P+H0P0P0P-P0	0	81	0	0	55	0	0	27	0	0
10338	sept_P+P+H0P0P0P-P+	0	81	0	0	55	0	0	27	0	0
10339	sept_P+P+H0P0P0P-P-	0	81	0	0	55	0	0	27	0	0
10340	sept_P+P+H0P0P+H0H0	0	81	0	0	55	0	0	27	0	0
10341	sept_P+P+H0P0P+H0P0	0	81	0	0	55	0	0	27	0	0
10342	sept_P+P+H0P0P+H0P+	0	81	0	0	55	0	0	27	0	0
10343	sept_P+P+H0P0P+H0P-	0	81	0	0	55	0	0	27	0	0
10344	sept_P+P+H0P0P+P0H0	0	81	0	0	55	0	0	27	0	0
10345	sept_P+P+H0P0P+P0P0	0	81	0	0	55	0	0	27	0	0
10346	sept_P+P+H0P0P+P0P+	0	81	0	0	55	0	0	27	0	0
10347	sept_P+P+H0P0P+P0P-	0	81	0	0	55	0	0	27	0	0
10349	sept_P+P+H0P0P+P+P0	0	81	0	0	55	0	0	27	0	0
10350	sept_P+P+H0P0P+P+P+	0	81	0	0	55	0	0	27	0	0
10351	sept_P+P+H0P0P+P+P-	0	81	0	0	55	0	0	27	0	0
10352	sept_P+P+H0P0P+P-H0	0	81	0	0	55	0	0	27	0	0
10514	sept_P+P+P0H0H0P-P+	0	81	0	0	55	0	0	27	0	0
10515	sept_P+P+P0H0H0P-P-	0	81	0	0	55	0	0	27	0	0
10516	sept_P+P+P0H0P0H0H0	0	81	0	0	55	0	0	27	0	0
10691	sept_P+P+P0P+P-P-P-	0	81	0	0	55	0	0	27	0	0
10678	sept_P+P+P0P+P-H0P+	0	81	0	0	55	0	0	27	0	0
10679	sept_P+P+P0P+P-H0P-	0	81	0	0	55	0	0	27	0	0
10680	sept_P+P+P0P+P-P0H0	0	81	0	0	55	0	0	27	0	0
10681	sept_P+P+P0P+P-P0P0	0	81	0	0	55	0	0	27	0	0
10682	sept_P+P+P0P+P-P0P+	0	81	0	0	55	0	0	27	0	0
10683	sept_P+P+P0P+P-P0P-	0	81	0	0	55	0	0	27	0	0
10684	sept_P+P+P0P+P-P+H0	0	81	0	0	55	0	0	27	0	0
10685	sept_P+P+P0P+P-P+P0	0	81	0	0	55	0	0	27	0	0
10686	sept_P+P+P0P+P-P+P+	0	81	0	0	55	0	0	27	0	0
10687	sept_P+P+P0P+P-P+P-	0	81	0	0	55	0	0	27	0	0
10688	sept_P+P+P0P+P-P-H0	0	81	0	0	55	0	0	27	0	0
10689	sept_P+P+P0P+P-P-P0	0	81	0	0	55	0	0	27	0	0
10690	sept_P+P+P0P+P-P-P+	0	81	0	0	55	0	0	27	0	0
10692	sept_P+P+P0P-H0H0H0	0	81	0	0	55	0	0	27	0	0
10676	sept_P+P+P0P+P-H0H0	0	81	0	0	55	0	0	27	0	0
10693	sept_P+P+P0P-H0H0P0	0	81	0	0	55	0	0	27	0	0
10694	sept_P+P+P0P-H0H0P+	0	81	0	0	55	0	0	27	0	0
10695	sept_P+P+P0P-H0H0P-	0	81	0	0	55	0	0	27	0	0
10696	sept_P+P+P0P-H0P0H0	0	81	0	0	55	0	0	27	0	0
10697	sept_P+P+P0P-H0P0P0	0	81	0	0	55	0	0	27	0	0
10698	sept_P+P+P0P-H0P0P+	0	81	0	0	55	0	0	27	0	0
10699	sept_P+P+P0P-H0P0P-	0	81	0	0	55	0	0	27	0	0
10700	sept_P+P+P0P-H0P+H0	0	81	0	0	55	0	0	27	0	0
10701	sept_P+P+P0P-H0P+P0	0	81	0	0	55	0	0	27	0	0
10702	sept_P+P+P0P-H0P+P+	0	81	0	0	55	0	0	27	0	0
10703	sept_P+P+P0P-H0P+P-	0	81	0	0	55	0	0	27	0	0
10704	sept_P+P+P0P-H0P-H0	0	81	0	0	55	0	0	27	0	0
10705	sept_P+P+P0P-H0P-P0	0	81	0	0	55	0	0	27	0	0
10677	sept_P+P+P0P+P-H0P0	0	81	0	0	55	0	0	27	0	0
10675	sept_P+P+P0P+P+P-P-	0	81	0	0	55	0	0	27	0	0
10644	sept_P+P+P0P+P0H0H0	0	81	0	0	55	0	0	27	0	0
10659	sept_P+P+P0P+P0P-P-	0	81	0	0	55	0	0	27	0	0
10646	sept_P+P+P0P+P0H0P+	0	81	0	0	55	0	0	27	0	0
10647	sept_P+P+P0P+P0H0P-	0	81	0	0	55	0	0	27	0	0
10648	sept_P+P+P0P+P0P0H0	0	81	0	0	55	0	0	27	0	0
10649	sept_P+P+P0P+P0P0P0	0	81	0	0	55	0	0	27	0	0
10650	sept_P+P+P0P+P0P0P+	0	81	0	0	55	0	0	27	0	0
10651	sept_P+P+P0P+P0P0P-	0	81	0	0	55	0	0	27	0	0
10652	sept_P+P+P0P+P0P+H0	0	81	0	0	55	0	0	27	0	0
10653	sept_P+P+P0P+P0P+P0	0	81	0	0	55	0	0	27	0	0
10654	sept_P+P+P0P+P0P+P+	0	81	0	0	55	0	0	27	0	0
10655	sept_P+P+P0P+P0P+P-	0	81	0	0	55	0	0	27	0	0
10656	sept_P+P+P0P+P0P-H0	0	81	0	0	55	0	0	27	0	0
10657	sept_P+P+P0P+P0P-P0	0	81	0	0	55	0	0	27	0	0
10658	sept_P+P+P0P+P0P-P+	0	81	0	0	55	0	0	27	0	0
10660	sept_P+P+P0P+P+H0H0	0	81	0	0	55	0	0	27	0	0
10674	sept_P+P+P0P+P+P-P+	0	81	0	0	55	0	0	27	0	0
10661	sept_P+P+P0P+P+H0P0	0	81	0	0	55	0	0	27	0	0
10662	sept_P+P+P0P+P+H0P+	0	81	0	0	55	0	0	27	0	0
10663	sept_P+P+P0P+P+H0P-	0	81	0	0	55	0	0	27	0	0
10664	sept_P+P+P0P+P+P0H0	0	81	0	0	55	0	0	27	0	0
10665	sept_P+P+P0P+P+P0P0	0	81	0	0	55	0	0	27	0	0
10666	sept_P+P+P0P+P+P0P+	0	81	0	0	55	0	0	27	0	0
10667	sept_P+P+P0P+P+P0P-	0	81	0	0	55	0	0	27	0	0
10668	sept_P+P+P0P+P+P+H0	0	81	0	0	55	0	0	27	0	0
10669	sept_P+P+P0P+P+P+P0	0	81	0	0	55	0	0	27	0	0
10670	sept_P+P+P0P+P+P+P+	0	81	0	0	55	0	0	27	0	0
10671	sept_P+P+P0P+P+P+P-	0	81	0	0	55	0	0	27	0	0
10672	sept_P+P+P0P+P+P-H0	0	81	0	0	55	0	0	27	0	0
10673	sept_P+P+P0P+P+P-P0	0	81	0	0	55	0	0	27	0	0
10706	sept_P+P+P0P-H0P-P+	0	81	0	0	55	0	0	27	0	0
10707	sept_P+P+P0P-H0P-P-	0	81	0	0	55	0	0	27	0	0
10708	sept_P+P+P0P-P0H0H0	0	81	0	0	55	0	0	27	0	0
10754	sept_P+P+P0P-P-P-P+	0	81	0	0	55	0	0	27	0	0
10741	sept_P+P+P0P-P-H0P0	0	81	0	0	55	0	0	27	0	0
10742	sept_P+P+P0P-P-H0P+	0	81	0	0	55	0	0	27	0	0
10743	sept_P+P+P0P-P-H0P-	0	81	0	0	55	0	0	27	0	0
10744	sept_P+P+P0P-P-P0H0	0	81	0	0	55	0	0	27	0	0
10745	sept_P+P+P0P-P-P0P0	0	81	0	0	55	0	0	27	0	0
10746	sept_P+P+P0P-P-P0P+	0	81	0	0	55	0	0	27	0	0
10747	sept_P+P+P0P-P-P0P-	0	81	0	0	55	0	0	27	0	0
10748	sept_P+P+P0P-P-P+H0	0	81	0	0	55	0	0	27	0	0
10749	sept_P+P+P0P-P-P+P0	0	81	0	0	55	0	0	27	0	0
10750	sept_P+P+P0P-P-P+P+	0	81	0	0	55	0	0	27	0	0
10751	sept_P+P+P0P-P-P+P-	0	81	0	0	55	0	0	27	0	0
10752	sept_P+P+P0P-P-P-H0	0	81	0	0	55	0	0	27	0	0
10753	sept_P+P+P0P-P-P-P0	0	81	0	0	55	0	0	27	0	0
10755	sept_P+P+P0P-P-P-P-	0	81	0	0	55	0	0	27	0	0
10709	sept_P+P+P0P-P0H0P0	0	81	0	0	55	0	0	27	0	0
10756	sept_P+P+P+H0H0H0H0	0	81	0	0	55	0	0	27	0	0
10757	sept_P+P+P+H0H0H0P0	0	81	0	0	55	0	0	27	0	0
10758	sept_P+P+P+H0H0H0P+	0	81	0	0	55	0	0	27	0	0
10759	sept_P+P+P+H0H0H0P-	0	81	0	0	55	0	0	27	0	0
10760	sept_P+P+P+H0H0P0H0	0	81	0	0	55	0	0	27	0	0
10761	sept_P+P+P+H0H0P0P0	0	81	0	0	55	0	0	27	0	0
10762	sept_P+P+P+H0H0P0P+	0	81	0	0	55	0	0	27	0	0
11266	sept_P+P+P-P-P-P-P+	0	81	0	0	55	0	0	27	0	0
10764	sept_P+P+P+H0H0P+H0	0	81	0	0	55	0	0	27	0	0
10765	sept_P+P+P+H0H0P+P0	0	81	0	0	55	0	0	27	0	0
10766	sept_P+P+P+H0H0P+P+	0	81	0	0	55	0	0	27	0	0
10767	sept_P+P+P+H0H0P+P-	0	81	0	0	55	0	0	27	0	0
10768	sept_P+P+P+H0H0P-H0	0	81	0	0	55	0	0	27	0	0
10740	sept_P+P+P0P-P-H0H0	0	81	0	0	55	0	0	27	0	0
10739	sept_P+P+P0P-P+P-P-	0	81	0	0	55	0	0	27	0	0
10738	sept_P+P+P0P-P+P-P+	0	81	0	0	55	0	0	27	0	0
10737	sept_P+P+P0P-P+P-P0	0	81	0	0	55	0	0	27	0	0
10710	sept_P+P+P0P-P0H0P+	0	81	0	0	55	0	0	27	0	0
10711	sept_P+P+P0P-P0H0P-	0	81	0	0	55	0	0	27	0	0
10712	sept_P+P+P0P-P0P0H0	0	81	0	0	55	0	0	27	0	0
10713	sept_P+P+P0P-P0P0P0	0	81	0	0	55	0	0	27	0	0
10714	sept_P+P+P0P-P0P0P+	0	81	0	0	55	0	0	27	0	0
10715	sept_P+P+P0P-P0P0P-	0	81	0	0	55	0	0	27	0	0
10716	sept_P+P+P0P-P0P+H0	0	81	0	0	55	0	0	27	0	0
10717	sept_P+P+P0P-P0P+P0	0	81	0	0	55	0	0	27	0	0
10718	sept_P+P+P0P-P0P+P+	0	81	0	0	55	0	0	27	0	0
10719	sept_P+P+P0P-P0P+P-	0	81	0	0	55	0	0	27	0	0
10720	sept_P+P+P0P-P0P-H0	0	81	0	0	55	0	0	27	0	0
10721	sept_P+P+P0P-P0P-P0	0	81	0	0	55	0	0	27	0	0
10722	sept_P+P+P0P-P0P-P+	0	81	0	0	55	0	0	27	0	0
10723	sept_P+P+P0P-P0P-P-	0	81	0	0	55	0	0	27	0	0
10724	sept_P+P+P0P-P+H0H0	0	81	0	0	55	0	0	27	0	0
10725	sept_P+P+P0P-P+H0P0	0	81	0	0	55	0	0	27	0	0
10726	sept_P+P+P0P-P+H0P+	0	81	0	0	55	0	0	27	0	0
10727	sept_P+P+P0P-P+H0P-	0	81	0	0	55	0	0	27	0	0
10728	sept_P+P+P0P-P+P0H0	0	81	0	0	55	0	0	27	0	0
10729	sept_P+P+P0P-P+P0P0	0	81	0	0	55	0	0	27	0	0
10730	sept_P+P+P0P-P+P0P+	0	81	0	0	55	0	0	27	0	0
10731	sept_P+P+P0P-P+P0P-	0	81	0	0	55	0	0	27	0	0
10732	sept_P+P+P0P-P+P+H0	0	81	0	0	55	0	0	27	0	0
10733	sept_P+P+P0P-P+P+P0	0	81	0	0	55	0	0	27	0	0
10734	sept_P+P+P0P-P+P+P+	0	81	0	0	55	0	0	27	0	0
10735	sept_P+P+P0P-P+P+P-	0	81	0	0	55	0	0	27	0	0
10736	sept_P+P+P0P-P+P-H0	0	81	0	0	55	0	0	27	0	0
10645	sept_P+P+P0P+P0H0P0	0	81	0	0	55	0	0	27	0	0
10643	sept_P+P+P0P+H0P-P-	0	81	0	0	55	0	0	27	0	0
10517	sept_P+P+P0H0P0H0P0	0	81	0	0	55	0	0	27	0	0
10564	sept_P+P+P0P0H0H0H0	0	81	0	0	55	0	0	27	0	0
10551	sept_P+P+P0H0P-H0P-	0	81	0	0	55	0	0	27	0	0
10552	sept_P+P+P0H0P-P0H0	0	81	0	0	55	0	0	27	0	0
10553	sept_P+P+P0H0P-P0P0	0	81	0	0	55	0	0	27	0	0
10554	sept_P+P+P0H0P-P0P+	0	81	0	0	55	0	0	27	0	0
10555	sept_P+P+P0H0P-P0P-	0	81	0	0	55	0	0	27	0	0
10556	sept_P+P+P0H0P-P+H0	0	81	0	0	55	0	0	27	0	0
10557	sept_P+P+P0H0P-P+P0	0	81	0	0	55	0	0	27	0	0
10558	sept_P+P+P0H0P-P+P+	0	81	0	0	55	0	0	27	0	0
10559	sept_P+P+P0H0P-P+P-	0	81	0	0	55	0	0	27	0	0
10560	sept_P+P+P0H0P-P-H0	0	81	0	0	55	0	0	27	0	0
10561	sept_P+P+P0H0P-P-P0	0	81	0	0	55	0	0	27	0	0
10562	sept_P+P+P0H0P-P-P+	0	81	0	0	55	0	0	27	0	0
10563	sept_P+P+P0H0P-P-P-	0	81	0	0	55	0	0	27	0	0
10565	sept_P+P+P0P0H0H0P0	0	81	0	0	55	0	0	27	0	0
10549	sept_P+P+P0H0P-H0P0	0	81	0	0	55	0	0	27	0	0
10566	sept_P+P+P0P0H0H0P+	0	81	0	0	55	0	0	27	0	0
10567	sept_P+P+P0P0H0H0P-	0	81	0	0	55	0	0	27	0	0
10568	sept_P+P+P0P0H0P0H0	0	81	0	0	55	0	0	27	0	0
10569	sept_P+P+P0P0H0P0P0	0	81	0	0	55	0	0	27	0	0
10570	sept_P+P+P0P0H0P0P+	0	81	0	0	55	0	0	27	0	0
10571	sept_P+P+P0P0H0P0P-	0	81	0	0	55	0	0	27	0	0
10572	sept_P+P+P0P0H0P+H0	0	81	0	0	55	0	0	27	0	0
10573	sept_P+P+P0P0H0P+P0	0	81	0	0	55	0	0	27	0	0
10574	sept_P+P+P0P0H0P+P+	0	81	0	0	55	0	0	27	0	0
10575	sept_P+P+P0P0H0P+P-	0	81	0	0	55	0	0	27	0	0
10576	sept_P+P+P0P0H0P-H0	0	81	0	0	55	0	0	27	0	0
10577	sept_P+P+P0P0H0P-P0	0	81	0	0	55	0	0	27	0	0
10578	sept_P+P+P0P0H0P-P+	0	81	0	0	55	0	0	27	0	0
10550	sept_P+P+P0H0P-H0P+	0	81	0	0	55	0	0	27	0	0
10548	sept_P+P+P0H0P-H0H0	0	81	0	0	55	0	0	27	0	0
10642	sept_P+P+P0P+H0P-P+	0	81	0	0	55	0	0	27	0	0
10531	sept_P+P+P0H0P0P-P-	0	81	0	0	55	0	0	27	0	0
10518	sept_P+P+P0H0P0H0P+	0	81	0	0	55	0	0	27	0	0
10519	sept_P+P+P0H0P0H0P-	0	81	0	0	55	0	0	27	0	0
10520	sept_P+P+P0H0P0P0H0	0	81	0	0	55	0	0	27	0	0
10521	sept_P+P+P0H0P0P0P0	0	81	0	0	55	0	0	27	0	0
10522	sept_P+P+P0H0P0P0P+	0	81	0	0	55	0	0	27	0	0
10523	sept_P+P+P0H0P0P0P-	0	81	0	0	55	0	0	27	0	0
10524	sept_P+P+P0H0P0P+H0	0	81	0	0	55	0	0	27	0	0
10525	sept_P+P+P0H0P0P+P0	0	81	0	0	55	0	0	27	0	0
10526	sept_P+P+P0H0P0P+P+	0	81	0	0	55	0	0	27	0	0
10527	sept_P+P+P0H0P0P+P-	0	81	0	0	55	0	0	27	0	0
10528	sept_P+P+P0H0P0P-H0	0	81	0	0	55	0	0	27	0	0
10529	sept_P+P+P0H0P0P-P0	0	81	0	0	55	0	0	27	0	0
10530	sept_P+P+P0H0P0P-P+	0	81	0	0	55	0	0	27	0	0
10532	sept_P+P+P0H0P+H0H0	0	81	0	0	55	0	0	27	0	0
10547	sept_P+P+P0H0P+P-P-	0	81	0	0	55	0	0	27	0	0
10533	sept_P+P+P0H0P+H0P0	0	81	0	0	55	0	0	27	0	0
10534	sept_P+P+P0H0P+H0P+	0	81	0	0	55	0	0	27	0	0
10535	sept_P+P+P0H0P+H0P-	0	81	0	0	55	0	0	27	0	0
10536	sept_P+P+P0H0P+P0H0	0	81	0	0	55	0	0	27	0	0
10537	sept_P+P+P0H0P+P0P0	0	81	0	0	55	0	0	27	0	0
10539	sept_P+P+P0H0P+P0P-	0	81	0	0	55	0	0	27	0	0
10540	sept_P+P+P0H0P+P+H0	0	81	0	0	55	0	0	27	0	0
10541	sept_P+P+P0H0P+P+P0	0	81	0	0	55	0	0	27	0	0
10542	sept_P+P+P0H0P+P+P+	0	81	0	0	55	0	0	27	0	0
10543	sept_P+P+P0H0P+P+P-	0	81	0	0	55	0	0	27	0	0
10544	sept_P+P+P0H0P+P-H0	0	81	0	0	55	0	0	27	0	0
10545	sept_P+P+P0H0P+P-P0	0	81	0	0	55	0	0	27	0	0
10546	sept_P+P+P0H0P+P-P+	0	81	0	0	55	0	0	27	0	0
10579	sept_P+P+P0P0H0P-P-	0	81	0	0	55	0	0	27	0	0
10580	sept_P+P+P0P0P0H0H0	0	81	0	0	55	0	0	27	0	0
10581	sept_P+P+P0P0P0H0P0	0	81	0	0	55	0	0	27	0	0
10627	sept_P+P+P0P0P-P-P-	0	81	0	0	55	0	0	27	0	0
10614	sept_P+P+P0P0P-H0P+	0	81	0	0	55	0	0	27	0	0
10615	sept_P+P+P0P0P-H0P-	0	81	0	0	55	0	0	27	0	0
10616	sept_P+P+P0P0P-P0H0	0	81	0	0	55	0	0	27	0	0
10617	sept_P+P+P0P0P-P0P0	0	81	0	0	55	0	0	27	0	0
10618	sept_P+P+P0P0P-P0P+	0	81	0	0	55	0	0	27	0	0
10619	sept_P+P+P0P0P-P0P-	0	81	0	0	55	0	0	27	0	0
10620	sept_P+P+P0P0P-P+H0	0	81	0	0	55	0	0	27	0	0
10621	sept_P+P+P0P0P-P+P0	0	81	0	0	55	0	0	27	0	0
10622	sept_P+P+P0P0P-P+P+	0	81	0	0	55	0	0	27	0	0
10623	sept_P+P+P0P0P-P+P-	0	81	0	0	55	0	0	27	0	0
10624	sept_P+P+P0P0P-P-H0	0	81	0	0	55	0	0	27	0	0
10625	sept_P+P+P0P0P-P-P0	0	81	0	0	55	0	0	27	0	0
10626	sept_P+P+P0P0P-P-P+	0	81	0	0	55	0	0	27	0	0
10628	sept_P+P+P0P+H0H0H0	0	81	0	0	55	0	0	27	0	0
10582	sept_P+P+P0P0P0H0P+	0	81	0	0	55	0	0	27	0	0
10629	sept_P+P+P0P+H0H0P0	0	81	0	0	55	0	0	27	0	0
10630	sept_P+P+P0P+H0H0P+	0	81	0	0	55	0	0	27	0	0
10631	sept_P+P+P0P+H0H0P-	0	81	0	0	55	0	0	27	0	0
10632	sept_P+P+P0P+H0P0H0	0	81	0	0	55	0	0	27	0	0
10633	sept_P+P+P0P+H0P0P0	0	81	0	0	55	0	0	27	0	0
10634	sept_P+P+P0P+H0P0P+	0	81	0	0	55	0	0	27	0	0
10635	sept_P+P+P0P+H0P0P-	0	81	0	0	55	0	0	27	0	0
10636	sept_P+P+P0P+H0P+H0	0	81	0	0	55	0	0	27	0	0
10637	sept_P+P+P0P+H0P+P0	0	81	0	0	55	0	0	27	0	0
10638	sept_P+P+P0P+H0P+P+	0	81	0	0	55	0	0	27	0	0
10639	sept_P+P+P0P+H0P+P-	0	81	0	0	55	0	0	27	0	0
10640	sept_P+P+P0P+H0P-H0	0	81	0	0	55	0	0	27	0	0
10641	sept_P+P+P0P+H0P-P0	0	81	0	0	55	0	0	27	0	0
10613	sept_P+P+P0P0P-H0P0	0	81	0	0	55	0	0	27	0	0
10612	sept_P+P+P0P0P-H0H0	0	81	0	0	55	0	0	27	0	0
10611	sept_P+P+P0P0P+P-P-	0	81	0	0	55	0	0	27	0	0
10610	sept_P+P+P0P0P+P-P+	0	81	0	0	55	0	0	27	0	0
10583	sept_P+P+P0P0P0H0P-	0	81	0	0	55	0	0	27	0	0
10584	sept_P+P+P0P0P0P0H0	0	81	0	0	55	0	0	27	0	0
10585	sept_P+P+P0P0P0P0P0	0	81	0	0	55	0	0	27	0	0
10586	sept_P+P+P0P0P0P0P+	0	81	0	0	55	0	0	27	0	0
10587	sept_P+P+P0P0P0P0P-	0	81	0	0	55	0	0	27	0	0
10588	sept_P+P+P0P0P0P+H0	0	81	0	0	55	0	0	27	0	0
10589	sept_P+P+P0P0P0P+P0	0	81	0	0	55	0	0	27	0	0
10590	sept_P+P+P0P0P0P+P+	0	81	0	0	55	0	0	27	0	0
10591	sept_P+P+P0P0P0P+P-	0	81	0	0	55	0	0	27	0	0
10592	sept_P+P+P0P0P0P-H0	0	81	0	0	55	0	0	27	0	0
10593	sept_P+P+P0P0P0P-P0	0	81	0	0	55	0	0	27	0	0
10594	sept_P+P+P0P0P0P-P+	0	81	0	0	55	0	0	27	0	0
10595	sept_P+P+P0P0P0P-P-	0	81	0	0	55	0	0	27	0	0
10596	sept_P+P+P0P0P+H0H0	0	81	0	0	55	0	0	27	0	0
10597	sept_P+P+P0P0P+H0P0	0	81	0	0	55	0	0	27	0	0
10598	sept_P+P+P0P0P+H0P+	0	81	0	0	55	0	0	27	0	0
10599	sept_P+P+P0P0P+H0P-	0	81	0	0	55	0	0	27	0	0
10600	sept_P+P+P0P0P+P0H0	0	81	0	0	55	0	0	27	0	0
10601	sept_P+P+P0P0P+P0P0	0	81	0	0	55	0	0	27	0	0
10602	sept_P+P+P0P0P+P0P+	0	81	0	0	55	0	0	27	0	0
10603	sept_P+P+P0P0P+P0P-	0	81	0	0	55	0	0	27	0	0
10604	sept_P+P+P0P0P+P+H0	0	81	0	0	55	0	0	27	0	0
10605	sept_P+P+P0P0P+P+P0	0	81	0	0	55	0	0	27	0	0
10606	sept_P+P+P0P0P+P+P+	0	81	0	0	55	0	0	27	0	0
10607	sept_P+P+P0P0P+P+P-	0	81	0	0	55	0	0	27	0	0
10608	sept_P+P+P0P0P+P-H0	0	81	0	0	55	0	0	27	0	0
10609	sept_P+P+P0P0P+P-P0	0	81	0	0	55	0	0	27	0	0
11265	sept_P+P+P-P-P-P-P0	0	81	0	0	55	0	0	27	0	0
11271	sept_P+P-H0H0H0H0P-	0	81	0	0	55	0	0	27	0	0
11267	sept_P+P+P-P-P-P-P-	0	81	0	0	55	0	0	27	0	0
11953	sept_P+P-P+P+P+P-P0	0	81	0	0	55	0	0	27	0	0
11940	sept_P+P-P+P+P+H0H0	0	81	0	0	55	0	0	27	0	0
11941	sept_P+P-P+P+P+H0P0	0	81	0	0	55	0	0	27	0	0
11942	sept_P+P-P+P+P+H0P+	0	81	0	0	55	0	0	27	0	0
11943	sept_P+P-P+P+P+H0P-	0	81	0	0	55	0	0	27	0	0
11944	sept_P+P-P+P+P+P0H0	0	81	0	0	55	0	0	27	0	0
11945	sept_P+P-P+P+P+P0P0	0	81	0	0	55	0	0	27	0	0
11946	sept_P+P-P+P+P+P0P+	0	81	0	0	55	0	0	27	0	0
11947	sept_P+P-P+P+P+P0P-	0	81	0	0	55	0	0	27	0	0
11948	sept_P+P-P+P+P+P+H0	0	81	0	0	55	0	0	27	0	0
11949	sept_P+P-P+P+P+P+P0	0	81	0	0	55	0	0	27	0	0
11950	sept_P+P-P+P+P+P+P+	0	81	0	0	55	0	0	27	0	0
11951	sept_P+P-P+P+P+P+P-	0	81	0	0	55	0	0	27	0	0
11952	sept_P+P-P+P+P+P-H0	0	81	0	0	55	0	0	27	0	0
11954	sept_P+P-P+P+P+P-P+	0	81	0	0	55	0	0	27	0	0
11938	sept_P+P-P+P+P0P-P+	0	81	0	0	55	0	0	27	0	0
11955	sept_P+P-P+P+P+P-P-	0	81	0	0	55	0	0	27	0	0
11956	sept_P+P-P+P+P-H0H0	0	81	0	0	55	0	0	27	0	0
11957	sept_P+P-P+P+P-H0P0	0	81	0	0	55	0	0	27	0	0
11958	sept_P+P-P+P+P-H0P+	0	81	0	0	55	0	0	27	0	0
11959	sept_P+P-P+P+P-H0P-	0	81	0	0	55	0	0	27	0	0
11960	sept_P+P-P+P+P-P0H0	0	81	0	0	55	0	0	27	0	0
11961	sept_P+P-P+P+P-P0P0	0	81	0	0	55	0	0	27	0	0
11962	sept_P+P-P+P+P-P0P+	0	81	0	0	55	0	0	27	0	0
11963	sept_P+P-P+P+P-P0P-	0	81	0	0	55	0	0	27	0	0
11964	sept_P+P-P+P+P-P+H0	0	81	0	0	55	0	0	27	0	0
11965	sept_P+P-P+P+P-P+P0	0	81	0	0	55	0	0	27	0	0
11966	sept_P+P-P+P+P-P+P+	0	81	0	0	55	0	0	27	0	0
11967	sept_P+P-P+P+P-P+P-	0	81	0	0	55	0	0	27	0	0
11939	sept_P+P-P+P+P0P-P-	0	81	0	0	55	0	0	27	0	0
11937	sept_P+P-P+P+P0P-P0	0	81	0	0	55	0	0	27	0	0
11969	sept_P+P-P+P+P-P-P0	0	81	0	0	55	0	0	27	0	0
11921	sept_P+P-P+P+H0P-P0	0	81	0	0	55	0	0	27	0	0
11908	sept_P+P-P+P+H0H0H0	0	81	0	0	55	0	0	27	0	0
11909	sept_P+P-P+P+H0H0P0	0	81	0	0	55	0	0	27	0	0
11910	sept_P+P-P+P+H0H0P+	0	81	0	0	55	0	0	27	0	0
11911	sept_P+P-P+P+H0H0P-	0	81	0	0	55	0	0	27	0	0
11912	sept_P+P-P+P+H0P0H0	0	81	0	0	55	0	0	27	0	0
11913	sept_P+P-P+P+H0P0P0	0	81	0	0	55	0	0	27	0	0
11914	sept_P+P-P+P+H0P0P+	0	81	0	0	55	0	0	27	0	0
11915	sept_P+P-P+P+H0P0P-	0	81	0	0	55	0	0	27	0	0
11916	sept_P+P-P+P+H0P+H0	0	81	0	0	55	0	0	27	0	0
11917	sept_P+P-P+P+H0P+P0	0	81	0	0	55	0	0	27	0	0
11918	sept_P+P-P+P+H0P+P+	0	81	0	0	55	0	0	27	0	0
11919	sept_P+P-P+P+H0P+P-	0	81	0	0	55	0	0	27	0	0
11920	sept_P+P-P+P+H0P-H0	0	81	0	0	55	0	0	27	0	0
11922	sept_P+P-P+P+H0P-P+	0	81	0	0	55	0	0	27	0	0
11936	sept_P+P-P+P+P0P-H0	0	81	0	0	55	0	0	27	0	0
11923	sept_P+P-P+P+H0P-P-	0	81	0	0	55	0	0	27	0	0
11924	sept_P+P-P+P+P0H0H0	0	81	0	0	55	0	0	27	0	0
11925	sept_P+P-P+P+P0H0P0	0	81	0	0	55	0	0	27	0	0
11926	sept_P+P-P+P+P0H0P+	0	81	0	0	55	0	0	27	0	0
11927	sept_P+P-P+P+P0H0P-	0	81	0	0	55	0	0	27	0	0
11928	sept_P+P-P+P+P0P0H0	0	81	0	0	55	0	0	27	0	0
11929	sept_P+P-P+P+P0P0P0	0	81	0	0	55	0	0	27	0	0
11930	sept_P+P-P+P+P0P0P+	0	81	0	0	55	0	0	27	0	0
11931	sept_P+P-P+P+P0P0P-	0	81	0	0	55	0	0	27	0	0
11932	sept_P+P-P+P+P0P+H0	0	81	0	0	55	0	0	27	0	0
11933	sept_P+P-P+P+P0P+P0	0	81	0	0	55	0	0	27	0	0
11934	sept_P+P-P+P+P0P+P+	0	81	0	0	55	0	0	27	0	0
11935	sept_P+P-P+P+P0P+P-	0	81	0	0	55	0	0	27	0	0
11968	sept_P+P-P+P+P-P-H0	0	81	0	0	55	0	0	27	0	0
11970	sept_P+P-P+P+P-P-P+	0	81	0	0	55	0	0	27	0	0
11906	sept_P+P-P+P0P-P-P+	0	81	0	0	55	0	0	27	0	0
12017	sept_P+P-P+P-P+P-P0	0	81	0	0	55	0	0	27	0	0
12004	sept_P+P-P+P-P+H0H0	0	81	0	0	55	0	0	27	0	0
12005	sept_P+P-P+P-P+H0P0	0	81	0	0	55	0	0	27	0	0
12006	sept_P+P-P+P-P+H0P+	0	81	0	0	55	0	0	27	0	0
12007	sept_P+P-P+P-P+H0P-	0	81	0	0	55	0	0	27	0	0
12008	sept_P+P-P+P-P+P0H0	0	81	0	0	55	0	0	27	0	0
12009	sept_P+P-P+P-P+P0P0	0	81	0	0	55	0	0	27	0	0
12010	sept_P+P-P+P-P+P0P+	0	81	0	0	55	0	0	27	0	0
12011	sept_P+P-P+P-P+P0P-	0	81	0	0	55	0	0	27	0	0
12012	sept_P+P-P+P-P+P+H0	0	81	0	0	55	0	0	27	0	0
12013	sept_P+P-P+P-P+P+P0	0	81	0	0	55	0	0	27	0	0
12014	sept_P+P-P+P-P+P+P+	0	81	0	0	55	0	0	27	0	0
12015	sept_P+P-P+P-P+P+P-	0	81	0	0	55	0	0	27	0	0
12016	sept_P+P-P+P-P+P-H0	0	81	0	0	55	0	0	27	0	0
12018	sept_P+P-P+P-P+P-P+	0	81	0	0	55	0	0	27	0	0
12002	sept_P+P-P+P-P0P-P+	0	81	0	0	55	0	0	27	0	0
12019	sept_P+P-P+P-P+P-P-	0	81	0	0	55	0	0	27	0	0
12020	sept_P+P-P+P-P-H0H0	0	81	0	0	55	0	0	27	0	0
12021	sept_P+P-P+P-P-H0P0	0	81	0	0	55	0	0	27	0	0
12022	sept_P+P-P+P-P-H0P+	0	81	0	0	55	0	0	27	0	0
12023	sept_P+P-P+P-P-H0P-	0	81	0	0	55	0	0	27	0	0
12024	sept_P+P-P+P-P-P0H0	0	81	0	0	55	0	0	27	0	0
12025	sept_P+P-P+P-P-P0P0	0	81	0	0	55	0	0	27	0	0
12026	sept_P+P-P+P-P-P0P+	0	81	0	0	55	0	0	27	0	0
12027	sept_P+P-P+P-P-P0P-	0	81	0	0	55	0	0	27	0	0
12028	sept_P+P-P+P-P-P+H0	0	81	0	0	55	0	0	27	0	0
12029	sept_P+P-P+P-P-P+P0	0	81	0	0	55	0	0	27	0	0
12030	sept_P+P-P+P-P-P+P+	0	81	0	0	55	0	0	27	0	0
12031	sept_P+P-P+P-P-P+P-	0	81	0	0	55	0	0	27	0	0
12003	sept_P+P-P+P-P0P-P-	0	81	0	0	55	0	0	27	0	0
12001	sept_P+P-P+P-P0P-P0	0	81	0	0	55	0	0	27	0	0
11971	sept_P+P-P+P+P-P-P-	0	81	0	0	55	0	0	27	0	0
11985	sept_P+P-P+P-H0P-P0	0	81	0	0	55	0	0	27	0	0
11972	sept_P+P-P+P-H0H0H0	0	81	0	0	55	0	0	27	0	0
11973	sept_P+P-P+P-H0H0P0	0	81	0	0	55	0	0	27	0	0
11974	sept_P+P-P+P-H0H0P+	0	81	0	0	55	0	0	27	0	0
11975	sept_P+P-P+P-H0H0P-	0	81	0	0	55	0	0	27	0	0
11976	sept_P+P-P+P-H0P0H0	0	81	0	0	55	0	0	27	0	0
11977	sept_P+P-P+P-H0P0P0	0	81	0	0	55	0	0	27	0	0
11978	sept_P+P-P+P-H0P0P+	0	81	0	0	55	0	0	27	0	0
11979	sept_P+P-P+P-H0P0P-	0	81	0	0	55	0	0	27	0	0
11980	sept_P+P-P+P-H0P+H0	0	81	0	0	55	0	0	27	0	0
11981	sept_P+P-P+P-H0P+P0	0	81	0	0	55	0	0	27	0	0
11982	sept_P+P-P+P-H0P+P+	0	81	0	0	55	0	0	27	0	0
11983	sept_P+P-P+P-H0P+P-	0	81	0	0	55	0	0	27	0	0
11984	sept_P+P-P+P-H0P-H0	0	81	0	0	55	0	0	27	0	0
11986	sept_P+P-P+P-H0P-P+	0	81	0	0	55	0	0	27	0	0
12000	sept_P+P-P+P-P0P-H0	0	81	0	0	55	0	0	27	0	0
11987	sept_P+P-P+P-H0P-P-	0	81	0	0	55	0	0	27	0	0
11988	sept_P+P-P+P-P0H0H0	0	81	0	0	55	0	0	27	0	0
11989	sept_P+P-P+P-P0H0P0	0	81	0	0	55	0	0	27	0	0
11990	sept_P+P-P+P-P0H0P+	0	81	0	0	55	0	0	27	0	0
11991	sept_P+P-P+P-P0H0P-	0	81	0	0	55	0	0	27	0	0
11992	sept_P+P-P+P-P0P0H0	0	81	0	0	55	0	0	27	0	0
11993	sept_P+P-P+P-P0P0P0	0	81	0	0	55	0	0	27	0	0
11994	sept_P+P-P+P-P0P0P+	0	81	0	0	55	0	0	27	0	0
11995	sept_P+P-P+P-P0P0P-	0	81	0	0	55	0	0	27	0	0
11996	sept_P+P-P+P-P0P+H0	0	81	0	0	55	0	0	27	0	0
11997	sept_P+P-P+P-P0P+P0	0	81	0	0	55	0	0	27	0	0
11998	sept_P+P-P+P-P0P+P+	0	81	0	0	55	0	0	27	0	0
11999	sept_P+P-P+P-P0P+P-	0	81	0	0	55	0	0	27	0	0
11907	sept_P+P-P+P0P-P-P-	0	81	0	0	55	0	0	27	0	0
11905	sept_P+P-P+P0P-P-P0	0	81	0	0	55	0	0	27	0	0
11778	sept_P+P-P0P-P-P-P+	0	81	0	0	55	0	0	27	0	0
11825	sept_P+P-P+H0P+P-P0	0	81	0	0	55	0	0	27	0	0
11812	sept_P+P-P+H0P+H0H0	0	81	0	0	55	0	0	27	0	0
11813	sept_P+P-P+H0P+H0P0	0	81	0	0	55	0	0	27	0	0
11814	sept_P+P-P+H0P+H0P+	0	81	0	0	55	0	0	27	0	0
11815	sept_P+P-P+H0P+H0P-	0	81	0	0	55	0	0	27	0	0
11816	sept_P+P-P+H0P+P0H0	0	81	0	0	55	0	0	27	0	0
11817	sept_P+P-P+H0P+P0P0	0	81	0	0	55	0	0	27	0	0
11818	sept_P+P-P+H0P+P0P+	0	81	0	0	55	0	0	27	0	0
11819	sept_P+P-P+H0P+P0P-	0	81	0	0	55	0	0	27	0	0
11820	sept_P+P-P+H0P+P+H0	0	81	0	0	55	0	0	27	0	0
11821	sept_P+P-P+H0P+P+P0	0	81	0	0	55	0	0	27	0	0
11822	sept_P+P-P+H0P+P+P+	0	81	0	0	55	0	0	27	0	0
11823	sept_P+P-P+H0P+P+P-	0	81	0	0	55	0	0	27	0	0
11824	sept_P+P-P+H0P+P-H0	0	81	0	0	55	0	0	27	0	0
11826	sept_P+P-P+H0P+P-P+	0	81	0	0	55	0	0	27	0	0
11810	sept_P+P-P+H0P0P-P+	0	81	0	0	55	0	0	27	0	0
11827	sept_P+P-P+H0P+P-P-	0	81	0	0	55	0	0	27	0	0
11828	sept_P+P-P+H0P-H0H0	0	81	0	0	55	0	0	27	0	0
11829	sept_P+P-P+H0P-H0P0	0	81	0	0	55	0	0	27	0	0
11830	sept_P+P-P+H0P-H0P+	0	81	0	0	55	0	0	27	0	0
11831	sept_P+P-P+H0P-H0P-	0	81	0	0	55	0	0	27	0	0
11832	sept_P+P-P+H0P-P0H0	0	81	0	0	55	0	0	27	0	0
11833	sept_P+P-P+H0P-P0P0	0	81	0	0	55	0	0	27	0	0
11834	sept_P+P-P+H0P-P0P+	0	81	0	0	55	0	0	27	0	0
11835	sept_P+P-P+H0P-P0P-	0	81	0	0	55	0	0	27	0	0
11836	sept_P+P-P+H0P-P+H0	0	81	0	0	55	0	0	27	0	0
11837	sept_P+P-P+H0P-P+P0	0	81	0	0	55	0	0	27	0	0
11838	sept_P+P-P+H0P-P+P+	0	81	0	0	55	0	0	27	0	0
11839	sept_P+P-P+H0P-P+P-	0	81	0	0	55	0	0	27	0	0
11811	sept_P+P-P+H0P0P-P-	0	81	0	0	55	0	0	27	0	0
11809	sept_P+P-P+H0P0P-P0	0	81	0	0	55	0	0	27	0	0
11841	sept_P+P-P+H0P-P-P0	0	81	0	0	55	0	0	27	0	0
11793	sept_P+P-P+H0H0P-P0	0	81	0	0	55	0	0	27	0	0
11780	sept_P+P-P+H0H0H0H0	0	81	0	0	55	0	0	27	0	0
11781	sept_P+P-P+H0H0H0P0	0	81	0	0	55	0	0	27	0	0
11782	sept_P+P-P+H0H0H0P+	0	81	0	0	55	0	0	27	0	0
11783	sept_P+P-P+H0H0H0P-	0	81	0	0	55	0	0	27	0	0
11784	sept_P+P-P+H0H0P0H0	0	81	0	0	55	0	0	27	0	0
11785	sept_P+P-P+H0H0P0P0	0	81	0	0	55	0	0	27	0	0
11786	sept_P+P-P+H0H0P0P+	0	81	0	0	55	0	0	27	0	0
11787	sept_P+P-P+H0H0P0P-	0	81	0	0	55	0	0	27	0	0
11788	sept_P+P-P+H0H0P+H0	0	81	0	0	55	0	0	27	0	0
11789	sept_P+P-P+H0H0P+P0	0	81	0	0	55	0	0	27	0	0
11790	sept_P+P-P+H0H0P+P+	0	81	0	0	55	0	0	27	0	0
11791	sept_P+P-P+H0H0P+P-	0	81	0	0	55	0	0	27	0	0
11792	sept_P+P-P+H0H0P-H0	0	81	0	0	55	0	0	27	0	0
11794	sept_P+P-P+H0H0P-P+	0	81	0	0	55	0	0	27	0	0
11808	sept_P+P-P+H0P0P-H0	0	81	0	0	55	0	0	27	0	0
11795	sept_P+P-P+H0H0P-P-	0	81	0	0	55	0	0	27	0	0
11796	sept_P+P-P+H0P0H0H0	0	81	0	0	55	0	0	27	0	0
11797	sept_P+P-P+H0P0H0P0	0	81	0	0	55	0	0	27	0	0
11798	sept_P+P-P+H0P0H0P+	0	81	0	0	55	0	0	27	0	0
11799	sept_P+P-P+H0P0H0P-	0	81	0	0	55	0	0	27	0	0
11800	sept_P+P-P+H0P0P0H0	0	81	0	0	55	0	0	27	0	0
11801	sept_P+P-P+H0P0P0P0	0	81	0	0	55	0	0	27	0	0
11802	sept_P+P-P+H0P0P0P+	0	81	0	0	55	0	0	27	0	0
11803	sept_P+P-P+H0P0P0P-	0	81	0	0	55	0	0	27	0	0
11804	sept_P+P-P+H0P0P+H0	0	81	0	0	55	0	0	27	0	0
11805	sept_P+P-P+H0P0P+P0	0	81	0	0	55	0	0	27	0	0
11806	sept_P+P-P+H0P0P+P+	0	81	0	0	55	0	0	27	0	0
11807	sept_P+P-P+H0P0P+P-	0	81	0	0	55	0	0	27	0	0
11840	sept_P+P-P+H0P-P-H0	0	81	0	0	55	0	0	27	0	0
11842	sept_P+P-P+H0P-P-P+	0	81	0	0	55	0	0	27	0	0
11904	sept_P+P-P+P0P-P-H0	0	81	0	0	55	0	0	27	0	0
11889	sept_P+P-P+P0P+P-P0	0	81	0	0	55	0	0	27	0	0
11876	sept_P+P-P+P0P+H0H0	0	81	0	0	55	0	0	27	0	0
11877	sept_P+P-P+P0P+H0P0	0	81	0	0	55	0	0	27	0	0
11878	sept_P+P-P+P0P+H0P+	0	81	0	0	55	0	0	27	0	0
11879	sept_P+P-P+P0P+H0P-	0	81	0	0	55	0	0	27	0	0
11880	sept_P+P-P+P0P+P0H0	0	81	0	0	55	0	0	27	0	0
11881	sept_P+P-P+P0P+P0P0	0	81	0	0	55	0	0	27	0	0
11882	sept_P+P-P+P0P+P0P+	0	81	0	0	55	0	0	27	0	0
11883	sept_P+P-P+P0P+P0P-	0	81	0	0	55	0	0	27	0	0
11884	sept_P+P-P+P0P+P+H0	0	81	0	0	55	0	0	27	0	0
11885	sept_P+P-P+P0P+P+P0	0	81	0	0	55	0	0	27	0	0
11886	sept_P+P-P+P0P+P+P+	0	81	0	0	55	0	0	27	0	0
11887	sept_P+P-P+P0P+P+P-	0	81	0	0	55	0	0	27	0	0
11888	sept_P+P-P+P0P+P-H0	0	81	0	0	55	0	0	27	0	0
11890	sept_P+P-P+P0P+P-P+	0	81	0	0	55	0	0	27	0	0
11874	sept_P+P-P+P0P0P-P+	0	81	0	0	55	0	0	27	0	0
11891	sept_P+P-P+P0P+P-P-	0	81	0	0	55	0	0	27	0	0
11892	sept_P+P-P+P0P-H0H0	0	81	0	0	55	0	0	27	0	0
11893	sept_P+P-P+P0P-H0P0	0	81	0	0	55	0	0	27	0	0
11894	sept_P+P-P+P0P-H0P+	0	81	0	0	55	0	0	27	0	0
11895	sept_P+P-P+P0P-H0P-	0	81	0	0	55	0	0	27	0	0
11896	sept_P+P-P+P0P-P0H0	0	81	0	0	55	0	0	27	0	0
11897	sept_P+P-P+P0P-P0P0	0	81	0	0	55	0	0	27	0	0
11898	sept_P+P-P+P0P-P0P+	0	81	0	0	55	0	0	27	0	0
11899	sept_P+P-P+P0P-P0P-	0	81	0	0	55	0	0	27	0	0
11900	sept_P+P-P+P0P-P+H0	0	81	0	0	55	0	0	27	0	0
11901	sept_P+P-P+P0P-P+P0	0	81	0	0	55	0	0	27	0	0
11902	sept_P+P-P+P0P-P+P+	0	81	0	0	55	0	0	27	0	0
11903	sept_P+P-P+P0P-P+P-	0	81	0	0	55	0	0	27	0	0
11875	sept_P+P-P+P0P0P-P-	0	81	0	0	55	0	0	27	0	0
11873	sept_P+P-P+P0P0P-P0	0	81	0	0	55	0	0	27	0	0
11843	sept_P+P-P+H0P-P-P-	0	81	0	0	55	0	0	27	0	0
11857	sept_P+P-P+P0H0P-P0	0	81	0	0	55	0	0	27	0	0
11844	sept_P+P-P+P0H0H0H0	0	81	0	0	55	0	0	27	0	0
11845	sept_P+P-P+P0H0H0P0	0	81	0	0	55	0	0	27	0	0
11846	sept_P+P-P+P0H0H0P+	0	81	0	0	55	0	0	27	0	0
11847	sept_P+P-P+P0H0H0P-	0	81	0	0	55	0	0	27	0	0
11848	sept_P+P-P+P0H0P0H0	0	81	0	0	55	0	0	27	0	0
11849	sept_P+P-P+P0H0P0P0	0	81	0	0	55	0	0	27	0	0
11850	sept_P+P-P+P0H0P0P+	0	81	0	0	55	0	0	27	0	0
11851	sept_P+P-P+P0H0P0P-	0	81	0	0	55	0	0	27	0	0
11852	sept_P+P-P+P0H0P+H0	0	81	0	0	55	0	0	27	0	0
11853	sept_P+P-P+P0H0P+P0	0	81	0	0	55	0	0	27	0	0
11854	sept_P+P-P+P0H0P+P+	0	81	0	0	55	0	0	27	0	0
11855	sept_P+P-P+P0H0P+P-	0	81	0	0	55	0	0	27	0	0
11856	sept_P+P-P+P0H0P-H0	0	81	0	0	55	0	0	27	0	0
11858	sept_P+P-P+P0H0P-P+	0	81	0	0	55	0	0	27	0	0
11872	sept_P+P-P+P0P0P-H0	0	81	0	0	55	0	0	27	0	0
11859	sept_P+P-P+P0H0P-P-	0	81	0	0	55	0	0	27	0	0
11860	sept_P+P-P+P0P0H0H0	0	81	0	0	55	0	0	27	0	0
11861	sept_P+P-P+P0P0H0P0	0	81	0	0	55	0	0	27	0	0
11862	sept_P+P-P+P0P0H0P+	0	81	0	0	55	0	0	27	0	0
11863	sept_P+P-P+P0P0H0P-	0	81	0	0	55	0	0	27	0	0
11864	sept_P+P-P+P0P0P0H0	0	81	0	0	55	0	0	27	0	0
11865	sept_P+P-P+P0P0P0P0	0	81	0	0	55	0	0	27	0	0
11866	sept_P+P-P+P0P0P0P+	0	81	0	0	55	0	0	27	0	0
11867	sept_P+P-P+P0P0P0P-	0	81	0	0	55	0	0	27	0	0
11868	sept_P+P-P+P0P0P+H0	0	81	0	0	55	0	0	27	0	0
11869	sept_P+P-P+P0P0P+P0	0	81	0	0	55	0	0	27	0	0
11870	sept_P+P-P+P0P0P+P+	0	81	0	0	55	0	0	27	0	0
11871	sept_P+P-P+P0P0P+P-	0	81	0	0	55	0	0	27	0	0
12032	sept_P+P-P+P-P-P-H0	0	81	0	0	55	0	0	27	0	0
12033	sept_P+P-P+P-P-P-P0	0	81	0	0	55	0	0	27	0	0
12034	sept_P+P-P+P-P-P-P+	0	81	0	0	55	0	0	27	0	0
12208	sept_P+P-P-P+P+P-H0	0	81	0	0	55	0	0	27	0	0
12195	sept_P+P-P-P+P0P-P-	0	81	0	0	55	0	0	27	0	0
12196	sept_P+P-P-P+P+H0H0	0	81	0	0	55	0	0	27	0	0
12197	sept_P+P-P-P+P+H0P0	0	81	0	0	55	0	0	27	0	0
12198	sept_P+P-P-P+P+H0P+	0	81	0	0	55	0	0	27	0	0
12199	sept_P+P-P-P+P+H0P-	0	81	0	0	55	0	0	27	0	0
12200	sept_P+P-P-P+P+P0H0	0	81	0	0	55	0	0	27	0	0
12201	sept_P+P-P-P+P+P0P0	0	81	0	0	55	0	0	27	0	0
12202	sept_P+P-P-P+P+P0P+	0	81	0	0	55	0	0	27	0	0
12203	sept_P+P-P-P+P+P0P-	0	81	0	0	55	0	0	27	0	0
12204	sept_P+P-P-P+P+P+H0	0	81	0	0	55	0	0	27	0	0
12205	sept_P+P-P-P+P+P+P0	0	81	0	0	55	0	0	27	0	0
12206	sept_P+P-P-P+P+P+P+	0	81	0	0	55	0	0	27	0	0
12207	sept_P+P-P-P+P+P+P-	0	81	0	0	55	0	0	27	0	0
12209	sept_P+P-P-P+P+P-P0	0	81	0	0	55	0	0	27	0	0
12193	sept_P+P-P-P+P0P-P0	0	81	0	0	55	0	0	27	0	0
12210	sept_P+P-P-P+P+P-P+	0	81	0	0	55	0	0	27	0	0
12211	sept_P+P-P-P+P+P-P-	0	81	0	0	55	0	0	27	0	0
12212	sept_P+P-P-P+P-H0H0	0	81	0	0	55	0	0	27	0	0
12213	sept_P+P-P-P+P-H0P0	0	81	0	0	55	0	0	27	0	0
12214	sept_P+P-P-P+P-H0P+	0	81	0	0	55	0	0	27	0	0
12215	sept_P+P-P-P+P-H0P-	0	81	0	0	55	0	0	27	0	0
12216	sept_P+P-P-P+P-P0H0	0	81	0	0	55	0	0	27	0	0
12217	sept_P+P-P-P+P-P0P0	0	81	0	0	55	0	0	27	0	0
12218	sept_P+P-P-P+P-P0P+	0	81	0	0	55	0	0	27	0	0
12219	sept_P+P-P-P+P-P0P-	0	81	0	0	55	0	0	27	0	0
12220	sept_P+P-P-P+P-P+H0	0	81	0	0	55	0	0	27	0	0
12221	sept_P+P-P-P+P-P+P0	0	81	0	0	55	0	0	27	0	0
12222	sept_P+P-P-P+P-P+P+	0	81	0	0	55	0	0	27	0	0
12194	sept_P+P-P-P+P0P-P+	0	81	0	0	55	0	0	27	0	0
12192	sept_P+P-P-P+P0P-H0	0	81	0	0	55	0	0	27	0	0
12224	sept_P+P-P-P+P-P-H0	0	81	0	0	55	0	0	27	0	0
12176	sept_P+P-P-P+H0P-H0	0	81	0	0	55	0	0	27	0	0
12163	sept_P+P-P-P0P-P-P-	0	81	0	0	55	0	0	27	0	0
12164	sept_P+P-P-P+H0H0H0	0	81	0	0	55	0	0	27	0	0
12165	sept_P+P-P-P+H0H0P0	0	81	0	0	55	0	0	27	0	0
12166	sept_P+P-P-P+H0H0P+	0	81	0	0	55	0	0	27	0	0
12167	sept_P+P-P-P+H0H0P-	0	81	0	0	55	0	0	27	0	0
12168	sept_P+P-P-P+H0P0H0	0	81	0	0	55	0	0	27	0	0
12169	sept_P+P-P-P+H0P0P0	0	81	0	0	55	0	0	27	0	0
12170	sept_P+P-P-P+H0P0P+	0	81	0	0	55	0	0	27	0	0
12171	sept_P+P-P-P+H0P0P-	0	81	0	0	55	0	0	27	0	0
12172	sept_P+P-P-P+H0P+H0	0	81	0	0	55	0	0	27	0	0
12173	sept_P+P-P-P+H0P+P0	0	81	0	0	55	0	0	27	0	0
12174	sept_P+P-P-P+H0P+P+	0	81	0	0	55	0	0	27	0	0
12175	sept_P+P-P-P+H0P+P-	0	81	0	0	55	0	0	27	0	0
12177	sept_P+P-P-P+H0P-P0	0	81	0	0	55	0	0	27	0	0
12191	sept_P+P-P-P+P0P+P-	0	81	0	0	55	0	0	27	0	0
12178	sept_P+P-P-P+H0P-P+	0	81	0	0	55	0	0	27	0	0
12179	sept_P+P-P-P+H0P-P-	0	81	0	0	55	0	0	27	0	0
12180	sept_P+P-P-P+P0H0H0	0	81	0	0	55	0	0	27	0	0
12181	sept_P+P-P-P+P0H0P0	0	81	0	0	55	0	0	27	0	0
12182	sept_P+P-P-P+P0H0P+	0	81	0	0	55	0	0	27	0	0
12183	sept_P+P-P-P+P0H0P-	0	81	0	0	55	0	0	27	0	0
12184	sept_P+P-P-P+P0P0H0	0	81	0	0	55	0	0	27	0	0
12185	sept_P+P-P-P+P0P0P0	0	81	0	0	55	0	0	27	0	0
12186	sept_P+P-P-P+P0P0P+	0	81	0	0	55	0	0	27	0	0
12187	sept_P+P-P-P+P0P0P-	0	81	0	0	55	0	0	27	0	0
12188	sept_P+P-P-P+P0P+H0	0	81	0	0	55	0	0	27	0	0
12189	sept_P+P-P-P+P0P+P0	0	81	0	0	55	0	0	27	0	0
12190	sept_P+P-P-P+P0P+P+	0	81	0	0	55	0	0	27	0	0
12223	sept_P+P-P-P+P-P+P-	0	81	0	0	55	0	0	27	0	0
12225	sept_P+P-P-P+P-P-P0	0	81	0	0	55	0	0	27	0	0
12035	sept_P+P-P+P-P-P-P-	0	81	0	0	55	0	0	27	0	0
12272	sept_P+P-P-P-P+P-H0	0	81	0	0	55	0	0	27	0	0
12259	sept_P+P-P-P-P0P-P-	0	81	0	0	55	0	0	27	0	0
12260	sept_P+P-P-P-P+H0H0	0	81	0	0	55	0	0	27	0	0
12261	sept_P+P-P-P-P+H0P0	0	81	0	0	55	0	0	27	0	0
12262	sept_P+P-P-P-P+H0P+	0	81	0	0	55	0	0	27	0	0
12263	sept_P+P-P-P-P+H0P-	0	81	0	0	55	0	0	27	0	0
12264	sept_P+P-P-P-P+P0H0	0	81	0	0	55	0	0	27	0	0
12265	sept_P+P-P-P-P+P0P0	0	81	0	0	55	0	0	27	0	0
12266	sept_P+P-P-P-P+P0P+	0	81	0	0	55	0	0	27	0	0
12267	sept_P+P-P-P-P+P0P-	0	81	0	0	55	0	0	27	0	0
12268	sept_P+P-P-P-P+P+H0	0	81	0	0	55	0	0	27	0	0
12269	sept_P+P-P-P-P+P+P0	0	81	0	0	55	0	0	27	0	0
12270	sept_P+P-P-P-P+P+P+	0	81	0	0	55	0	0	27	0	0
12271	sept_P+P-P-P-P+P+P-	0	81	0	0	55	0	0	27	0	0
12273	sept_P+P-P-P-P+P-P0	0	81	0	0	55	0	0	27	0	0
12257	sept_P+P-P-P-P0P-P0	0	81	0	0	55	0	0	27	0	0
12274	sept_P+P-P-P-P+P-P+	0	81	0	0	55	0	0	27	0	0
12275	sept_P+P-P-P-P+P-P-	0	81	0	0	55	0	0	27	0	0
12276	sept_P+P-P-P-P-H0H0	0	81	0	0	55	0	0	27	0	0
12277	sept_P+P-P-P-P-H0P0	0	81	0	0	55	0	0	27	0	0
12278	sept_P+P-P-P-P-H0P+	0	81	0	0	55	0	0	27	0	0
12279	sept_P+P-P-P-P-H0P-	0	81	0	0	55	0	0	27	0	0
12280	sept_P+P-P-P-P-P0H0	0	81	0	0	55	0	0	27	0	0
12281	sept_P+P-P-P-P-P0P0	0	81	0	0	55	0	0	27	0	0
12282	sept_P+P-P-P-P-P0P+	0	81	0	0	55	0	0	27	0	0
12283	sept_P+P-P-P-P-P0P-	0	81	0	0	55	0	0	27	0	0
12284	sept_P+P-P-P-P-P+H0	0	81	0	0	55	0	0	27	0	0
12285	sept_P+P-P-P-P-P+P0	0	81	0	0	55	0	0	27	0	0
12286	sept_P+P-P-P-P-P+P+	0	81	0	0	55	0	0	27	0	0
12258	sept_P+P-P-P-P0P-P+	0	81	0	0	55	0	0	27	0	0
12256	sept_P+P-P-P-P0P-H0	0	81	0	0	55	0	0	27	0	0
12226	sept_P+P-P-P+P-P-P+	0	81	0	0	55	0	0	27	0	0
12240	sept_P+P-P-P-H0P-H0	0	81	0	0	55	0	0	27	0	0
12227	sept_P+P-P-P+P-P-P-	0	81	0	0	55	0	0	27	0	0
12228	sept_P+P-P-P-H0H0H0	0	81	0	0	55	0	0	27	0	0
12229	sept_P+P-P-P-H0H0P0	0	81	0	0	55	0	0	27	0	0
12230	sept_P+P-P-P-H0H0P+	0	81	0	0	55	0	0	27	0	0
12231	sept_P+P-P-P-H0H0P-	0	81	0	0	55	0	0	27	0	0
12232	sept_P+P-P-P-H0P0H0	0	81	0	0	55	0	0	27	0	0
12233	sept_P+P-P-P-H0P0P0	0	81	0	0	55	0	0	27	0	0
12234	sept_P+P-P-P-H0P0P+	0	81	0	0	55	0	0	27	0	0
12235	sept_P+P-P-P-H0P0P-	0	81	0	0	55	0	0	27	0	0
12236	sept_P+P-P-P-H0P+H0	0	81	0	0	55	0	0	27	0	0
12237	sept_P+P-P-P-H0P+P0	0	81	0	0	55	0	0	27	0	0
12238	sept_P+P-P-P-H0P+P+	0	81	0	0	55	0	0	27	0	0
12239	sept_P+P-P-P-H0P+P-	0	81	0	0	55	0	0	27	0	0
12241	sept_P+P-P-P-H0P-P0	0	81	0	0	55	0	0	27	0	0
12255	sept_P+P-P-P-P0P+P-	0	81	0	0	55	0	0	27	0	0
12242	sept_P+P-P-P-H0P-P+	0	81	0	0	55	0	0	27	0	0
12243	sept_P+P-P-P-H0P-P-	0	81	0	0	55	0	0	27	0	0
12244	sept_P+P-P-P-P0H0H0	0	81	0	0	55	0	0	27	0	0
12245	sept_P+P-P-P-P0H0P0	0	81	0	0	55	0	0	27	0	0
12246	sept_P+P-P-P-P0H0P+	0	81	0	0	55	0	0	27	0	0
12247	sept_P+P-P-P-P0H0P-	0	81	0	0	55	0	0	27	0	0
12248	sept_P+P-P-P-P0P0H0	0	81	0	0	55	0	0	27	0	0
12249	sept_P+P-P-P-P0P0P0	0	81	0	0	55	0	0	27	0	0
12250	sept_P+P-P-P-P0P0P+	0	81	0	0	55	0	0	27	0	0
12251	sept_P+P-P-P-P0P0P-	0	81	0	0	55	0	0	27	0	0
12252	sept_P+P-P-P-P0P+H0	0	81	0	0	55	0	0	27	0	0
12253	sept_P+P-P-P-P0P+P0	0	81	0	0	55	0	0	27	0	0
12254	sept_P+P-P-P-P0P+P+	0	81	0	0	55	0	0	27	0	0
12162	sept_P+P-P-P0P-P-P+	0	81	0	0	55	0	0	27	0	0
12161	sept_P+P-P-P0P-P-P0	0	81	0	0	55	0	0	27	0	0
12160	sept_P+P-P-P0P-P-H0	0	81	0	0	55	0	0	27	0	0
12081	sept_P+P-P-H0P+P-P0	0	81	0	0	55	0	0	27	0	0
12068	sept_P+P-P-H0P+H0H0	0	81	0	0	55	0	0	27	0	0
12069	sept_P+P-P-H0P+H0P0	0	81	0	0	55	0	0	27	0	0
12070	sept_P+P-P-H0P+H0P+	0	81	0	0	55	0	0	27	0	0
12071	sept_P+P-P-H0P+H0P-	0	81	0	0	55	0	0	27	0	0
12072	sept_P+P-P-H0P+P0H0	0	81	0	0	55	0	0	27	0	0
12073	sept_P+P-P-H0P+P0P0	0	81	0	0	55	0	0	27	0	0
12074	sept_P+P-P-H0P+P0P+	0	81	0	0	55	0	0	27	0	0
12075	sept_P+P-P-H0P+P0P-	0	81	0	0	55	0	0	27	0	0
12076	sept_P+P-P-H0P+P+H0	0	81	0	0	55	0	0	27	0	0
12077	sept_P+P-P-H0P+P+P0	0	81	0	0	55	0	0	27	0	0
12078	sept_P+P-P-H0P+P+P+	0	81	0	0	55	0	0	27	0	0
12079	sept_P+P-P-H0P+P+P-	0	81	0	0	55	0	0	27	0	0
12080	sept_P+P-P-H0P+P-H0	0	81	0	0	55	0	0	27	0	0
12082	sept_P+P-P-H0P+P-P+	0	81	0	0	55	0	0	27	0	0
12066	sept_P+P-P-H0P0P-P+	0	81	0	0	55	0	0	27	0	0
12083	sept_P+P-P-H0P+P-P-	0	81	0	0	55	0	0	27	0	0
12084	sept_P+P-P-H0P-H0H0	0	81	0	0	55	0	0	27	0	0
12085	sept_P+P-P-H0P-H0P0	0	81	0	0	55	0	0	27	0	0
12086	sept_P+P-P-H0P-H0P+	0	81	0	0	55	0	0	27	0	0
12087	sept_P+P-P-H0P-H0P-	0	81	0	0	55	0	0	27	0	0
12088	sept_P+P-P-H0P-P0H0	0	81	0	0	55	0	0	27	0	0
12089	sept_P+P-P-H0P-P0P0	0	81	0	0	55	0	0	27	0	0
12090	sept_P+P-P-H0P-P0P+	0	81	0	0	55	0	0	27	0	0
12091	sept_P+P-P-H0P-P0P-	0	81	0	0	55	0	0	27	0	0
12092	sept_P+P-P-H0P-P+H0	0	81	0	0	55	0	0	27	0	0
12093	sept_P+P-P-H0P-P+P0	0	81	0	0	55	0	0	27	0	0
12094	sept_P+P-P-H0P-P+P+	0	81	0	0	55	0	0	27	0	0
12095	sept_P+P-P-H0P-P+P-	0	81	0	0	55	0	0	27	0	0
12067	sept_P+P-P-H0P0P-P-	0	81	0	0	55	0	0	27	0	0
12065	sept_P+P-P-H0P0P-P0	0	81	0	0	55	0	0	27	0	0
12159	sept_P+P-P-P0P-P+P-	0	81	0	0	55	0	0	27	0	0
12049	sept_P+P-P-H0H0P-P0	0	81	0	0	55	0	0	27	0	0
12036	sept_P+P-P-H0H0H0H0	0	81	0	0	55	0	0	27	0	0
12037	sept_P+P-P-H0H0H0P0	0	81	0	0	55	0	0	27	0	0
12038	sept_P+P-P-H0H0H0P+	0	81	0	0	55	0	0	27	0	0
12039	sept_P+P-P-H0H0H0P-	0	81	0	0	55	0	0	27	0	0
12040	sept_P+P-P-H0H0P0H0	0	81	0	0	55	0	0	27	0	0
12041	sept_P+P-P-H0H0P0P0	0	81	0	0	55	0	0	27	0	0
12042	sept_P+P-P-H0H0P0P+	0	81	0	0	55	0	0	27	0	0
12043	sept_P+P-P-H0H0P0P-	0	81	0	0	55	0	0	27	0	0
12044	sept_P+P-P-H0H0P+H0	0	81	0	0	55	0	0	27	0	0
12045	sept_P+P-P-H0H0P+P0	0	81	0	0	55	0	0	27	0	0
12046	sept_P+P-P-H0H0P+P+	0	81	0	0	55	0	0	27	0	0
12047	sept_P+P-P-H0H0P+P-	0	81	0	0	55	0	0	27	0	0
12048	sept_P+P-P-H0H0P-H0	0	81	0	0	55	0	0	27	0	0
12050	sept_P+P-P-H0H0P-P+	0	81	0	0	55	0	0	27	0	0
12064	sept_P+P-P-H0P0P-H0	0	81	0	0	55	0	0	27	0	0
12051	sept_P+P-P-H0H0P-P-	0	81	0	0	55	0	0	27	0	0
12052	sept_P+P-P-H0P0H0H0	0	81	0	0	55	0	0	27	0	0
12053	sept_P+P-P-H0P0H0P0	0	81	0	0	55	0	0	27	0	0
12054	sept_P+P-P-H0P0H0P+	0	81	0	0	55	0	0	27	0	0
12055	sept_P+P-P-H0P0H0P-	0	81	0	0	55	0	0	27	0	0
12056	sept_P+P-P-H0P0P0H0	0	81	0	0	55	0	0	27	0	0
12057	sept_P+P-P-H0P0P0P0	0	81	0	0	55	0	0	27	0	0
12058	sept_P+P-P-H0P0P0P+	0	81	0	0	55	0	0	27	0	0
12059	sept_P+P-P-H0P0P0P-	0	81	0	0	55	0	0	27	0	0
12060	sept_P+P-P-H0P0P+H0	0	81	0	0	55	0	0	27	0	0
12061	sept_P+P-P-H0P0P+P0	0	81	0	0	55	0	0	27	0	0
12062	sept_P+P-P-H0P0P+P+	0	81	0	0	55	0	0	27	0	0
12063	sept_P+P-P-H0P0P+P-	0	81	0	0	55	0	0	27	0	0
12096	sept_P+P-P-H0P-P-H0	0	81	0	0	55	0	0	27	0	0
12097	sept_P+P-P-H0P-P-P0	0	81	0	0	55	0	0	27	0	0
12098	sept_P+P-P-H0P-P-P+	0	81	0	0	55	0	0	27	0	0
12144	sept_P+P-P-P0P+P-H0	0	81	0	0	55	0	0	27	0	0
12131	sept_P+P-P-P0P0P-P-	0	81	0	0	55	0	0	27	0	0
12132	sept_P+P-P-P0P+H0H0	0	81	0	0	55	0	0	27	0	0
12133	sept_P+P-P-P0P+H0P0	0	81	0	0	55	0	0	27	0	0
12134	sept_P+P-P-P0P+H0P+	0	81	0	0	55	0	0	27	0	0
12135	sept_P+P-P-P0P+H0P-	0	81	0	0	55	0	0	27	0	0
12136	sept_P+P-P-P0P+P0H0	0	81	0	0	55	0	0	27	0	0
12137	sept_P+P-P-P0P+P0P0	0	81	0	0	55	0	0	27	0	0
12138	sept_P+P-P-P0P+P0P+	0	81	0	0	55	0	0	27	0	0
12139	sept_P+P-P-P0P+P0P-	0	81	0	0	55	0	0	27	0	0
12140	sept_P+P-P-P0P+P+H0	0	81	0	0	55	0	0	27	0	0
12141	sept_P+P-P-P0P+P+P0	0	81	0	0	55	0	0	27	0	0
12142	sept_P+P-P-P0P+P+P+	0	81	0	0	55	0	0	27	0	0
12143	sept_P+P-P-P0P+P+P-	0	81	0	0	55	0	0	27	0	0
12145	sept_P+P-P-P0P+P-P0	0	81	0	0	55	0	0	27	0	0
12099	sept_P+P-P-H0P-P-P-	0	81	0	0	55	0	0	27	0	0
12146	sept_P+P-P-P0P+P-P+	0	81	0	0	55	0	0	27	0	0
12147	sept_P+P-P-P0P+P-P-	0	81	0	0	55	0	0	27	0	0
12148	sept_P+P-P-P0P-H0H0	0	81	0	0	55	0	0	27	0	0
12149	sept_P+P-P-P0P-H0P0	0	81	0	0	55	0	0	27	0	0
12150	sept_P+P-P-P0P-H0P+	0	81	0	0	55	0	0	27	0	0
12151	sept_P+P-P-P0P-H0P-	0	81	0	0	55	0	0	27	0	0
12152	sept_P+P-P-P0P-P0H0	0	81	0	0	55	0	0	27	0	0
12153	sept_P+P-P-P0P-P0P0	0	81	0	0	55	0	0	27	0	0
12154	sept_P+P-P-P0P-P0P+	0	81	0	0	55	0	0	27	0	0
12155	sept_P+P-P-P0P-P0P-	0	81	0	0	55	0	0	27	0	0
12156	sept_P+P-P-P0P-P+H0	0	81	0	0	55	0	0	27	0	0
12157	sept_P+P-P-P0P-P+P0	0	81	0	0	55	0	0	27	0	0
12158	sept_P+P-P-P0P-P+P+	0	81	0	0	55	0	0	27	0	0
12130	sept_P+P-P-P0P0P-P+	0	81	0	0	55	0	0	27	0	0
12129	sept_P+P-P-P0P0P-P0	0	81	0	0	55	0	0	27	0	0
12128	sept_P+P-P-P0P0P-H0	0	81	0	0	55	0	0	27	0	0
12127	sept_P+P-P-P0P0P+P-	0	81	0	0	55	0	0	27	0	0
12100	sept_P+P-P-P0H0H0H0	0	81	0	0	55	0	0	27	0	0
12101	sept_P+P-P-P0H0H0P0	0	81	0	0	55	0	0	27	0	0
12102	sept_P+P-P-P0H0H0P+	0	81	0	0	55	0	0	27	0	0
12103	sept_P+P-P-P0H0H0P-	0	81	0	0	55	0	0	27	0	0
12104	sept_P+P-P-P0H0P0H0	0	81	0	0	55	0	0	27	0	0
12105	sept_P+P-P-P0H0P0P0	0	81	0	0	55	0	0	27	0	0
12106	sept_P+P-P-P0H0P0P+	0	81	0	0	55	0	0	27	0	0
12107	sept_P+P-P-P0H0P0P-	0	81	0	0	55	0	0	27	0	0
12108	sept_P+P-P-P0H0P+H0	0	81	0	0	55	0	0	27	0	0
12109	sept_P+P-P-P0H0P+P0	0	81	0	0	55	0	0	27	0	0
12110	sept_P+P-P-P0H0P+P+	0	81	0	0	55	0	0	27	0	0
12111	sept_P+P-P-P0H0P+P-	0	81	0	0	55	0	0	27	0	0
12112	sept_P+P-P-P0H0P-H0	0	81	0	0	55	0	0	27	0	0
12113	sept_P+P-P-P0H0P-P0	0	81	0	0	55	0	0	27	0	0
12114	sept_P+P-P-P0H0P-P+	0	81	0	0	55	0	0	27	0	0
12115	sept_P+P-P-P0H0P-P-	0	81	0	0	55	0	0	27	0	0
12116	sept_P+P-P-P0P0H0H0	0	81	0	0	55	0	0	27	0	0
12117	sept_P+P-P-P0P0H0P0	0	81	0	0	55	0	0	27	0	0
12118	sept_P+P-P-P0P0H0P+	0	81	0	0	55	0	0	27	0	0
12119	sept_P+P-P-P0P0H0P-	0	81	0	0	55	0	0	27	0	0
12120	sept_P+P-P-P0P0P0H0	0	81	0	0	55	0	0	27	0	0
12121	sept_P+P-P-P0P0P0P0	0	81	0	0	55	0	0	27	0	0
12122	sept_P+P-P-P0P0P0P+	0	81	0	0	55	0	0	27	0	0
12123	sept_P+P-P-P0P0P0P-	0	81	0	0	55	0	0	27	0	0
12124	sept_P+P-P-P0P0P+H0	0	81	0	0	55	0	0	27	0	0
12125	sept_P+P-P-P0P0P+P0	0	81	0	0	55	0	0	27	0	0
12126	sept_P+P-P-P0P0P+P+	0	81	0	0	55	0	0	27	0	0
11779	sept_P+P-P0P-P-P-P-	0	81	0	0	55	0	0	27	0	0
11777	sept_P+P-P0P-P-P-P0	0	81	0	0	55	0	0	27	0	0
11268	sept_P+P-H0H0H0H0H0	0	81	0	0	55	0	0	27	0	0
11442	sept_P+P-H0P+P+P-P+	0	81	0	0	55	0	0	27	0	0
11429	sept_P+P-H0P+P+H0P0	0	81	0	0	55	0	0	27	0	0
11430	sept_P+P-H0P+P+H0P+	0	81	0	0	55	0	0	27	0	0
11431	sept_P+P-H0P+P+H0P-	0	81	0	0	55	0	0	27	0	0
11432	sept_P+P-H0P+P+P0H0	0	81	0	0	55	0	0	27	0	0
11433	sept_P+P-H0P+P+P0P0	0	81	0	0	55	0	0	27	0	0
11434	sept_P+P-H0P+P+P0P+	0	81	0	0	55	0	0	27	0	0
11435	sept_P+P-H0P+P+P0P-	0	81	0	0	55	0	0	27	0	0
11436	sept_P+P-H0P+P+P+H0	0	81	0	0	55	0	0	27	0	0
11437	sept_P+P-H0P+P+P+P0	0	81	0	0	55	0	0	27	0	0
11438	sept_P+P-H0P+P+P+P+	0	81	0	0	55	0	0	27	0	0
11439	sept_P+P-H0P+P+P+P-	0	81	0	0	55	0	0	27	0	0
11440	sept_P+P-H0P+P+P-H0	0	81	0	0	55	0	0	27	0	0
11441	sept_P+P-H0P+P+P-P0	0	81	0	0	55	0	0	27	0	0
11443	sept_P+P-H0P+P+P-P-	0	81	0	0	55	0	0	27	0	0
11427	sept_P+P-H0P+P0P-P-	0	81	0	0	55	0	0	27	0	0
11444	sept_P+P-H0P+P-H0H0	0	81	0	0	55	0	0	27	0	0
11445	sept_P+P-H0P+P-H0P0	0	81	0	0	55	0	0	27	0	0
11446	sept_P+P-H0P+P-H0P+	0	81	0	0	55	0	0	27	0	0
11447	sept_P+P-H0P+P-H0P-	0	81	0	0	55	0	0	27	0	0
11448	sept_P+P-H0P+P-P0H0	0	81	0	0	55	0	0	27	0	0
11449	sept_P+P-H0P+P-P0P0	0	81	0	0	55	0	0	27	0	0
11450	sept_P+P-H0P+P-P0P+	0	81	0	0	55	0	0	27	0	0
11451	sept_P+P-H0P+P-P0P-	0	81	0	0	55	0	0	27	0	0
11452	sept_P+P-H0P+P-P+H0	0	81	0	0	55	0	0	27	0	0
11453	sept_P+P-H0P+P-P+P0	0	81	0	0	55	0	0	27	0	0
11454	sept_P+P-H0P+P-P+P+	0	81	0	0	55	0	0	27	0	0
11455	sept_P+P-H0P+P-P+P-	0	81	0	0	55	0	0	27	0	0
11456	sept_P+P-H0P+P-P-H0	0	81	0	0	55	0	0	27	0	0
11428	sept_P+P-H0P+P+H0H0	0	81	0	0	55	0	0	27	0	0
11426	sept_P+P-H0P+P0P-P+	0	81	0	0	55	0	0	27	0	0
11458	sept_P+P-H0P+P-P-P+	0	81	0	0	55	0	0	27	0	0
11410	sept_P+P-H0P+H0P-P+	0	81	0	0	55	0	0	27	0	0
11397	sept_P+P-H0P+H0H0P0	0	81	0	0	55	0	0	27	0	0
11398	sept_P+P-H0P+H0H0P+	0	81	0	0	55	0	0	27	0	0
11399	sept_P+P-H0P+H0H0P-	0	81	0	0	55	0	0	27	0	0
11400	sept_P+P-H0P+H0P0H0	0	81	0	0	55	0	0	27	0	0
11401	sept_P+P-H0P+H0P0P0	0	81	0	0	55	0	0	27	0	0
11402	sept_P+P-H0P+H0P0P+	0	81	0	0	55	0	0	27	0	0
11403	sept_P+P-H0P+H0P0P-	0	81	0	0	55	0	0	27	0	0
11404	sept_P+P-H0P+H0P+H0	0	81	0	0	55	0	0	27	0	0
11405	sept_P+P-H0P+H0P+P0	0	81	0	0	55	0	0	27	0	0
11406	sept_P+P-H0P+H0P+P+	0	81	0	0	55	0	0	27	0	0
11407	sept_P+P-H0P+H0P+P-	0	81	0	0	55	0	0	27	0	0
11408	sept_P+P-H0P+H0P-H0	0	81	0	0	55	0	0	27	0	0
11409	sept_P+P-H0P+H0P-P0	0	81	0	0	55	0	0	27	0	0
11411	sept_P+P-H0P+H0P-P-	0	81	0	0	55	0	0	27	0	0
11425	sept_P+P-H0P+P0P-P0	0	81	0	0	55	0	0	27	0	0
11412	sept_P+P-H0P+P0H0H0	0	81	0	0	55	0	0	27	0	0
11413	sept_P+P-H0P+P0H0P0	0	81	0	0	55	0	0	27	0	0
11414	sept_P+P-H0P+P0H0P+	0	81	0	0	55	0	0	27	0	0
11415	sept_P+P-H0P+P0H0P-	0	81	0	0	55	0	0	27	0	0
11416	sept_P+P-H0P+P0P0H0	0	81	0	0	55	0	0	27	0	0
11417	sept_P+P-H0P+P0P0P0	0	81	0	0	55	0	0	27	0	0
11418	sept_P+P-H0P+P0P0P+	0	81	0	0	55	0	0	27	0	0
11419	sept_P+P-H0P+P0P0P-	0	81	0	0	55	0	0	27	0	0
11420	sept_P+P-H0P+P0P+H0	0	81	0	0	55	0	0	27	0	0
11421	sept_P+P-H0P+P0P+P0	0	81	0	0	55	0	0	27	0	0
11422	sept_P+P-H0P+P0P+P+	0	81	0	0	55	0	0	27	0	0
11423	sept_P+P-H0P+P0P+P-	0	81	0	0	55	0	0	27	0	0
11424	sept_P+P-H0P+P0P-H0	0	81	0	0	55	0	0	27	0	0
11457	sept_P+P-H0P+P-P-P0	0	81	0	0	55	0	0	27	0	0
11459	sept_P+P-H0P+P-P-P-	0	81	0	0	55	0	0	27	0	0
11395	sept_P+P-H0P0P-P-P-	0	81	0	0	55	0	0	27	0	0
11506	sept_P+P-H0P-P+P-P+	0	81	0	0	55	0	0	27	0	0
11493	sept_P+P-H0P-P+H0P0	0	81	0	0	55	0	0	27	0	0
11494	sept_P+P-H0P-P+H0P+	0	81	0	0	55	0	0	27	0	0
11495	sept_P+P-H0P-P+H0P-	0	81	0	0	55	0	0	27	0	0
11496	sept_P+P-H0P-P+P0H0	0	81	0	0	55	0	0	27	0	0
11497	sept_P+P-H0P-P+P0P0	0	81	0	0	55	0	0	27	0	0
11498	sept_P+P-H0P-P+P0P+	0	81	0	0	55	0	0	27	0	0
11499	sept_P+P-H0P-P+P0P-	0	81	0	0	55	0	0	27	0	0
11500	sept_P+P-H0P-P+P+H0	0	81	0	0	55	0	0	27	0	0
11501	sept_P+P-H0P-P+P+P0	0	81	0	0	55	0	0	27	0	0
11502	sept_P+P-H0P-P+P+P+	0	81	0	0	55	0	0	27	0	0
11503	sept_P+P-H0P-P+P+P-	0	81	0	0	55	0	0	27	0	0
11504	sept_P+P-H0P-P+P-H0	0	81	0	0	55	0	0	27	0	0
11505	sept_P+P-H0P-P+P-P0	0	81	0	0	55	0	0	27	0	0
11507	sept_P+P-H0P-P+P-P-	0	81	0	0	55	0	0	27	0	0
11491	sept_P+P-H0P-P0P-P-	0	81	0	0	55	0	0	27	0	0
11508	sept_P+P-H0P-P-H0H0	0	81	0	0	55	0	0	27	0	0
11509	sept_P+P-H0P-P-H0P0	0	81	0	0	55	0	0	27	0	0
11510	sept_P+P-H0P-P-H0P+	0	81	0	0	55	0	0	27	0	0
11511	sept_P+P-H0P-P-H0P-	0	81	0	0	55	0	0	27	0	0
11512	sept_P+P-H0P-P-P0H0	0	81	0	0	55	0	0	27	0	0
11513	sept_P+P-H0P-P-P0P0	0	81	0	0	55	0	0	27	0	0
11514	sept_P+P-H0P-P-P0P+	0	81	0	0	55	0	0	27	0	0
11515	sept_P+P-H0P-P-P0P-	0	81	0	0	55	0	0	27	0	0
11516	sept_P+P-H0P-P-P+H0	0	81	0	0	55	0	0	27	0	0
11517	sept_P+P-H0P-P-P+P0	0	81	0	0	55	0	0	27	0	0
11518	sept_P+P-H0P-P-P+P+	0	81	0	0	55	0	0	27	0	0
11519	sept_P+P-H0P-P-P+P-	0	81	0	0	55	0	0	27	0	0
11520	sept_P+P-H0P-P-P-H0	0	81	0	0	55	0	0	27	0	0
11492	sept_P+P-H0P-P+H0H0	0	81	0	0	55	0	0	27	0	0
11490	sept_P+P-H0P-P0P-P+	0	81	0	0	55	0	0	27	0	0
11460	sept_P+P-H0P-H0H0H0	0	81	0	0	55	0	0	27	0	0
11474	sept_P+P-H0P-H0P-P+	0	81	0	0	55	0	0	27	0	0
11461	sept_P+P-H0P-H0H0P0	0	81	0	0	55	0	0	27	0	0
11462	sept_P+P-H0P-H0H0P+	0	81	0	0	55	0	0	27	0	0
11463	sept_P+P-H0P-H0H0P-	0	81	0	0	55	0	0	27	0	0
11464	sept_P+P-H0P-H0P0H0	0	81	0	0	55	0	0	27	0	0
11465	sept_P+P-H0P-H0P0P0	0	81	0	0	55	0	0	27	0	0
11466	sept_P+P-H0P-H0P0P+	0	81	0	0	55	0	0	27	0	0
11467	sept_P+P-H0P-H0P0P-	0	81	0	0	55	0	0	27	0	0
11468	sept_P+P-H0P-H0P+H0	0	81	0	0	55	0	0	27	0	0
11469	sept_P+P-H0P-H0P+P0	0	81	0	0	55	0	0	27	0	0
11470	sept_P+P-H0P-H0P+P+	0	81	0	0	55	0	0	27	0	0
11471	sept_P+P-H0P-H0P+P-	0	81	0	0	55	0	0	27	0	0
11472	sept_P+P-H0P-H0P-H0	0	81	0	0	55	0	0	27	0	0
11473	sept_P+P-H0P-H0P-P0	0	81	0	0	55	0	0	27	0	0
11475	sept_P+P-H0P-H0P-P-	0	81	0	0	55	0	0	27	0	0
11489	sept_P+P-H0P-P0P-P0	0	81	0	0	55	0	0	27	0	0
11476	sept_P+P-H0P-P0H0H0	0	81	0	0	55	0	0	27	0	0
11477	sept_P+P-H0P-P0H0P0	0	81	0	0	55	0	0	27	0	0
11478	sept_P+P-H0P-P0H0P+	0	81	0	0	55	0	0	27	0	0
11479	sept_P+P-H0P-P0H0P-	0	81	0	0	55	0	0	27	0	0
11480	sept_P+P-H0P-P0P0H0	0	81	0	0	55	0	0	27	0	0
11481	sept_P+P-H0P-P0P0P0	0	81	0	0	55	0	0	27	0	0
11482	sept_P+P-H0P-P0P0P+	0	81	0	0	55	0	0	27	0	0
11483	sept_P+P-H0P-P0P0P-	0	81	0	0	55	0	0	27	0	0
11484	sept_P+P-H0P-P0P+H0	0	81	0	0	55	0	0	27	0	0
11485	sept_P+P-H0P-P0P+P0	0	81	0	0	55	0	0	27	0	0
11486	sept_P+P-H0P-P0P+P+	0	81	0	0	55	0	0	27	0	0
11487	sept_P+P-H0P-P0P+P-	0	81	0	0	55	0	0	27	0	0
11488	sept_P+P-H0P-P0P-H0	0	81	0	0	55	0	0	27	0	0
11396	sept_P+P-H0P+H0H0H0	0	81	0	0	55	0	0	27	0	0
11394	sept_P+P-H0P0P-P-P+	0	81	0	0	55	0	0	27	0	0
11776	sept_P+P-P0P-P-P-H0	0	81	0	0	55	0	0	27	0	0
11314	sept_P+P-H0H0P+P-P+	0	81	0	0	55	0	0	27	0	0
11301	sept_P+P-H0H0P+H0P0	0	81	0	0	55	0	0	27	0	0
11302	sept_P+P-H0H0P+H0P+	0	81	0	0	55	0	0	27	0	0
11303	sept_P+P-H0H0P+H0P-	0	81	0	0	55	0	0	27	0	0
11304	sept_P+P-H0H0P+P0H0	0	81	0	0	55	0	0	27	0	0
11305	sept_P+P-H0H0P+P0P0	0	81	0	0	55	0	0	27	0	0
11306	sept_P+P-H0H0P+P0P+	0	81	0	0	55	0	0	27	0	0
11307	sept_P+P-H0H0P+P0P-	0	81	0	0	55	0	0	27	0	0
11308	sept_P+P-H0H0P+P+H0	0	81	0	0	55	0	0	27	0	0
11309	sept_P+P-H0H0P+P+P0	0	81	0	0	55	0	0	27	0	0
11310	sept_P+P-H0H0P+P+P+	0	81	0	0	55	0	0	27	0	0
11311	sept_P+P-H0H0P+P+P-	0	81	0	0	55	0	0	27	0	0
11312	sept_P+P-H0H0P+P-H0	0	81	0	0	55	0	0	27	0	0
11313	sept_P+P-H0H0P+P-P0	0	81	0	0	55	0	0	27	0	0
11315	sept_P+P-H0H0P+P-P-	0	81	0	0	55	0	0	27	0	0
11299	sept_P+P-H0H0P0P-P-	0	81	0	0	55	0	0	27	0	0
11316	sept_P+P-H0H0P-H0H0	0	81	0	0	55	0	0	27	0	0
11317	sept_P+P-H0H0P-H0P0	0	81	0	0	55	0	0	27	0	0
11318	sept_P+P-H0H0P-H0P+	0	81	0	0	55	0	0	27	0	0
11319	sept_P+P-H0H0P-H0P-	0	81	0	0	55	0	0	27	0	0
11320	sept_P+P-H0H0P-P0H0	0	81	0	0	55	0	0	27	0	0
11321	sept_P+P-H0H0P-P0P0	0	81	0	0	55	0	0	27	0	0
11322	sept_P+P-H0H0P-P0P+	0	81	0	0	55	0	0	27	0	0
11323	sept_P+P-H0H0P-P0P-	0	81	0	0	55	0	0	27	0	0
11324	sept_P+P-H0H0P-P+H0	0	81	0	0	55	0	0	27	0	0
11325	sept_P+P-H0H0P-P+P0	0	81	0	0	55	0	0	27	0	0
11326	sept_P+P-H0H0P-P+P+	0	81	0	0	55	0	0	27	0	0
11327	sept_P+P-H0H0P-P+P-	0	81	0	0	55	0	0	27	0	0
11328	sept_P+P-H0H0P-P-H0	0	81	0	0	55	0	0	27	0	0
11300	sept_P+P-H0H0P+H0H0	0	81	0	0	55	0	0	27	0	0
11298	sept_P+P-H0H0P0P-P+	0	81	0	0	55	0	0	27	0	0
11330	sept_P+P-H0H0P-P-P+	0	81	0	0	55	0	0	27	0	0
11282	sept_P+P-H0H0H0P-P+	0	81	0	0	55	0	0	27	0	0
11269	sept_P+P-H0H0H0H0P0	0	81	0	0	55	0	0	27	0	0
11270	sept_P+P-H0H0H0H0P+	0	81	0	0	55	0	0	27	0	0
10259	sept_P+P+H0H0H0P-P-	0	81	0	0	55	0	0	27	0	0
11272	sept_P+P-H0H0H0P0H0	0	81	0	0	55	0	0	27	0	0
11273	sept_P+P-H0H0H0P0P0	0	81	0	0	55	0	0	27	0	0
11274	sept_P+P-H0H0H0P0P+	0	81	0	0	55	0	0	27	0	0
11275	sept_P+P-H0H0H0P0P-	0	81	0	0	55	0	0	27	0	0
11276	sept_P+P-H0H0H0P+H0	0	81	0	0	55	0	0	27	0	0
11277	sept_P+P-H0H0H0P+P0	0	81	0	0	55	0	0	27	0	0
11278	sept_P+P-H0H0H0P+P+	0	81	0	0	55	0	0	27	0	0
11279	sept_P+P-H0H0H0P+P-	0	81	0	0	55	0	0	27	0	0
11280	sept_P+P-H0H0H0P-H0	0	81	0	0	55	0	0	27	0	0
11281	sept_P+P-H0H0H0P-P0	0	81	0	0	55	0	0	27	0	0
11283	sept_P+P-H0H0H0P-P-	0	81	0	0	55	0	0	27	0	0
11297	sept_P+P-H0H0P0P-P0	0	81	0	0	55	0	0	27	0	0
11284	sept_P+P-H0H0P0H0H0	0	81	0	0	55	0	0	27	0	0
11285	sept_P+P-H0H0P0H0P0	0	81	0	0	55	0	0	27	0	0
11286	sept_P+P-H0H0P0H0P+	0	81	0	0	55	0	0	27	0	0
11287	sept_P+P-H0H0P0H0P-	0	81	0	0	55	0	0	27	0	0
11288	sept_P+P-H0H0P0P0H0	0	81	0	0	55	0	0	27	0	0
11289	sept_P+P-H0H0P0P0P0	0	81	0	0	55	0	0	27	0	0
11290	sept_P+P-H0H0P0P0P+	0	81	0	0	55	0	0	27	0	0
11291	sept_P+P-H0H0P0P0P-	0	81	0	0	55	0	0	27	0	0
11292	sept_P+P-H0H0P0P+H0	0	81	0	0	55	0	0	27	0	0
11293	sept_P+P-H0H0P0P+P0	0	81	0	0	55	0	0	27	0	0
11294	sept_P+P-H0H0P0P+P+	0	81	0	0	55	0	0	27	0	0
11295	sept_P+P-H0H0P0P+P-	0	81	0	0	55	0	0	27	0	0
11296	sept_P+P-H0H0P0P-H0	0	81	0	0	55	0	0	27	0	0
11329	sept_P+P-H0H0P-P-P0	0	81	0	0	55	0	0	27	0	0
11331	sept_P+P-H0H0P-P-P-	0	81	0	0	55	0	0	27	0	0
11393	sept_P+P-H0P0P-P-P0	0	81	0	0	55	0	0	27	0	0
11378	sept_P+P-H0P0P+P-P+	0	81	0	0	55	0	0	27	0	0
11365	sept_P+P-H0P0P+H0P0	0	81	0	0	55	0	0	27	0	0
11366	sept_P+P-H0P0P+H0P+	0	81	0	0	55	0	0	27	0	0
11367	sept_P+P-H0P0P+H0P-	0	81	0	0	55	0	0	27	0	0
11368	sept_P+P-H0P0P+P0H0	0	81	0	0	55	0	0	27	0	0
11369	sept_P+P-H0P0P+P0P0	0	81	0	0	55	0	0	27	0	0
11370	sept_P+P-H0P0P+P0P+	0	81	0	0	55	0	0	27	0	0
11371	sept_P+P-H0P0P+P0P-	0	81	0	0	55	0	0	27	0	0
11372	sept_P+P-H0P0P+P+H0	0	81	0	0	55	0	0	27	0	0
11373	sept_P+P-H0P0P+P+P0	0	81	0	0	55	0	0	27	0	0
11374	sept_P+P-H0P0P+P+P+	0	81	0	0	55	0	0	27	0	0
11375	sept_P+P-H0P0P+P+P-	0	81	0	0	55	0	0	27	0	0
11376	sept_P+P-H0P0P+P-H0	0	81	0	0	55	0	0	27	0	0
11377	sept_P+P-H0P0P+P-P0	0	81	0	0	55	0	0	27	0	0
11379	sept_P+P-H0P0P+P-P-	0	81	0	0	55	0	0	27	0	0
11363	sept_P+P-H0P0P0P-P-	0	81	0	0	55	0	0	27	0	0
11380	sept_P+P-H0P0P-H0H0	0	81	0	0	55	0	0	27	0	0
11381	sept_P+P-H0P0P-H0P0	0	81	0	0	55	0	0	27	0	0
11382	sept_P+P-H0P0P-H0P+	0	81	0	0	55	0	0	27	0	0
11383	sept_P+P-H0P0P-H0P-	0	81	0	0	55	0	0	27	0	0
11384	sept_P+P-H0P0P-P0H0	0	81	0	0	55	0	0	27	0	0
11385	sept_P+P-H0P0P-P0P0	0	81	0	0	55	0	0	27	0	0
11386	sept_P+P-H0P0P-P0P+	0	81	0	0	55	0	0	27	0	0
11387	sept_P+P-H0P0P-P0P-	0	81	0	0	55	0	0	27	0	0
11388	sept_P+P-H0P0P-P+H0	0	81	0	0	55	0	0	27	0	0
11389	sept_P+P-H0P0P-P+P0	0	81	0	0	55	0	0	27	0	0
11390	sept_P+P-H0P0P-P+P+	0	81	0	0	55	0	0	27	0	0
11391	sept_P+P-H0P0P-P+P-	0	81	0	0	55	0	0	27	0	0
11392	sept_P+P-H0P0P-P-H0	0	81	0	0	55	0	0	27	0	0
11364	sept_P+P-H0P0P+H0H0	0	81	0	0	55	0	0	27	0	0
11362	sept_P+P-H0P0P0P-P+	0	81	0	0	55	0	0	27	0	0
11332	sept_P+P-H0P0H0H0H0	0	81	0	0	55	0	0	27	0	0
11346	sept_P+P-H0P0H0P-P+	0	81	0	0	55	0	0	27	0	0
11333	sept_P+P-H0P0H0H0P0	0	81	0	0	55	0	0	27	0	0
11334	sept_P+P-H0P0H0H0P+	0	81	0	0	55	0	0	27	0	0
11335	sept_P+P-H0P0H0H0P-	0	81	0	0	55	0	0	27	0	0
11336	sept_P+P-H0P0H0P0H0	0	81	0	0	55	0	0	27	0	0
11337	sept_P+P-H0P0H0P0P0	0	81	0	0	55	0	0	27	0	0
11338	sept_P+P-H0P0H0P0P+	0	81	0	0	55	0	0	27	0	0
11339	sept_P+P-H0P0H0P0P-	0	81	0	0	55	0	0	27	0	0
11340	sept_P+P-H0P0H0P+H0	0	81	0	0	55	0	0	27	0	0
11341	sept_P+P-H0P0H0P+P0	0	81	0	0	55	0	0	27	0	0
11342	sept_P+P-H0P0H0P+P+	0	81	0	0	55	0	0	27	0	0
11343	sept_P+P-H0P0H0P+P-	0	81	0	0	55	0	0	27	0	0
11344	sept_P+P-H0P0H0P-H0	0	81	0	0	55	0	0	27	0	0
11345	sept_P+P-H0P0H0P-P0	0	81	0	0	55	0	0	27	0	0
11347	sept_P+P-H0P0H0P-P-	0	81	0	0	55	0	0	27	0	0
11361	sept_P+P-H0P0P0P-P0	0	81	0	0	55	0	0	27	0	0
11348	sept_P+P-H0P0P0H0H0	0	81	0	0	55	0	0	27	0	0
11349	sept_P+P-H0P0P0H0P0	0	81	0	0	55	0	0	27	0	0
11350	sept_P+P-H0P0P0H0P+	0	81	0	0	55	0	0	27	0	0
11351	sept_P+P-H0P0P0H0P-	0	81	0	0	55	0	0	27	0	0
11352	sept_P+P-H0P0P0P0H0	0	81	0	0	55	0	0	27	0	0
11353	sept_P+P-H0P0P0P0P0	0	81	0	0	55	0	0	27	0	0
11354	sept_P+P-H0P0P0P0P+	0	81	0	0	55	0	0	27	0	0
11355	sept_P+P-H0P0P0P0P-	0	81	0	0	55	0	0	27	0	0
11356	sept_P+P-H0P0P0P+H0	0	81	0	0	55	0	0	27	0	0
11357	sept_P+P-H0P0P0P+P0	0	81	0	0	55	0	0	27	0	0
11358	sept_P+P-H0P0P0P+P+	0	81	0	0	55	0	0	27	0	0
11359	sept_P+P-H0P0P0P+P-	0	81	0	0	55	0	0	27	0	0
11360	sept_P+P-H0P0P0P-H0	0	81	0	0	55	0	0	27	0	0
11521	sept_P+P-H0P-P-P-P0	0	81	0	0	55	0	0	27	0	0
11522	sept_P+P-H0P-P-P-P+	0	81	0	0	55	0	0	27	0	0
11523	sept_P+P-H0P-P-P-P-	0	81	0	0	55	0	0	27	0	0
11697	sept_P+P-P0P+P+P-P0	0	81	0	0	55	0	0	27	0	0
11684	sept_P+P-P0P+P+H0H0	0	81	0	0	55	0	0	27	0	0
11685	sept_P+P-P0P+P+H0P0	0	81	0	0	55	0	0	27	0	0
11686	sept_P+P-P0P+P+H0P+	0	81	0	0	55	0	0	27	0	0
11687	sept_P+P-P0P+P+H0P-	0	81	0	0	55	0	0	27	0	0
11688	sept_P+P-P0P+P+P0H0	0	81	0	0	55	0	0	27	0	0
11689	sept_P+P-P0P+P+P0P0	0	81	0	0	55	0	0	27	0	0
11690	sept_P+P-P0P+P+P0P+	0	81	0	0	55	0	0	27	0	0
11691	sept_P+P-P0P+P+P0P-	0	81	0	0	55	0	0	27	0	0
11692	sept_P+P-P0P+P+P+H0	0	81	0	0	55	0	0	27	0	0
11693	sept_P+P-P0P+P+P+P0	0	81	0	0	55	0	0	27	0	0
11694	sept_P+P-P0P+P+P+P+	0	81	0	0	55	0	0	27	0	0
11695	sept_P+P-P0P+P+P+P-	0	81	0	0	55	0	0	27	0	0
11696	sept_P+P-P0P+P+P-H0	0	81	0	0	55	0	0	27	0	0
11698	sept_P+P-P0P+P+P-P+	0	81	0	0	55	0	0	27	0	0
11682	sept_P+P-P0P+P0P-P+	0	81	0	0	55	0	0	27	0	0
11699	sept_P+P-P0P+P+P-P-	0	81	0	0	55	0	0	27	0	0
11700	sept_P+P-P0P+P-H0H0	0	81	0	0	55	0	0	27	0	0
11701	sept_P+P-P0P+P-H0P0	0	81	0	0	55	0	0	27	0	0
11702	sept_P+P-P0P+P-H0P+	0	81	0	0	55	0	0	27	0	0
11703	sept_P+P-P0P+P-H0P-	0	81	0	0	55	0	0	27	0	0
11704	sept_P+P-P0P+P-P0H0	0	81	0	0	55	0	0	27	0	0
11705	sept_P+P-P0P+P-P0P0	0	81	0	0	55	0	0	27	0	0
11706	sept_P+P-P0P+P-P0P+	0	81	0	0	55	0	0	27	0	0
11707	sept_P+P-P0P+P-P0P-	0	81	0	0	55	0	0	27	0	0
11708	sept_P+P-P0P+P-P+H0	0	81	0	0	55	0	0	27	0	0
11709	sept_P+P-P0P+P-P+P0	0	81	0	0	55	0	0	27	0	0
11710	sept_P+P-P0P+P-P+P+	0	81	0	0	55	0	0	27	0	0
11711	sept_P+P-P0P+P-P+P-	0	81	0	0	55	0	0	27	0	0
11683	sept_P+P-P0P+P0P-P-	0	81	0	0	55	0	0	27	0	0
11681	sept_P+P-P0P+P0P-P0	0	81	0	0	55	0	0	27	0	0
11713	sept_P+P-P0P+P-P-P0	0	81	0	0	55	0	0	27	0	0
11665	sept_P+P-P0P+H0P-P0	0	81	0	0	55	0	0	27	0	0
11652	sept_P+P-P0P+H0H0H0	0	81	0	0	55	0	0	27	0	0
11653	sept_P+P-P0P+H0H0P0	0	81	0	0	55	0	0	27	0	0
11654	sept_P+P-P0P+H0H0P+	0	81	0	0	55	0	0	27	0	0
11655	sept_P+P-P0P+H0H0P-	0	81	0	0	55	0	0	27	0	0
11656	sept_P+P-P0P+H0P0H0	0	81	0	0	55	0	0	27	0	0
11657	sept_P+P-P0P+H0P0P0	0	81	0	0	55	0	0	27	0	0
11658	sept_P+P-P0P+H0P0P+	0	81	0	0	55	0	0	27	0	0
11659	sept_P+P-P0P+H0P0P-	0	81	0	0	55	0	0	27	0	0
11660	sept_P+P-P0P+H0P+H0	0	81	0	0	55	0	0	27	0	0
11661	sept_P+P-P0P+H0P+P0	0	81	0	0	55	0	0	27	0	0
11662	sept_P+P-P0P+H0P+P+	0	81	0	0	55	0	0	27	0	0
11663	sept_P+P-P0P+H0P+P-	0	81	0	0	55	0	0	27	0	0
11664	sept_P+P-P0P+H0P-H0	0	81	0	0	55	0	0	27	0	0
11666	sept_P+P-P0P+H0P-P+	0	81	0	0	55	0	0	27	0	0
11680	sept_P+P-P0P+P0P-H0	0	81	0	0	55	0	0	27	0	0
11667	sept_P+P-P0P+H0P-P-	0	81	0	0	55	0	0	27	0	0
11668	sept_P+P-P0P+P0H0H0	0	81	0	0	55	0	0	27	0	0
11669	sept_P+P-P0P+P0H0P0	0	81	0	0	55	0	0	27	0	0
11670	sept_P+P-P0P+P0H0P+	0	81	0	0	55	0	0	27	0	0
11671	sept_P+P-P0P+P0H0P-	0	81	0	0	55	0	0	27	0	0
11672	sept_P+P-P0P+P0P0H0	0	81	0	0	55	0	0	27	0	0
11673	sept_P+P-P0P+P0P0P0	0	81	0	0	55	0	0	27	0	0
11674	sept_P+P-P0P+P0P0P+	0	81	0	0	55	0	0	27	0	0
11675	sept_P+P-P0P+P0P0P-	0	81	0	0	55	0	0	27	0	0
11676	sept_P+P-P0P+P0P+H0	0	81	0	0	55	0	0	27	0	0
11677	sept_P+P-P0P+P0P+P0	0	81	0	0	55	0	0	27	0	0
11678	sept_P+P-P0P+P0P+P+	0	81	0	0	55	0	0	27	0	0
11679	sept_P+P-P0P+P0P+P-	0	81	0	0	55	0	0	27	0	0
11712	sept_P+P-P0P+P-P-H0	0	81	0	0	55	0	0	27	0	0
11714	sept_P+P-P0P+P-P-P+	0	81	0	0	55	0	0	27	0	0
11524	sept_P+P-P0H0H0H0H0	0	81	0	0	55	0	0	27	0	0
11761	sept_P+P-P0P-P+P-P0	0	81	0	0	55	0	0	27	0	0
11748	sept_P+P-P0P-P+H0H0	0	81	0	0	55	0	0	27	0	0
11749	sept_P+P-P0P-P+H0P0	0	81	0	0	55	0	0	27	0	0
11750	sept_P+P-P0P-P+H0P+	0	81	0	0	55	0	0	27	0	0
11751	sept_P+P-P0P-P+H0P-	0	81	0	0	55	0	0	27	0	0
11752	sept_P+P-P0P-P+P0H0	0	81	0	0	55	0	0	27	0	0
11753	sept_P+P-P0P-P+P0P0	0	81	0	0	55	0	0	27	0	0
11754	sept_P+P-P0P-P+P0P+	0	81	0	0	55	0	0	27	0	0
11755	sept_P+P-P0P-P+P0P-	0	81	0	0	55	0	0	27	0	0
11756	sept_P+P-P0P-P+P+H0	0	81	0	0	55	0	0	27	0	0
11757	sept_P+P-P0P-P+P+P0	0	81	0	0	55	0	0	27	0	0
11758	sept_P+P-P0P-P+P+P+	0	81	0	0	55	0	0	27	0	0
11759	sept_P+P-P0P-P+P+P-	0	81	0	0	55	0	0	27	0	0
11760	sept_P+P-P0P-P+P-H0	0	81	0	0	55	0	0	27	0	0
11762	sept_P+P-P0P-P+P-P+	0	81	0	0	55	0	0	27	0	0
11746	sept_P+P-P0P-P0P-P+	0	81	0	0	55	0	0	27	0	0
11763	sept_P+P-P0P-P+P-P-	0	81	0	0	55	0	0	27	0	0
11764	sept_P+P-P0P-P-H0H0	0	81	0	0	55	0	0	27	0	0
11765	sept_P+P-P0P-P-H0P0	0	81	0	0	55	0	0	27	0	0
11766	sept_P+P-P0P-P-H0P+	0	81	0	0	55	0	0	27	0	0
11767	sept_P+P-P0P-P-H0P-	0	81	0	0	55	0	0	27	0	0
11768	sept_P+P-P0P-P-P0H0	0	81	0	0	55	0	0	27	0	0
11769	sept_P+P-P0P-P-P0P0	0	81	0	0	55	0	0	27	0	0
11770	sept_P+P-P0P-P-P0P+	0	81	0	0	55	0	0	27	0	0
11771	sept_P+P-P0P-P-P0P-	0	81	0	0	55	0	0	27	0	0
11772	sept_P+P-P0P-P-P+H0	0	81	0	0	55	0	0	27	0	0
11773	sept_P+P-P0P-P-P+P0	0	81	0	0	55	0	0	27	0	0
11774	sept_P+P-P0P-P-P+P+	0	81	0	0	55	0	0	27	0	0
11775	sept_P+P-P0P-P-P+P-	0	81	0	0	55	0	0	27	0	0
11747	sept_P+P-P0P-P0P-P-	0	81	0	0	55	0	0	27	0	0
11745	sept_P+P-P0P-P0P-P0	0	81	0	0	55	0	0	27	0	0
11715	sept_P+P-P0P+P-P-P-	0	81	0	0	55	0	0	27	0	0
11729	sept_P+P-P0P-H0P-P0	0	81	0	0	55	0	0	27	0	0
11716	sept_P+P-P0P-H0H0H0	0	81	0	0	55	0	0	27	0	0
11717	sept_P+P-P0P-H0H0P0	0	81	0	0	55	0	0	27	0	0
11718	sept_P+P-P0P-H0H0P+	0	81	0	0	55	0	0	27	0	0
11719	sept_P+P-P0P-H0H0P-	0	81	0	0	55	0	0	27	0	0
11720	sept_P+P-P0P-H0P0H0	0	81	0	0	55	0	0	27	0	0
11721	sept_P+P-P0P-H0P0P0	0	81	0	0	55	0	0	27	0	0
11722	sept_P+P-P0P-H0P0P+	0	81	0	0	55	0	0	27	0	0
11723	sept_P+P-P0P-H0P0P-	0	81	0	0	55	0	0	27	0	0
11724	sept_P+P-P0P-H0P+H0	0	81	0	0	55	0	0	27	0	0
11725	sept_P+P-P0P-H0P+P0	0	81	0	0	55	0	0	27	0	0
11726	sept_P+P-P0P-H0P+P+	0	81	0	0	55	0	0	27	0	0
11727	sept_P+P-P0P-H0P+P-	0	81	0	0	55	0	0	27	0	0
11728	sept_P+P-P0P-H0P-H0	0	81	0	0	55	0	0	27	0	0
11730	sept_P+P-P0P-H0P-P+	0	81	0	0	55	0	0	27	0	0
11744	sept_P+P-P0P-P0P-H0	0	81	0	0	55	0	0	27	0	0
11731	sept_P+P-P0P-H0P-P-	0	81	0	0	55	0	0	27	0	0
11732	sept_P+P-P0P-P0H0H0	0	81	0	0	55	0	0	27	0	0
11733	sept_P+P-P0P-P0H0P0	0	81	0	0	55	0	0	27	0	0
11734	sept_P+P-P0P-P0H0P+	0	81	0	0	55	0	0	27	0	0
11735	sept_P+P-P0P-P0H0P-	0	81	0	0	55	0	0	27	0	0
11736	sept_P+P-P0P-P0P0H0	0	81	0	0	55	0	0	27	0	0
11737	sept_P+P-P0P-P0P0P0	0	81	0	0	55	0	0	27	0	0
11738	sept_P+P-P0P-P0P0P+	0	81	0	0	55	0	0	27	0	0
11739	sept_P+P-P0P-P0P0P-	0	81	0	0	55	0	0	27	0	0
11740	sept_P+P-P0P-P0P+H0	0	81	0	0	55	0	0	27	0	0
11741	sept_P+P-P0P-P0P+P0	0	81	0	0	55	0	0	27	0	0
11742	sept_P+P-P0P-P0P+P+	0	81	0	0	55	0	0	27	0	0
11743	sept_P+P-P0P-P0P+P-	0	81	0	0	55	0	0	27	0	0
11651	sept_P+P-P0P0P-P-P-	0	81	0	0	55	0	0	27	0	0
11650	sept_P+P-P0P0P-P-P+	0	81	0	0	55	0	0	27	0	0
11649	sept_P+P-P0P0P-P-P0	0	81	0	0	55	0	0	27	0	0
11570	sept_P+P-P0H0P+P-P+	0	81	0	0	55	0	0	27	0	0
11557	sept_P+P-P0H0P+H0P0	0	81	0	0	55	0	0	27	0	0
11558	sept_P+P-P0H0P+H0P+	0	81	0	0	55	0	0	27	0	0
11559	sept_P+P-P0H0P+H0P-	0	81	0	0	55	0	0	27	0	0
11560	sept_P+P-P0H0P+P0H0	0	81	0	0	55	0	0	27	0	0
11561	sept_P+P-P0H0P+P0P0	0	81	0	0	55	0	0	27	0	0
11562	sept_P+P-P0H0P+P0P+	0	81	0	0	55	0	0	27	0	0
11563	sept_P+P-P0H0P+P0P-	0	81	0	0	55	0	0	27	0	0
11564	sept_P+P-P0H0P+P+H0	0	81	0	0	55	0	0	27	0	0
11565	sept_P+P-P0H0P+P+P0	0	81	0	0	55	0	0	27	0	0
11566	sept_P+P-P0H0P+P+P+	0	81	0	0	55	0	0	27	0	0
11567	sept_P+P-P0H0P+P+P-	0	81	0	0	55	0	0	27	0	0
11568	sept_P+P-P0H0P+P-H0	0	81	0	0	55	0	0	27	0	0
11569	sept_P+P-P0H0P+P-P0	0	81	0	0	55	0	0	27	0	0
11571	sept_P+P-P0H0P+P-P-	0	81	0	0	55	0	0	27	0	0
11555	sept_P+P-P0H0P0P-P-	0	81	0	0	55	0	0	27	0	0
11572	sept_P+P-P0H0P-H0H0	0	81	0	0	55	0	0	27	0	0
11573	sept_P+P-P0H0P-H0P0	0	81	0	0	55	0	0	27	0	0
11574	sept_P+P-P0H0P-H0P+	0	81	0	0	55	0	0	27	0	0
11575	sept_P+P-P0H0P-H0P-	0	81	0	0	55	0	0	27	0	0
11576	sept_P+P-P0H0P-P0H0	0	81	0	0	55	0	0	27	0	0
11577	sept_P+P-P0H0P-P0P0	0	81	0	0	55	0	0	27	0	0
11578	sept_P+P-P0H0P-P0P+	0	81	0	0	55	0	0	27	0	0
11579	sept_P+P-P0H0P-P0P-	0	81	0	0	55	0	0	27	0	0
11580	sept_P+P-P0H0P-P+H0	0	81	0	0	55	0	0	27	0	0
11581	sept_P+P-P0H0P-P+P0	0	81	0	0	55	0	0	27	0	0
11582	sept_P+P-P0H0P-P+P+	0	81	0	0	55	0	0	27	0	0
11583	sept_P+P-P0H0P-P+P-	0	81	0	0	55	0	0	27	0	0
11584	sept_P+P-P0H0P-P-H0	0	81	0	0	55	0	0	27	0	0
11556	sept_P+P-P0H0P+H0H0	0	81	0	0	55	0	0	27	0	0
11554	sept_P+P-P0H0P0P-P+	0	81	0	0	55	0	0	27	0	0
11648	sept_P+P-P0P0P-P-H0	0	81	0	0	55	0	0	27	0	0
11538	sept_P+P-P0H0H0P-P+	0	81	0	0	55	0	0	27	0	0
11525	sept_P+P-P0H0H0H0P0	0	81	0	0	55	0	0	27	0	0
11526	sept_P+P-P0H0H0H0P+	0	81	0	0	55	0	0	27	0	0
11527	sept_P+P-P0H0H0H0P-	0	81	0	0	55	0	0	27	0	0
11528	sept_P+P-P0H0H0P0H0	0	81	0	0	55	0	0	27	0	0
11529	sept_P+P-P0H0H0P0P0	0	81	0	0	55	0	0	27	0	0
11530	sept_P+P-P0H0H0P0P+	0	81	0	0	55	0	0	27	0	0
11531	sept_P+P-P0H0H0P0P-	0	81	0	0	55	0	0	27	0	0
11532	sept_P+P-P0H0H0P+H0	0	81	0	0	55	0	0	27	0	0
11533	sept_P+P-P0H0H0P+P0	0	81	0	0	55	0	0	27	0	0
11534	sept_P+P-P0H0H0P+P+	0	81	0	0	55	0	0	27	0	0
11535	sept_P+P-P0H0H0P+P-	0	81	0	0	55	0	0	27	0	0
11536	sept_P+P-P0H0H0P-H0	0	81	0	0	55	0	0	27	0	0
11537	sept_P+P-P0H0H0P-P0	0	81	0	0	55	0	0	27	0	0
11539	sept_P+P-P0H0H0P-P-	0	81	0	0	55	0	0	27	0	0
11553	sept_P+P-P0H0P0P-P0	0	81	0	0	55	0	0	27	0	0
11540	sept_P+P-P0H0P0H0H0	0	81	0	0	55	0	0	27	0	0
11541	sept_P+P-P0H0P0H0P0	0	81	0	0	55	0	0	27	0	0
11542	sept_P+P-P0H0P0H0P+	0	81	0	0	55	0	0	27	0	0
11543	sept_P+P-P0H0P0H0P-	0	81	0	0	55	0	0	27	0	0
11544	sept_P+P-P0H0P0P0H0	0	81	0	0	55	0	0	27	0	0
11545	sept_P+P-P0H0P0P0P0	0	81	0	0	55	0	0	27	0	0
11546	sept_P+P-P0H0P0P0P+	0	81	0	0	55	0	0	27	0	0
11547	sept_P+P-P0H0P0P0P-	0	81	0	0	55	0	0	27	0	0
11548	sept_P+P-P0H0P0P+H0	0	81	0	0	55	0	0	27	0	0
11549	sept_P+P-P0H0P0P+P0	0	81	0	0	55	0	0	27	0	0
11550	sept_P+P-P0H0P0P+P+	0	81	0	0	55	0	0	27	0	0
11551	sept_P+P-P0H0P0P+P-	0	81	0	0	55	0	0	27	0	0
11552	sept_P+P-P0H0P0P-H0	0	81	0	0	55	0	0	27	0	0
11585	sept_P+P-P0H0P-P-P0	0	81	0	0	55	0	0	27	0	0
11586	sept_P+P-P0H0P-P-P+	0	81	0	0	55	0	0	27	0	0
11587	sept_P+P-P0H0P-P-P-	0	81	0	0	55	0	0	27	0	0
11633	sept_P+P-P0P0P+P-P0	0	81	0	0	55	0	0	27	0	0
11620	sept_P+P-P0P0P+H0H0	0	81	0	0	55	0	0	27	0	0
11621	sept_P+P-P0P0P+H0P0	0	81	0	0	55	0	0	27	0	0
11622	sept_P+P-P0P0P+H0P+	0	81	0	0	55	0	0	27	0	0
[truncated: 14,389 more rows]
